# Supplementary material for: A Compendium of Co-regulated Protein Complexes in Breast Cancer Reveals Collateral Loss Events
Source: Cell Syst. 2017 Oct 25;5(4):399–409.e5. doi: 10.1016/j.cels.2017.09.011 (PMC5660599; doi:10.1016/j.cels.2017.09.011)
Supplement: Table S1. BrCa-Core Complex Composition, Related to Figure 1 [file mmc2.xls]

## Sheet: Table S1 Explanation
Column	Contents
ComplexID	Unique ID assigned to the complex
Size	Number of subunits assigned to the complex
FDR	The estimated False Discovery Rate for the complex
Member Entrez IDs	List of Entrez IDs for the subunits of the complex, separated by a ';'
Member Symbols	List of HGNC Gene Symbols for the subunits of the complex, separated by a ';'
Overlapping CORUM Complex	Name of the most significantly enriched CORUM complex, blank if no significantly enriched complex
CORUM P-value	P-value associated with the CORUM complex enrichment, blank if no significantly enriched CORUM complex
CORUM Coverage	Fraction of the enriched CORUM complex subunits correctly identified in the BrCa-Core complex
CORUM Common Members	Gene symbols of the subunits common to the BrCa-Core complex and best matched CORUM complex
BrCa-Core Unique Members	Gene symbols of the subunits in the BrCa-Core complex absent from the best matched CORUM complex
GO-CC	Name of the most significantly enriched Gene Ontology Cellular Compartment term, blank if no significantly enriched term
GO-CC P-value	P-value associated with the Gene Ontology Cellular Compartment enrichment, blank if no significantly enriched term
GO-BP	Name of the most significantly enriched Gene Ontology Biological Process term, blank if no significantly enriched term
GO-BP P-value	P-value associated with the Gene Ontology Cellular Compartment enrichment, blank if no significantly enriched term

## Sheet: Table S1
ComplexID	Size	FDR	Member EntrezIDs	Member Symbols	Overlapping CORUM Complex	CORUM P-value	CORUM Coverage	CORUM Common Members	BrCa-Core Unique Members	GO-CC	GO-CC P-value	GO-BP	GO-BP P-value
1	43	0.01	6144;6147;6152;6154;6155;6157;6158;6159;6160;6161;6164;6165;6168;6189;6191;51121;6194;6202;6203;6205;6217;6222;6223;6228;9045;6231;11224;23521;25873;6122;6123;6124;6125;6128;6129;6130;6132;6134;6137;6138;6141;6142;6143	RPL21;RPL23A;RPL24;RPL26;RPL27;RPL27A;RPL28;RPL29;RPL31;RPL32;RPL34;RPL35A;RPL37A;RPS3A;RPS4X;RPL26L1;RPS6;RPS8;RPS9;RPS11;RPS16;RPS18;RPS19;RPS23;RPL14;RPS26;RPL35;RPL13A;RPL36;RPL3;RPL3L;RPL4;RPL5;RPL6;RPL7;RPL7A;RPL8;RPL10;RPL13;RPL15;RPL18;RPL18A;RPL19	Ribosome, cytoplasmic	6.34e-60	0.539474	RPL21;RPL23A;RPL24;RPL26;RPL27;RPL27A;RPL28;RPL29;RPL31;RPL32;RPL34;RPL35A;RPL37A;RPS3A;RPS4X;RPS6;RPS8;RPS9;RPS11;RPS16;RPS18;RPS19;RPS23;RPL14;RPS26;RPL35;RPL13A;RPL36;RPL3;RPL4;RPL5;RPL6;RPL7;RPL7A;RPL8;RPL10;RPL13;RPL15;RPL18;RPL18A;RPL19	RPL26L1;RPL3L	cytosolic ribosome	4.16e-82	SRP-dependent cotranslational protein targeting to membrane	4.13e-86
2	30	0.01	51073;54148;54534;29074;219927;10884;29088;54948;6150;6182;57129;28977;128308;51253;65080;51258;64928;124995;3396;28998;9801;10573;64975;64976;64978;11222;79590;65003;65005;65008	MRPL4;MRPL39;MRPL50;MRPL18;MRPL21;MRPS30;MRPL15;MRPL16;MRPL23;MRPL12;MRPL47;MRPL42;MRPL55;MRPL37;MRPL44;MRPL51;MRPL14;MRPL10;MRPL58;MRPL13;MRPL19;MRPL28;MRPL41;MRPL40;MRPL38;MRPL3;MRPL24;MRPL11;MRPL9;MRPL1	39S ribosomal subunit, mitochondrial	2.41e-43	0.586957	MRPL4;MRPL39;MRPL23;MRPL18;MRPL21;MRPL15;MRPL16;MRPL50;MRPL12;MRPL47;MRPL42;MRPL55;MRPL37;MRPL44;MRPL51;MRPL14;MRPL10;MRPL13;MRPL19;MRPL28;MRPL41;MRPL40;MRPL38;MRPL3;MRPL24;MRPL11;MRPL9;MRPL1	MRPL58;MRPS30	ribosome	1.35e-45	mitochondrial translational termination	5.12e-60
3	19	0.01	55299;57062;4839;23560;10153;55661;26155;23212;26354;54606;9933;51154;117246;8886;23481;84365;10969;64318;11103	BRIX1;DDX24;NOP2;GTPBP4;CEBPZ;DDX27;NOC2L;RRS1;GNL3;DDX56;PUM3;MRTO4;FTSJ3;DDX18;PES1;NIFK;EBNA1BP2;NOC3L;KRR1						nucleolus	7.32e-16	ribosome biogenesis	6.13e-12
4	16	0.01	10240;51649;64963;64965;60488;51081;7818;51116;28973;55037;64432;56945;23107;64949;64969;28957	MRPS31;MRPS23;MRPS11;MRPS9;MRPS35;MRPS7;DAP3;MRPS2;MRPS18B;PTCD3;MRPS25;MRPS22;MRPS27;MRPS26;MRPS5;MRPS28	28S ribosomal subunit, mitochondrial	1.16e-26	0.517241	MRPS31;MRPS23;MRPS11;MRPS9;MRPS7;DAP3;MRPS2;MRPS18B;MRPS25;MRPS22;MRPS27;MRPS26;MRPS5;MRPS28	MRPS35;PTCD3	organellar small ribosomal subunit	9.37e-26	mitochondrial translation	8.29e-28
5	14	0.01	5696;5698;5706;5682;5683;5684;5685;5686;5687;5688;5689;5690;5691;5692	PSMB8;PSMB9;PSMC6;PSMA1;PSMA2;PSMA3;PSMA4;PSMA5;PSMA6;PSMA7;PSMB1;PSMB2;PSMB3;PSMB4	26S proteasome	2.11e-23	0.705882	PSMC6;PSMA1;PSMA2;PSMA3;PSMA4;PSMA5;PSMA6;PSMA7;PSMB1;PSMB2;PSMB3;PSMB4	PSMB8;PSMB9	proteasome core complex	3.06e-33	regulation of cellular amino acid metabolic process	1.06e-31
6	12	0.01	4736;6209;6188;6187;6156;6193;6133;6230;6201;6169;6135;6207	RPL10A;RPS15;RPS3;RPS2;RPL30;RPS5;RPL9;RPS25;RPS7;RPL38;RPL11;RPS13	Ribosome, cytoplasmic	8.06e-16	0.157895	RPL10A;RPS15;RPL30;RPS2;RPS3;RPS5;RPL9;RPS25;RPL38;RPS7;RPL11;RPS13		cytosolic ribosome	3.07e-20	SRP-dependent cotranslational protein targeting to membrane	3.82e-21
7	11	0.01	7168;7169;7170;71;9260;2316;81;11346;4627;87;60	TPM1;TPM2;TPM3;ACTG1;PDLIM7;FLNA;ACTN4;SYNPO;MYH9;ACTN1;ACTB	CTGF/Hcs24-actin complex	0.0151	0.666667	ACTB;ACTG1	TPM1;TPM2;TPM3;FLNA;PDLIM7;ACTN4;SYNPO;MYH9;ACTN1	actin cytoskeleton	2.47e-10	actin filament-based process	4.52e-09
8	10	0.01	10594;6627;9092;9416;6633;23020;8175;10992;24148;23451	PRPF8;SNRPA1;SART1;DDX23;SNRPD2;SNRNP200;SF3A2;SF3B2;PRPF6;SF3B1	C complex spliceosome	3.27e-13	0.140845	PRPF8;SNRPA1;SART1;DDX23;SNRPD2;SNRNP200;SF3A2;SF3B2;PRPF6;SF3B1		spliceosomal snRNP complex	8.76e-20	RNA splicing, via transesterification reactions with bulged adenosine as nucleophile	1.5e-12
9	10	0.01	5861;5862;7879;5868;5869;9230;81876;5878;4218;8766	RAB1A;RAB2A;RAB7A;RAB5A;RAB5B;RAB11B;RAB1B;RAB5C;RAB8A;RAB11A						endocytic vesicle	2.75e-07	small GTPase mediated signal transduction	5.92e-11
10	9	0.01	51010;51013;23016;11340;23404;54512;5393;5394;56915	EXOSC3;EXOSC1;EXOSC7;EXOSC8;EXOSC2;EXOSC4;EXOSC9;EXOSC10;EXOSC5	Exosome	6.59e-21	0.818182	EXOSC3;EXOSC1;EXOSC7;EXOSC8;EXOSC2;EXOSC4;EXOSC9;EXOSC10;EXOSC5		nuclear exosome (RNase complex)	1.01e-23	nuclear mRNA surveillance	1.95e-20
11	8	0.01	7203;22948;10694;6950;908;10574;10575;10576	CCT3;CCT5;CCT8;TCP1;CCT6A;CCT7;CCT4;CCT2	CCT micro-complex	1.86e-20	1	CCT3;CCT5;TCP1;CCT8;CCT6A;CCT7;CCT4;CCT2		chaperonin-containing T-complex	3.93e-23	positive regulation of protein localization to Cajal body	4.37e-24
12	8	0.01	4719;4720;4722;4723;4695;4728;4729;55967	NDUFS1;NDUFS2;NDUFS3;NDUFV1;NDUFA2;NDUFS8;NDUFV2;NDUFA12	Respiratory chain complex I (lambda subunit) mitochondrial	2.4e-16	0.5	NDUFS1;NDUFS2;NDUFS3;NDUFV1;NDUFA2;NDUFS8;NDUFV2;NDUFA12		mitochondrial respiratory chain complex I	3.36e-16	mitochondrial electron transport, NADH to ubiquinone	5.16e-16
13	8	0.01	100526693;81873;10092;10093;10095;10096;10097;10109	ARPC4-TTLL3;ARPC5L;ARPC5;ARPC4;ARPC1B;ACTR3;ACTR2;ARPC2	Arp2/3 protein complex	3.83e-14	1	ARPC5;ARPC4;ARPC1B;ACTR3;ACTR2;ARPC2	ARPC5L;ARPC4-TTLL3	Arp2/3 protein complex	1.97e-22	Arp2/3 complex-mediated actin nucleation	1.36e-17
14	8	0.01	10466;9382;57511;22796;91949;25839;84342;83548	COG5;COG1;COG6;COG2;COG7;COG4;COG8;COG3	COG complex	1.86e-20	1	COG5;COG1;COG6;COG2;COG7;COG4;COG8;COG3		Golgi transport complex	1.97e-22	intra-Golgi vesicle-mediated transport	2.84e-13
15	8	0.01	6184;6185;1650;9524;821;6745;6748;84061	RPN1;RPN2;DDOST;TECR;CANX;SSR1;SSR4;MAGT1	Oligosaccharyltransferase complex (Stt3B variant)	1.96e-07	0.666667	RPN1;RPN2;DDOST;MAGT1	SSR4;SSR1;TECR;CANX	oligosaccharyltransferase complex	2.38e-08	protein N-linked glycosylation via asparagine	3.27e-06
16	8	0.01	27335;728689;8661;8663;8664;51386;8666;3646	EIF3K;EIF3CL;EIF3A;EIF3C;EIF3D;EIF3L;EIF3G;EIF3E	eIF3 complex (EIF3S6, EIF3S5, EIF3S4, EIF3S3, EIF3S6IP, EIF3S2, EIF3S9, EIF3S12, EIF3S10, EIF3S8, EIF3S1, EIF3S7)	4.52e-15	0.7	EIF3K;EIF3A;EIF3C;EIF3D;EIF3G;EIF3L;EIF3E	EIF3CL	eukaryotic 48S preinitiation complex	5.63e-21	formation of translation preinitiation complex	5.51e-19
17	8	0.01	51138;10980;9318;10920;10987;8533;2873;50813	COPS4;COPS6;COPS2;COPS8;COPS5;COPS3;GPS1;COPS7A	CNS-P53 complex	1.86e-20	1	COPS4;COPS6;COPS2;COPS8;COPS5;COPS3;GPS1;COPS7A		COP9 signalosome	2.56e-17	cullin deneddylation	3.93e-23
18	7	0.01	10376;7277;10383;7280;347733;84790;203068	TUBA1B;TUBA4A;TUBB4B;TUBB2A;TUBB2B;TUBA1C;TUBB	60S APC containing complex	0.014	0.4	TUBA1B;TUBA1C	TUBB2A;TUBB;TUBA4A;TUBB2B;TUBB4B	microtubule	8.97e-08	microtubule-based process	1.78e-06
19	7	0.0217391	22985;55692;9967;124245;10284;51593;51631	ACIN1;LUC7L;THRAP3;ZC3H18;SAP18;SRRT;LUC7L2	Apoptosis- and splicing-associated protein complex (ASAP-S), SAP18-RNPS1-Acinus-S	0.00421	0.666667	ACIN1;SAP18	SRRT;LUC7L2;LUC7L;ZC3H18;THRAP3	ASAP complex	0.00271	RNA splicing	4.45e-05
20	7	0.0217391	5515;5516;5518;5519;5520;5521;5522	PPP2CA;PPP2CB;PPP2R1A;PPP2R1B;PPP2R2A;PPP2R2B;PPP2R2C	PPP2R1A-PPP2R1B-PPP2CA-PPME1-EIF4A1 complex	3.45e-05	0.6	PPP2CA;PPP2R1A;PPP2R1B	PPP2R2A;PPP2R2B;PPP2R2C;PPP2CB	protein phosphatase type 2A complex	2.32e-13	protein dephosphorylation	1.65e-09
21	7	0.0217391	5984;5985;79075;63922;5981;5982;5983	RFC4;RFC5;DSCC1;CHTF18;RFC1;RFC2;RFC3	CTF18-cohesion-RFC-POLH complex	9.93e-15	1	RFC4;RFC5;DSCC1;CHTF18;RFC2;RFC3	RFC1	Ctf18 RFC-like complex	2.03e-16	regulation of DNA-directed DNA polymerase activity	2.03e-16
22	7	0.028169	38;27089;7381;6390;7385;7386;6389	ACAT1;UQCRQ;UQCRB;SDHB;UQCRC2;UQCRFS1;SDHA						respiratory chain	2.87e-09	respiratory electron transport chain	8.64e-09
23	7	0.0217391	10885;26574;10607;79954;134430;10199;5822	WDR3;AATF;TBL3;NOL10;WDR36;MPHOSPH10;PWP2						small-subunit processome	2.67e-08	ribosome biogenesis	2.03e-05
24	7	0.01	10274;9126;23047;23244;10735;8243;23063	STAG1;SMC3;PDS5B;PDS5A;STAG2;SMC1A;WAPL	Sororin-cohesin complex	1.02e-07	0.666667	SMC1A;PDS5A;SMC3;PDS5B	STAG1;WAPL;STAG2	chromosome, centromeric region	6.66e-10	sister chromatid cohesion	3.51e-11
25	7	0.01	1314;1315;22820;22818;11316;372;9276	COPA;COPB1;COPG1;COPZ1;COPE;ARCN1;COPB2						COPI vesicle coat	1.22e-18	retrograde vesicle-mediated transport, Golgi to ER	4e-12
26	7	0.01	51397;54951;51122;23412;28952;54939;28991	COMMD10;COMMD8;COMMD2;COMMD3;CCDC22;COMMD4;COMMD5
27	7	0.01	23265;11336;10640;54536;55770;149371;60412	EXOC7;EXOC3;EXOC5;EXOC6;EXOC2;EXOC8;EXOC4	Sec6/8 exocyst complex	3.92e-17	0.875	EXOC7;EXOC3;EXOC5;EXOC6;EXOC2;EXOC8;EXOC4		exocyst	1.27e-17	exocytosis	2.74e-08
28	7	0.01	4171;4172;4173;4174;4175;4176;79892	MCM2;MCM3;MCM4;MCM5;MCM6;MCM7;MCMBP	MCM complex	9.93e-15	1	MCM2;MCM3;MCM4;MCM5;MCM6;MCM7	MCMBP	MCM complex	4.45e-19	DNA replication initiation	1.09e-11
29	6	0.028169	6432;6434;6421;6428;6430;6431	SRSF7;TRA2B;SFPQ;SRSF3;SRSF5;SRSF6	Spliceosome	0.000574	0.0387597	SRSF7;TRA2B;SRSF3;SRSF5;SRSF6	SFPQ	nuclear body	0.0235	regulation of RNA splicing	5.4e-07
30	6	0.028169	999;1001;3728;1495;1499;1500	CDH1;CDH3;JUP;CTNNA1;CTNNB1;CTNND1	Polycystin-1 multiprotein complex (ACTN1, CDH1, SRC, JUP, VCL, CTNNB1, PXN, BCAR1, PKD1, PTK2, TLN1)	0.000247	0.272727	JUP;CTNNB1;CDH1	CDH3;CTNND1;CTNNA1	catenin complex	1.85e-09	response to indole-3-methanol	6.16e-10
31	6	0.0314607	481;483;51144;23787;23788;476	ATP1B1;ATP1B3;HSD17B12;MTCH1;MTCH2;ATP1A1						sodium:potassium-exchanging ATPase complex	1.29e-06	potassium ion import	6.42e-06
32	6	0.0233236	4641;7111;6709;118;6711;830	MYO1C;TMOD1;SPTAN1;ADD1;SPTBN1;CAPZA2						actin cytoskeleton	6.07e-06	actin filament capping	1.34e-09
33	6	0.0217391	4967;5160;1737;1738;8050;5162	OGDH;PDHA1;DLAT;DLD;PDHX;PDHB						pyruvate dehydrogenase complex	1.77e-12	glyoxylate metabolic process	4.99e-14
34	6	0.0243553	10471;7411;5201;5202;5203;5204	PFDN6;VBP1;PFDN1;PFDN2;PFDN4;PFDN5	Prefoldin complex	1.08e-15	1	VBP1;PFDN6;PFDN1;PFDN2;PFDN4;PFDN5		prefoldin complex	2.82e-17	protein folding	1.58e-07
35	6	0.028169	523;525;526;529;9550;51382	ATP6V1A;ATP6V1B1;ATP6V1B2;ATP6V1E1;ATP6V1G1;ATP6V1D						proton-transporting two-sector ATPase complex	7.86e-12	phagosome acidification	1.09e-13
36	6	0.0268817	9667;9782;3178;27316;3190;6294	SAFB2;MATR3;HNRNPA1;RBMX;HNRNPK;SAFB	C complex spliceosome	0.0339	0.0422535	HNRNPA1;RBMX;HNRNPK	SAFB2;SAFB;MATR3	catalytic step 2 spliceosome	0.0104	regulation of mRNA processing	4.79e-05
37	6	0.0217391	10528;9221;1736;4809;2091;51602	NOP56;NOLC1;DKC1;SNU13;FBL;NOP58	Nop56p-associated pre-rRNA complex	0.000151	0.0505051	NOP56;SNU13;NOP58;FBL;NOLC1	DKC1	small nucleolar ribonucleoprotein complex	2.7e-10	rRNA processing	8.62e-07
38	6	0.0268817	1163;1164;983;1017;1018;891	CKS1B;CKS2;CDK1;CDK2;CDK3;CCNB1	CDC2-CCNB1-PTCH1 complex	0.000766	1	CCNB1;CDK1	CDK2;CDK3;CKS1B;CKS2	cyclin-dependent protein kinase holoenzyme complex	0.00105	positive regulation of cell cycle	7.45e-05
39	6	0.0342052	4704;4713;4714;4715;4716;4702	NDUFA9;NDUFB7;NDUFB8;NDUFB9;NDUFB10;NDUFA8	Respiratory chain complex I (holoenzyme), mitochondrial	2.52e-09	0.162162	NDUFA9	NDUFB7;NDUFB8;NDUFB9;NDUFB10;NDUFA8	NADH dehydrogenase complex	1.55e-11	mitochondrial electron transport, NADH to ubiquinone	2.12e-11
40	6	0.025	57122;23279;9972;9688;23165;79902	NUP107;NUP160;NUP153;NUP93;NUP205;NUP85	Nup 107-160 subcomplex	8.4e-05	0.375	NUP107;NUP85;NUP160	NUP93;NUP153;NUP205	nuclear pore	2.74e-10	tRNA export from nucleus	1.19e-12
41	5	0.0358566	162;8907;164;10053;1174	AP1B1;AP1M1;AP1G1;AP1M2;AP1S1	AP1 adaptor complex	1.7e-11	0.625	AP1B1;AP1M1;AP1G1;AP1M2;AP1S1		clathrin adaptor complex	3e-10	regulation of defense response to virus by virus	2.42e-10
42	5	0.0454545	54732;23423;10972;222068;10959	TMED9;TMED3;TMED10;TMED4;TMED2						endoplasmic reticulum-Golgi intermediate compartment membrane	2.35e-06	Golgi transport vesicle coating	5.57e-07
43	5	0.0342052	84296;64785;54962;51659;9837	GINS4;GINS3;TIPIN;GINS2;GINS1	GINS complex	6.15e-10	1	GINS4;GINS3;GINS2;GINS1	TIPIN	GINS complex	1.39e-07	DNA strand elongation involved in DNA replication	3.78e-07
44	5	0.025	57459;3066;9219;1108;26038	GATAD2B;HDAC2;MTA2;CHD4;CHD5	MeCP1 complex	4.3e-08	0.5	MTA2;HDAC2;GATAD2B;CHD4	CHD5	NuRD complex	1.99e-11	ATP-dependent chromatin remodeling	4.39e-09
45	5	0.028169	5977;6603;6604;6605;6598	DPF2;SMARCD2;SMARCD3;SMARCE1;SMARCB1	Brg1-associated complex I	2.02e-07	0.363636	SMARCD2;SMARCD3;SMARCE1;SMARCB1	DPF2	SWI/SNF complex	3.56e-08	protein-DNA complex disassembly	3.56e-08
46	5	0.0514372	56912;55081;8100;80173;28981	IFT46;IFT57;IFT88;IFT74;IFT81						intraciliary transport particle B	5.3e-11	cilium organization	2.12e-07
47	5	0.0336842	5000;5001;23595;222229;4999	ORC4;ORC5;ORC3;LRWD1;ORC2	ORC 1-5 complex (origin recognition 1-5 complex)	6.15e-10	1	ORC4;ORC5;ORC3;ORC2	LRWD1	origin recognition complex	9.57e-14	DNA replication initiation	4.48e-10
48	5	0.0359116	738;55610;7260;6293;55275	VPS51;VPS50;TSSC1;VPS52;VPS53						EARP complex	3.56e-11	endocytic recycling	3.78e-07
49	5	0.0233236	522;513;506;539;498	ATP5J;ATP5D;ATP5B;ATP5O;ATP5A1	F1F0-ATP synthase (EC 3.6.3.14), mitochondrial	6.07e-10	0.357143	ATP5D;ATP5J;ATP5O;ATP5B;ATP5A1		mitochondrial proton-transporting ATP synthase complex	2.82e-11	mitochondrial ATP synthesis coupled proton transport	2.82e-11
50	5	0.0296128	54881;57418;79707;27043;81887	TEX10;WDR18;NOL9;PELP1;LAS1L	MLL1-WDR5 complex	0.00124	0.125	TEX10;PELP1;LAS1L	WDR18;NOL9	MLL1/2 complex	0.000361	rRNA processing	2.55e-05
51	5	0.0233236	29780;3611;3987;55742;6251	PARVB;ILK;LIMS1;PARVA;RSU1	ILK-PARVB-ARHGEF6 complex	0.000221	0.666667	ILK;PARVB	LIMS1;PARVA;RSU1	cell-substrate adherens junction	0.00347	establishment or maintenance of cell polarity	0.0139
52	5	0.0233236	29945;51434;51433;996;8697	ANAPC4;ANAPC7;ANAPC5;CDC27;CDC23	Anaphase-promoting complex	6.36e-12	0.714286	ANAPC4;ANAPC7;CDC23;CDC27;ANAPC5		anaphase-promoting complex	3.9e-11	protein K11-linked ubiquitination	1.53e-10
53	5	0.0336842	3937;6850;3635;4067;5777	LCP2;SYK;INPP5D;LYN;PTPN6	PLC-gamma-2-SLP-76-Lyn-Grb2 complex	0.00253	0.5	LCP2;LYN	PTPN6;SYK;INPP5D	plasma membrane receptor complex	0.00855	antigen receptor-mediated signaling pathway	1.83e-06
54	5	0.0217391	23176;55752;23157;989;4735	SEPT8;SEPT11;SEPT6;SEPT7;SEPT2	Septin complex	3.07e-09	0.8	SEPT8;SEPT11;SEPT7;SEPT2	SEPT6	septin complex	5.57e-07	cell division	0.0318
55	5	0.0217391	10592;10051;23397;9918;64151	SMC2;SMC4;NCAPH;NCAPD2;NCAPG	Condensin I complex	3.03e-13	1	SMC2;SMC4;NCAPH;NCAPD2;NCAPG		condensin complex	2.73e-14	mitotic chromosome condensation	3.61e-12
56	5	0.028169	9328;9329;9330;2976;2975	GTF3C5;GTF3C4;GTF3C3;GTF3C2;GTF3C1	TFIIIC containing complex	3.03e-13	1	GTF3C2;GTF3C4;GTF3C3;GTF3C1;GTF3C5		transcription factor TFIIIC complex	2.73e-14	tRNA transcription from RNA polymerase III promoter	2.73e-14
57	5	0.028169	51604;10026;94005;128869;8733	PIGT;PIGK;PIGS;PIGU;GPAA1	GAA1-GPI8-PIGT-PIG-PIGS complex	3.03e-13	1	PIGK;PIGS;PIGT;PIGU;GPAA1		GPI-anchor transamidase complex	4.56e-15	attachment of GPI anchor to protein	2.73e-14
58	5	0.028169	147841;11130;10403;83540;57405	SPC24;ZWINT;NDC80;NUF2;SPC25	NDC80 kinetochore complex	6.15e-10	1	SPC24;NDC80;NUF2;SPC25	ZWINT	Ndc80 complex	3.56e-11	sister chromatid cohesion	2.37e-07
59	5	0.028169	3105;3106;3107;3133;567	HLA-A;HLA-B;HLA-C;HLA-E;B2M						MHC class I protein complex	9.57e-14	antigen processing and presentation of exogenous peptide antigen via MHC class I, TAP-independent	1.25e-09
60	4	0.0472756	196528;55193;29117;6601	ARID2;PBRM1;BRD7;SMARCC2	PBAF complex (Polybromo- and BAF containing complex)	6.08e-06	0.333333	ARID2;PBRM1;SMARCC2	BRD7	BAF-type complex	3.84e-08	covalent chromatin modification	0.00694
61	4	0.0434057	1176;26985;8546;8943	AP3S1;AP3M1;AP3B1;AP3D1	AP3 adapter complex	5.36e-10	0.666667	AP3S1;AP3M1;AP3B1;AP3D1		axon cytoplasm	1.76e-07	anterograde synaptic vesicle transport	6.42e-09
62	4	0.0662577	8825;1739;8573;55327	LIN7A;DLG1;CASK;LIN7C	LIN2-LIN7-SAP97-MINT1 complex	2.9e-07	0.75	LIN7A;DLG1;CASK	LIN7C	basolateral plasma membrane	9.15e-06	establishment or maintenance of epithelial cell apical/basal polarity	5.71e-05
63	4	0.0748848	56993;10452;25813;1537	TOMM22;TOMM40;SAMM50;CYC1						outer mitochondrial membrane protein complex	1.75e-06	intracellular protein transmembrane import	0.000225
64	4	0.0430293	11335;23468;10155;10951	CBX3;CBX5;TRIM28;CBX1						nuclear heterochromatin	1.52e-07	negative regulation of transcription, DNA-templated	0.0279
65	4	0.0430293	64425;84172;25885;10849	POLR1E;POLR1B;POLR1A;CD3EAP	TNF-alpha/NF-kappa B signaling complex 5	4.52e-07	0.16	POLR1E;POLR1B;POLR1A;CD3EAP		DNA-directed RNA polymerase I complex	4.59e-09	transcription elongation from RNA polymerase I promoter	9.59e-08
66	4	0.0536232	6624;1265;59;7791	FSCN1;CNN2;ACTA2;ZYX						stress fiber	0.000617
67	4	0.0585774	80145;84324;9877;9774	THOC7;SARNP;ZC3H11A;BCLAF1						transcription export complex	8.27e-06	termination of RNA polymerase II transcription	0.00117
68	4	0.0430293	332;3619;9212;55143	BIRC5;INCENP;AURKB;CDCA8	Chromosomal passenger complex CPC (INCENP, CDCA8, BIRC5, AURKB)	3.58e-11	1	BIRC5;INCENP;AURKB;CDCA8		chromosome passenger complex	2.01e-07	sister chromatid cohesion	1.87e-05
69	4	0.0430293	56160;197370;79677;286053	NSMCE3;NSMCE1;SMC6;NSMCE2						Smc5-Smc6 complex	9.62e-11	protein sumoylation	3.19e-05
70	4	0.0506135	3849;3858;3868;3852	KRT2;KRT10;KRT16;KRT5						intermediate filament	3.58e-06	epidermis development	6.63e-05
71	4	0.0342052	160;161;1173;1175	AP2A1;AP2A2;AP2M1;AP2S1	RalBP1-CCNB1-AP2A-NUMB-EPN1 complex	0.0011	0.333333	AP2A1;AP2A2	AP2M1;AP2S1	endolysosome membrane	8.08e-10	regulation of defense response to virus by virus	8.11e-08
72	4	0.0467742	7409;867;868;7535	VAV1;CBL;CBLB;ZAP70	LAT-PLC-gamma-1-p85-GRB2-CBL-VAV-SLP-76 signaling complex, C305 activated	0.0011	0.333333	VAV1;CBL	CBLB;ZAP70	membrane raft	0.0313	negative regulation of epidermal growth factor-activated receptor activity	0.00294
73	4	0.0359116	8649;28956;389541;10542	LAMTOR3;LAMTOR2;LAMTOR4;LAMTOR5	p14-Mp1-ERK2 complex	0.000221	0.666667	LAMTOR3;LAMTOR2	LAMTOR4;LAMTOR5	Ragulator complex	3.21e-11	positive regulation of TOR signaling	6.81e-08
74	4	0.0359116	10426;7283;10844;27229	TUBGCP3;TUBG1;TUBGCP2;TUBGCP4	Pericentrin-GCP complex	0.000221	0.666667	TUBGCP3;TUBGCP2	TUBG1;TUBGCP4	gamma-tubulin complex	8.75e-09	microtubule nucleation	1.96e-08
75	4	0.0359116	5634;5635;5636;5631	PRPS2;PRPSAP1;PRPSAP2;PRPS1						ribose phosphate diphosphokinase complex	0.000196	nucleotide biosynthetic process	0.000113
76	4	0.0342052	23283;1477;1478;1479	CSTF2T;CSTF1;CSTF2;CSTF3	Cleavage stimulation factor	7.26e-08	1	CSTF1;CSTF2;CSTF3	CSTF2T	mRNA cleavage and polyadenylation specificity factor complex	0.00881	mRNA cleavage	2.49e-08
77	4	0.052161	9112;1107;8099;51222	MTA1;CHD3;CDK2AP1;ZNF219	NRD complex (Nucleosome remodeling and deacetylation complex)	0.00154	0.285714	MTA1;CHD3	CDK2AP1;ZNF219
78	4	0.0336842	8289;57492;6597;6599	ARID1A;ARID1B;SMARCA4;SMARCC1	SWI-SNF chromatin remodeling-related-BRCA1 complex	1.18e-08	0.363636	ARID1A;ARID1B;SMARCA4;SMARCC1		nBAF complex	4.59e-09	nucleosome disassembly	1.82e-05
79	4	0.0427807	23649;5422;5557;5558	POLA2;POLA1;PRIM1;PRIM2	DNA polymerase alpha-primase complex	3.58e-11	1	POLA2;PRIM1;POLA1;PRIM2		alpha DNA polymerase:primase complex	0.000588	DNA replication, synthesis of RNA primer	5.01e-08
80	4	0.0427807	25920;51497;7469;7936	NELFB;NELFCD;NELFA;NELFE	NELF complex (Negative elongation factor complex)	7.26e-08	1	NELFE;NELFCD;NELFB;NELFA		NELF complex	2.01e-07	negative regulation of transcription elongation from RNA polymerase II promoter	4.21e-06
81	4	0.0359116	25929;11218;8487;6607	GEMIN5;DDX20;GEMIN2;SMN2	SMN complex (GEMIN5,2,3,4, SMN)	1.79e-10	0.8	GEMIN5;DDX20;GEMIN2	SMN2	Gemini of coiled bodies	1.35e-09	spliceosomal snRNP assembly	3.78e-07
82	4	0.0432937	9217;9218;93380;1327	VAPB;VAPA;MMGT1;COX4I1						endoplasmic reticulum exit site	0.00881
83	4	0.0359116	123016;55212;582;583	TTC8;BBS7;BBS1;BBS2						BBSome	9.62e-11	cilium assembly	7.51e-05
84	4	0.0553977	58528;64121;10325;10670	RRAGD;RRAGC;RRAGB;RRAGA						Gtr1-Gtr2 GTPase complex	6.41e-12	positive regulation of TOR signaling	6.81e-08
85	4	0.0336842	9984;8563;57187;79228	THOC1;THOC5;THOC2;THOC6	THO complex	1.79e-10	0.8	THOC1;THOC5;THOC6;THOC2		THO complex	9.62e-11	viral mRNA export from host cell nucleus	9.62e-11
86	4	0.0430293	6667;2033;1387;6670	SP1;EP300;CREBBP;SP3	p300-CBP-p270 complex	0.000221	0.666667	EP300;CREBBP	SP1;SP3			N-terminal peptidyl-lysine acetylation	0.00118
87	4	0.0714286	7572;84307;7579;23660	ZNF24;ZNF397;ZSCAN20;ZKSCAN5
88	4	0.0637755	6993;83658;1781;1783	DYNLT1;DYNLRB1;DYNC1I2;DYNC1LI2						cytoplasmic dynein complex	3.17e-09	microtubule-based process	0.00868
89	4	0.0296128	10120;10121;51164;10540	ACTR1B;ACTR1A;DCTN4;DCTN2						dynactin complex	2.24e-10	antigen processing and presentation of exogenous peptide antigen via MHC class II	8.68e-06
90	4	0.0593923	84520;112858;55644;51002	GON7;TP53RK;OSGEP;TPRKB						EKC/KEOPS complex	0.000196	tRNA processing	0.00604
91	4	0.0359116	10025;9282;112950;81857	MED16;MED14;MED8;MED25	Mediator complex	6.28e-07	0.148148	MED16;MED14;MED8;MED25		mediator complex	0.000273	transcription initiation from RNA polymerase II promoter	4.92e-05
92	4	0.0545194	9425;10919;79813;58525	CDYL;EHMT2;EHMT1;WIZ	CtBP complex	2.63e-05	0.214286	CDYL;EHMT1;EHMT2	WIZ			response to fungicide	0.00118
93	4	0.0599455	8673;6810;8773;6809	VAMP8;STX4;SNAP23;STX3	SNARE complex (STX4, VAMP8, VAMP3, SNAP23)	2.9e-07	0.75	VAMP8;STX4;SNAP23	STX3	SNARE complex	3.36e-07	vesicle fusion to plasma membrane	6.01e-06
94	4	0.0359116	9521;5917;4141;9255	EEF1E1;RARS;MARS;AIMP1	Multisynthetase complex	1.18e-08	0.363636	EEF1E1;AIMP1;RARS;MARS		aminoacyl-tRNA synthetase multienzyme complex	0.00118	tRNA aminoacylation for protein translation	1.05e-06
95	4	0.0359116	123169;79577;9646;54623	LEO1;CDC73;CTR9;PAF1	Paf complex	1.79e-10	0.8	LEO1;PAF1;CTR9;CDC73		Cdc73/Paf1 complex	9.62e-11	endodermal cell fate commitment	9.62e-11
96	4	0.0296128	8644;1645;1646;1109	AKR1C3;AKR1C1;AKR1C2;AKR1C4								cellular response to jasmonic acid stimulus	6.41e-12
97	4	0.0336842	8890;8891;8892;8893	EIF2B4;EIF2B3;EIF2B2;EIF2B5						eukaryotic translation initiation factor 2B complex	9.62e-11	oligodendrocyte development	1.17e-08
98	4	0.0334076	11128;51728;661;55703	POLR3A;POLR3K;POLR3D;POLR3B						DNA-directed RNA polymerase III complex	6.42e-09	transcription from RNA polymerase III promoter	6.49e-07
99	4	0.0475436	1977;26986;1973;1981	EIF4E;PABPC1;EIF4A1;EIF4G1	MNK1-eIF4F complex	7.25e-07	0.6	EIF4E;EIF4A1;EIF4G1	PABPC1	eukaryotic translation initiation factor 4F complex	4.21e-06	nuclear-transcribed mRNA poly(A) tail shortening	1.76e-07
100	4	0.0496124	10787;10163;23191;26999	NCKAP1;WASF2;CYFIP1;CYFIP2	Wave-2 complex	7.25e-07	0.6	NCKAP1;WASF2;CYFIP1	CYFIP2	SCAR complex	1.75e-06	immune response-regulating cell surface receptor signaling pathway involved in phagocytosis	4.62e-06
101	4	0.0432937	5289;7405;8678;30849	PIK3C3;UVRAG;BECN1;PIK3R4	Phosphatidylinositol 3-kinase complex (PIK3C3, PIK3R4)	7.37e-05	1	PIK3C3;PIK3R4	UVRAG;BECN1	phosphatidylinositol 3-kinase complex, class III	1e-06	regulation of cytokinesis	4.24e-07
102	4	0.0379747	1936;1937;1933;7407	EEF1D;EEF1G;EEF1B2;VARS						eukaryotic translation elongation factor 1 complex	0.00118	translational elongation	6.02e-05
103	4	0.0336842	3433;3434;24138;3437	IFIT2;IFIT1;IFIT5;IFIT3								defense response to virus	7.51e-05
104	4	0.0514372	3184;2521;9987;3181	HNRNPD;FUS;HNRNPDL;HNRNPA2B1	Large Drosha complex	0.0125	0.105263	FUS;HNRNPDL	HNRNPD;HNRNPA2B1	virion part	0.0371
105	4	0.0359116	5562;5571;5564;5563	PRKAA1;PRKAG1;PRKAB1;PRKAA2						nucleotide-activated protein kinase complex	2.24e-10	fatty acid biosynthetic process	5.88e-06
106	4	0.0485893	2071;2965;902;2967	ERCC3;GTF2H1;CCNH;GTF2H3	TFIIH transcription factor complex	4.51e-09	0.444444	GTF2H3;GTF2H1;CCNH;ERCC3		holo TFIIH complex	2.12e-09	nucleotide-excision repair, preincision complex assembly	8.11e-08
107	4	0.028169	2770;2771;2773;2775	GNAI1;GNAI2;GNAI3;GNAO1						GTPase complex	1.96e-08	adenylate cyclase-modulating G-protein coupled receptor signaling pathway	9.59e-08
108	4	0.0626615	5411;23524;6733;8899	PNN;SRRM2;SRPK2;PRPF4B	C complex spliceosome	0.00405	0.0422535	PNN;SRRM2;PRPF4B	SRPK2	catalytic step 2 spliceosome	0.00379	mRNA splicing, via spliceosome	0.00102
109	3	0.0809628	80012;57332;8535	PHC3;CBX8;CBX4	Polycomb repressive complex 1 (PRC1, hPRC-H)	2.9e-06	0.3	CBX8;PHC3;CBX4		PRC1 complex	1.14e-06	protein sumoylation	0.00183
110	3	0.0748848	24144;94104;51319	TFIP11;PAXBP1;RSRC1
111	3	0.0545194	51690;57819;25804	LSM7;LSM2;LSM4	LSm2-8 complex	8.46e-07	0.428571	LSM7;LSM2;LSM4		U6 snRNP	1.9e-07	exonucleolytic nuclear-transcribed mRNA catabolic process involved in deadenylation-dependent decay	2.78e-05
112	3	0.0536232	5424;5425;10714	POLD1;POLD2;POLD3	PCNA-DNA polymerase delta complex	2.42e-07	0.6	POLD1;POLD2;POLD3		delta DNA polymerase complex	3.8e-08	nucleotide-excision repair, DNA gap filling	1.46e-05
113	3	0.0534407	2946;2948;2949	GSTM2;GSTM4;GSTM5								glutathione derivative biosynthetic process	3.46e-06
114	3	0.0529412	3419;3420;3421	IDH3A;IDH3B;IDH3G								tricarboxylic acid cycle	1.92e-05
115	3	0.0667476	6456;6457;6455	SH3GL2;SH3GL3;SH3GL1
116	3	0.0662577	6400;51439;84447	SEL1L;FAM8A1;SYVN1	p97/VCP-VIMP-DERL1-DERL2-HRD1-SEL1L complex	0.000735	0.333333	SEL1L;SYVN1	FAM8A1	Hrd1p ubiquitin ligase ERAD-L complex	0.000223	endoplasmic reticulum mannose trimming	0.00208
117	3	0.0662577	6416;5601;5599	MAP2K4;MAPK9;MAPK8								JUN phosphorylation	0.000446
118	3	0.0667476	80218;80155;8260	NAA50;NAA15;NAA10						NatA complex	3.8e-08	N-terminal protein amino acid acetylation	1.14e-06
119	3	0.0654613	79184;9577;29086	BRCC3;BRE;BABAM1	BRCC complex	0.000294	0.5	BRCC3;BRE	BABAM1	BRISC complex	9.5e-08	protein K63-linked deubiquitination	9.2e-06
120	3	0.0686747	4144;27430;4143	MAT2A;MAT2B;MAT1A						methionine adenosyltransferase complex	7.43e-05	S-adenosylmethionine biosynthetic process	9.5e-09
121	3	0.0748848	55505;55651;54433	NOP10;NHP2;GAR1						box H/ACA telomerase RNP complex	3.8e-08	rRNA pseudouridine synthesis	3.8e-08
122	3	0.0714286	8624;56984;84262	PSMG1;PSMG2;PSMG3	PAC1-PAC2 complex	4.91e-05	1	PSMG1;PSMG2	PSMG3			proteasome assembly	0.00408
123	3	0.0883219	2874;9612;10014	GPS2;NCOR2;HDAC5	SMRT complex	0.00049	0.4	GPS2;NCOR2	HDAC5
124	3	0.0809628	54892;29781;23310	NCAPG2;NCAPH2;NCAPD3	Condensin II	2.42e-07	0.6	NCAPG2;NCAPH2;NCAPD3				chromosome condensation	1.26e-05
125	3	0.0585774	55737;51699;9559	VPS35;VPS29;VPS26A	VPS35-VPS29-VPS26A complex	2.42e-08	1	VPS35;VPS29;VPS26A		retromer, cargo-selective complex	3.8e-08	retrograde transport, endosome to plasma membrane	2.09e-06
126	3	0.0529412	6874;6877;6878	TAF4;TAF5;TAF6	TFIID subcomplex	2.42e-07	0.6	TAF4;TAF5;TAF6		transcription factor TFTC complex	2.72e-06	transcription elongation from RNA polymerase II promoter	0.00101
127	3	0.0654613	22832;79848;9851	CEP162;CSPP1;KIAA0753
128	3	0.0454545	4088;4089;4087	SMAD3;SMAD4;SMAD2	SMAD4-SMAD2-SMAD3 complex	2.42e-08	1	SMAD3;SMAD4;SMAD2		SMAD protein complex	3.32e-07	SMAD protein complex assembly	7.98e-07
129	3	0.0783875	64210;9391;51647	MMS19;CIAO1;FAM96B						CIA complex	3.8e-08	metallo-sulfur cluster assembly	5.32e-06
130	3	0.0379747	5693;5694;5695	PSMB5;PSMB6;PSMB7	20S proteasome	8.79e-06	0.214286	PSMB5;PSMB6;PSMB7		proteasome core complex	7.75e-06	regulation of cellular amino acid metabolic process	6.22e-05
131	3	0.0843558	7706;9636;23586	TRIM25;ISG15;DDX58	Ubiquitin E3 ligase (TRIM25, DDX58)	4.91e-05	1	DDX58;TRIM25	ISG15			negative regulation of type I interferon production	4.27e-05
132	3	0.0843558	7184;5034;811	HSP90B1;P4HB;CALR						endoplasmic reticulum lumen	0.00183	ATF6-mediated unfolded protein response	0.000446
133	3	0.0836864	7414;5829;7094	VCL;PXN;TLN1	Polycystin-1 multiprotein complex (ACTN1, CDH1, SRC, JUP, VCL, CTNNB1, PXN, BCAR1, PKD1, PTK2, TLN1)	3.99e-06	0.272727	PXN;VCL;TLN1				muscle contraction	0.00483
134	3	0.0843558	255626;10428;10847	HIST1H2BA;CFDP1;SRCAP
135	3	0.0843558	51755;8812;8621	CDK12;CCNK;CDK13						cyclin-dependent protein kinase holoenzyme complex	3.11e-05	phosphorylation of RNA polymerase II C-terminal domain	2.72e-06
136	3	0.0577465	25936;11243;79980	NSL1;PMF1;DSN1	Mis12 centromere complex	4.83e-07	0.5	NSL1;PMF1;DSN1		MIS12/MIND type complex	3.8e-08	sister chromatid cohesion	0.00123
137	3	0.0593923	51608;8266;7917	GET4;UBL4A;BAG6						BAT3 complex	9.5e-09	tail-anchored membrane protein insertion into ER membrane	9.5e-09
138	3	0.0599455	253980;83892;7126	KCTD13;KCTD10;TNFAIP1						Cul3-RING ubiquitin ligase complex	2.18e-05	negative regulation of Rho protein signal transduction	0.0049
139	3	0.0752009	27072;65082;55823	VPS41;VPS33A;VPS11						AP-3 adaptor complex	1.57e-06	endosome to lysosome transport	6.78e-05
140	3	0.0778781	55720;705;84946	TSR1;BYSL;LTV1						preribosome, small subunit precursor	0.00267	ribosomal small subunit biogenesis	0.000359
141	3	0.0667476	832;829;80301	CAPZB;CAPZA1;PLEKHO2	RICH1/AMOT polarity complex, Flag-Rich1 precipitated	0.00176	0.222222	CAPZB;CAPZA1	PLEKHO2	F-actin capping protein complex	0.00111	barbed-end actin filament capping	0.00579
142	3	0.0778781	826;84290;823	CAPNS1;CAPNS2;CAPN1								extracellular matrix disassembly	0.000249
143	3	0.0434057	4361;4683;10111	MRE11;NBN;RAD50	MRN complex (MRE11-RAD50-NBN complex)	2.42e-08	1	MRE11;NBN;RAD50		Mre11 complex	1.9e-07	telomeric 3' overhang formation	9.5e-09
144	3	0.052161	8218;1213;9919	CLTCL1;CLTC;SEC16A						clathrin coat of trans-Golgi network vesicle	0.00408
145	3	0.0434057	3304;3305;3310	HSPA1B;HSPA1L;HSPA6						blood microparticle	0.00081	protein refolding	1.26e-05
146	3	0.0454545	6117;6118;6119	RPA1;RPA2;RPA3	RPA complex	2.42e-08	1	RPA1;RPA2;RPA3		DNA replication factor A complex	1.57e-06	error-free translesion synthesis	4.32e-06
147	3	0.0825346	9554;6811;53407	SEC22B;STX5;STX18						SNARE complex	6.22e-05	vesicle fusion with Golgi apparatus	0.00156
148	3	0.0813704	3978;2237;5111	LIG1;FEN1;PCNA	DNA synthesome complex (15 subunits)	0.00513	0.133333	LIG1;PCNA	FEN1			DNA strand elongation involved in DNA replication	1.92e-05
149	3	0.0813704	7528;3609;4691	YY1;ILF3;NCL	DGCR8 multiprotein complex	0.0022	0.2	ILF3;NCL	YY1
150	3	0.0529412	9716;51340;56949	AQR;CRNKL1;XAB2	C complex spliceosome	0.00138	0.0422535	CRNKL1;AQR;XAB2		catalytic step 2 spliceosome	0.000723	mRNA splicing, via spliceosome	0.0244
151	3	0.052161	10480;8665;8667	EIF3M;EIF3F;EIF3H	eIF3 complex (EIF3S6, EIF3S5, EIF3S4, EIF3S3, EIF3S6IP, EIF3S2, EIF3S9, EIF3S12, EIF3S10, EIF3S8, EIF3S1, EIF3S7, PCID1)	3.99e-06	0.272727	EIF3M;EIF3F;EIF3H		eukaryotic translation initiation factor 3 complex, eIF3m	9.5e-08	formation of translation preinitiation complex	1.08e-05
152	3	0.0454545	5708;5700;5709	PSMD2;PSMC1;PSMD3	PA700 complex	2.03e-06	0.333333	PSMC1;PSMD2;PSMD3		proteasome regulatory particle	7.98e-07	regulation of cellular amino acid metabolic process	6.22e-05
153	3	0.0553977	23648;23635;170463	SSBP3;SSBP2;SSBP4
154	3	0.0612777	22920;9371;11127	KIFAP3;KIF3B;KIF3A						kinesin II complex	9.5e-09	plus-end-directed organelle transport along microtubule	3.32e-07
155	3	0.0612777	8520;55723;4678	HAT1;ASF1B;NASP	Histone H3.3 complex	2.03e-06	0.333333	HAT1;ASF1B;NASP		nuclear chromatin	0.0127	DNA replication-dependent nucleosome organization	1.14e-06
156	3	0.0748848	10802;10484;9871	SEC24A;SEC23A;SEC24D						COPII vesicle coat	3.32e-07	COPII vesicle coating	0.000186
157	3	0.0612777	10320;22806;64375	IKZF1;IKZF3;IKZF4
158	3	0.0577465	10048;80232;54994	RANBP9;WDR26;GID8	RANBPM-Muskelin-TWA1-HSMpp8 complex	0.000294	0.5	RANBP9;GID8	WDR26
159	3	0.0342052	2026;2027;2023	ENO2;ENO3;ENO1						phosphopyruvate hydratase complex	9.5e-09	canonical glycolysis	1.46e-05
160	3	0.0612777	3065;79595;25942	HDAC1;SAP130;SIN3A	SAP complex (Sin3-associated protein complex)	1.35e-06	0.375	HDAC1;SAP130;SIN3A		Sin3-type complex	4.32e-06
161	3	0.0809628	51160;55048;7251	VPS28;VPS37C;TSG101	ESCRT-I complex	2.42e-08	1	VPS37C;VPS28;TSG101		ESCRT I complex	5.32e-07	viral budding via host ESCRT complex	1.08e-05
162	3	0.0612777	10856;25911;8607	RUVBL2;DPCD;RUVBL1	TIP49-TIP48-BAF53 complex	0.000147	0.666667	RUVBL2;RUVBL1	DPCD	R2TP complex	0.000743	small nucleolar ribonucleoprotein complex assembly	0.000743
163	3	0.0748848	57521;2475;64223	RPTOR;MTOR;MLST8	RAPTOR-mTOR complex	2.42e-08	1	RPTOR;MTOR;MLST8		TORC1 complex	3.32e-07	TOR signaling	0.000455
164	3	0.0883219	60312;1627;7798	AFAP1;DBN1;LUZP1
165	3	0.0608108	84313;11267;51028	VPS25;SNF8;VPS36	ESCRT-II complex	2.42e-08	1	VPS25;SNF8;VPS36		ESCRT II complex	9.5e-09	protein targeting to vacuole involved in ubiquitin-dependent protein catabolic process via the multivesicular body sorting pathway	3.8e-08
166	3	0.0612382	8312;57154;64750	AXIN1;SMURF1;SMURF2								ubiquitin-dependent SMAD protein catabolic process	0.000446
167	3	0.0608108	9441;5434;5430	MED26;POLR2E;POLR2A	RNA polymerase II core complex	0.00269	0.181818	POLR2E;POLR2A	MED26	DNA-directed RNA polymerase II, core complex	0.00675	transcription initiation from RNA polymerase II promoter	0.00254
168	3	0.0599455	51112;60684;22878	TRAPPC12;TRAPPC11;TRAPPC8
169	3	0.0612777	3320;3326;10598	HSP90AA1;HSP90AB1;AHSA1	HSP90-FKBP38-CAM-Ca(2+) complex	0.000147	0.666667	HSP90AA1;HSP90AB1	AHSA1	sperm plasma membrane	7.43e-05	positive regulation of cell size	0.00111
170	3	0.0686747	25978;27243;128866	CHMP2B;CHMP2A;CHMP4B	ESCRT-III complex	2.9e-06	0.3	CHMP2B;CHMP2A;CHMP4B		ESCRT III complex	1.57e-06	positive regulation of viral release from host cell	1.57e-06
171	3	0.0905624	653784;80097;440145	MZT2A;MZT2B;MZT1						gamma-tubulin large complex	1.9e-07
172	3	0.0813704	10001;54797;6837	MED6;MED18;MED22	Mediator complex	7.07e-05	0.111111	MED6;MED18;MED22		mediator complex	5.18e-05
173	3	0.0813704	23192;11345;81631	ATG4B;GABARAPL2;MAP1LC3B						autophagosome membrane	0.0127	autophagosome assembly	0.000377
174	3	0.0654613	80185;9675;9894	TTI2;TTI1;TELO2						TORC1 complex	0.00156
175	3	0.0654613	132789;51005;10007	GNPDA2;AMDHD2;GNPDA1								N-acetylglucosamine catabolic process	9.5e-09
176	3	0.0654613	259282;9739;30827	BOD1L1;SETD1A;CXXC1						Set1C/COMPASS complex	0.00267
177	3	0.0662577	3122;3123;3127	HLA-DRA;HLA-DRB1;HLA-DRB5						MHC class II protein complex	3.32e-07	T cell costimulation	7.38e-05
178	3	0.0885519	10464;22994;5108	PIBF1;CEP131;PCM1						centriolar satellite	6.46e-06	protein localization to microtubule organizing center	2.09e-06
179	3	0.0612777	51322;9810;56254	WAC;RNF40;RNF20	RNF20-RNF40-UbE2E1 complex	0.000147	0.666667	RNF40;RNF20	WAC	HULC complex	0.000446	histone H2B ubiquitination	7.98e-07
180	3	0.0616883	83593;9770;6789	RASSF5;RASSF2;STK4
181	3	0.0637755	5971;4790;4791	RELB;NFKB1;NFKB2	NFKB1-NFKB2-RELA-RELB complex	9.66e-08	0.75	RELB;NFKB1;NFKB2		I-kappaB/NF-kappaB complex	3.32e-07	NIK/NF-kappaB signaling	0.000751
182	3	0.0654613	1968;1965;8894	EIF2S3;EIF2S1;EIF2S2	DNA-PK-Ku-eIF2-NF90-NF45 complex	1.35e-06	0.375	EIF2S3;EIF2S1;EIF2S2		eukaryotic translation initiation factor 2 complex	0.000223	translational initiation	0.00711
183	3	0.0778781	6426;7307;10482	SRSF1;U2AF1;NXF1	17S U2 snRNP	0.0211	0.0666667	SRSF1;U2AF1	NXF1	nuclear speck	0.00578	mRNA-containing ribonucleoprotein complex export from nucleus	0.000972
184	3	0.0883219	10525;51726;3309	HYOU1;DNAJB11;HSPA5						endoplasmic reticulum chaperone complex	7.98e-07	IRE1-mediated unfolded protein response	0.000144
185	3	0.0612777	51637;283742;51493	C14orf166;FAM98B;RTCB						tRNA-splicing ligase complex	1.9e-07	tRNA splicing, via endonucleolytic cleavage and ligation	2.09e-06
186	3	0.0506135	51520;3376;2058	LARS;IARS;EPRS	Multisynthetase complex	3.99e-06	0.272727	LARS;IARS;EPRS				tRNA aminoacylation for protein translation	0.000144
187	3	0.03663	6176;6181;6175	RPLP1;RPLP2;RPLP0	60S ribosomal subunit, cytoplasmic	0.000343	0.0666667	RPLP1;RPLP2;RPLP0		preribosome, large subunit precursor	2.78e-05	cytoplasmic translation	0.000135
188	3	0.0454545	6208;6146;9349	RPS14;RPL22;RPL23	Ribosome, cytoplasmic	0.0017	0.0394737	RPS14;RPL22;RPL23		cytosolic ribosome	0.00183	SRP-dependent cotranslational protein targeting to membrane	0.00112
189	3	0.0748848	55850;51594;9183	USE1;NBAS;ZW10						Dsl1/NZR complex	0.000223	retrograde vesicle-mediated transport, Golgi to ER	0.000498
190	3	0.0714286	10379;6772;6773	IRF9;STAT1;STAT2	Interferon-stimulated gene factor 3 transcription complex ISGF3	2.42e-08	1	IRF9;STAT1;STAT2				cellular response to type I interferon	0.000186
191	3	0.0485893	4688;653361;4689	NCF2;NCF1;NCF4						phagolysosome	3.8e-08	antigen processing and presentation of exogenous peptide antigen via MHC class I, TAP-dependent	0.000144
192	3	0.0723606	2068;1022;2966	ERCC2;CDK7;GTF2H2	TFIIH transcription factor complex (ERCC2, ERCC3, GTF2H1, CDK7, CCNH, GTF2H2)	4.83e-07	0.5	ERCC2;GTF2H2;CDK7		holo TFIIH complex	1.57e-06	nucleotide-excision repair, preincision complex assembly	2.18e-05
193	3	0.0475436	6890;6891;6892	TAP1;TAP2;TAPBP						TAP complex	9.5e-09	antigen processing and presentation of endogenous peptide antigen via MHC class I	1.9e-07
194	3	0.0748848	9392;57617;23355	TGFBRAP1;VPS18;VPS8						CORVET complex	9.5e-08	vesicle fusion	0.000972
195	3	0.0748848	3956;302;311	LGALS1;ANXA2;ANXA11
196	3	0.0637066	11235;8428;10494	PDCD10;STK24;STK25								intrinsic apoptotic signaling pathway in response to oxidative stress	5.18e-05
197	3	0.0496124	10632;521;10476	ATP5L;ATP5I;ATP5H	F1F0-ATP synthase (EC 3.6.3.14), mitochondrial	8.79e-06	0.214286	ATP5L;ATP5I;ATP5H		mitochondrial proton-transporting ATP synthase complex, coupling factor F(o)	3.32e-07	mitochondrial ATP synthesis coupled proton transport	6.46e-06
198	2	0.0911237	192669;192670	AGO3;AGO4						micro-ribonucleoprotein complex	0.000243	mRNA cleavage involved in gene silencing by siRNA	9.71e-05
199	2	0.0894231	3840;3839	KPNA4;KPNA3						nuclear pore	0.0316	modulation by virus of host process	0.00277
200	2	0.0809628	11331;5245	PHB2;PHB								negative regulation of intracellular steroid hormone receptor signaling pathway	0.0022
201	2	0.0809628	4830;4831	NME1;NME2						intermediate filament	0.0306	UTP biosynthetic process	0.00034
202	2	0.0809628	10491;64175	CRTAP;P3H1								negative regulation of post-translational protein modification	1.62e-05
203	2	0.0804469	4436;2956	MSH2;MSH6	MSH2-MSH6 complex	2.46e-05	1	MSH2;MSH6		MutSalpha complex	1.62e-05	maintenance of DNA repeat elements	9.71e-05
204	2	0.0783875	89890;84078	KBTBD6;KBTBD7						Cul3-RING ubiquitin ligase complex	0.00485
205	2	0.0783875	6749;11198	SSRP1;SUPT16H	FACT complex	2.46e-05	1	SSRP1;SUPT16H
206	2	0.0809628	150472;55871	CBWD2;CBWD1
207	2	0.0809628	6776;6777	STAT5A;STAT5B								allantoin metabolic process	1.62e-05
208	2	0.0843558	291;292	SLC25A4;SLC25A5								adenine transport	9.71e-05
209	2	0.0843558	23779;553158	ARHGAP8;PRR5-ARHGAP8
210	2	0.0843558	84163;389524	GTF2IRD2;GTF2IRD2B
211	2	0.0813704	10211;2319	FLOT1;FLOT2						flotillin complex	0.00034	regulation of toll-like receptor 3 signaling pathway	0.000162
212	2	0.0908231	6907;79718	TBL1X;TBL1XR1	NCOR-HDAC3 complex	0.000246	0.4	TBL1X;TBL1XR1		spindle microtubule	0.0139	histone deacetylation	0.0326
213	2	0.0898662	55308;11269	DDX19A;DDX19B						nuclear pore	0.0316	RNA secondary structure unwinding	0.0102
214	2	0.0898662	378708;201254	CENPS;CENPX						FANCM-MHF complex	4.85e-05	resolution of meiotic recombination intermediates	0.00034
215	2	0.0908231	29978;29979	UBQLN2;UBQLN1	Ubiquilin-proteasome complex	0.000369	0.333333	UBQLN2;UBQLN1		autophagosome	0.0277	positive regulation of ER-associated ubiquitin-dependent protein catabolic process	0.000243
216	2	0.0908231	1794;9844	DOCK2;ELMO1	ELMO1-DOCK2 complex	2.46e-05	1	DOCK2;ELMO1				regulation of defense response to virus by virus	0.00485
217	2	0.0908231	336;335	APOA2;APOA1						spherical high-density lipoprotein particle	9.71e-05	negative regulation of cytokine secretion involved in immune response	1.62e-05
218	2	0.0754286	654346;3965	LGALS9C;LGALS9
219	2	0.0754286	7321;7322	UBE2D1;UBE2D2								TRIF-dependent toll-like receptor signaling pathway	0.00374
220	2	0.0775371	7520;2547	XRCC5;XRCC6	Ku antigen complex	2.46e-05	1	XRCC5;XRCC6		Ku70:Ku80 complex	4.85e-05	cellular hyperosmotic salinity response	1.62e-05
221	2	0.0825346	816;815	CAMK2B;CAMK2A								regulation of neuronal synaptic plasticity	0.00704
222	2	0.0813704	2108;2109	ETFA;ETFB								fatty acid beta-oxidation using acyl-CoA dehydrogenase	0.00126
223	2	0.0813704	7353;55666	UFD1L;NPLOC4						UFD1-NPL4 complex	1.62e-05	error-free translesion synthesis	0.0017
224	2	0.0813704	984;728642	CDK11B;CDK11A
225	2	0.0836864	377;375	ARF3;ARF1								phosphatidylinositol biosynthetic process	0.0391
226	2	0.0843558	6280;6279	S100A9;S100A8								neutrophil aggregation	1.62e-05
227	2	0.0883219	6714;2534	SRC;FYN						actin filament	0.0347	cellular response to platelet-derived growth factor stimulus	0.00089
228	2	0.0883219	6613;7341	SUMO2;SUMO1						PML body	0.0347	global genome nucleotide-excision repair	0.00526
229	2	0.0883219	10971;7534	YWHAQ;YWHAZ	BRAF-RAF1-14-3-3 complex	0.000886	0.222222	YWHAQ;YWHAZ				regulation of protein insertion into mitochondrial membrane involved in apoptotic signaling pathway	0.00447
230	2	0.0883219	6921;6923	ELOC;ELOB	VHL-TCEB1-TCEB2 complex	7.38e-05	0.666667	ELOC;ELOB		elongin complex	4.85e-05	regulation of transcription from RNA polymerase II promoter in response to hypoxia	0.00374
231	2	0.0883219	5720;5721	PSME1;PSME2	PA28 complex	2.46e-05	1	PSME1;PSME2		proteasome activator complex	4.85e-05	regulation of cellular amino acid metabolic process	0.00963
232	2	0.0894231	10054;10055	UBA2;SAE1	SUA1-UBA2 complex	2.46e-05	1	UBA2;SAE1		SUMO activating enzyme complex	1.62e-05
233	2	0.0843558	5566;5567	PRKACA;PRKACB	PRKAC-AKAP5-ADRB1 complex	0.000148	0.5	PRKACA;PRKACB		cAMP-dependent protein kinase complex	0.000243	negative regulation of smoothened signaling pathway involved in dorsal/ventral neural tube patterning	9.71e-05
234	2	0.0894231	5432;5433	POLR2C;POLR2D	RNA polymerase II core complex	0.00135	0.181818	POLR2C;POLR2D		DNA-directed RNA polymerase II, core complex	0.00147	7-methylguanosine mRNA capping	0.00752
235	2	0.0894231	8450;8451	CUL4B;CUL4A	Ubiquitin E3 ligase (DDB1, DDB2, CUL4A, CUL4B, RBX1)	0.000148	0.5	CUL4B;CUL4A		Cul4-RING E3 ubiquitin ligase complex	0.0034	positive regulation of G1/S transition of mitotic cell cycle	0.00126
236	2	0.0894231	7004;8463	TEAD4;TEAD2								hippo signaling	0.00657
237	2	0.0894231	29114;8407	TAGLN3;TAGLN2
238	2	0.0894231	5864;5865	RAB3A;RAB3B						synaptic vesicle	0.0249	regulation of neurotransmitter transport	0.00657
239	2	0.0894231	140465;4637	MYL6B;MYL6						unconventional myosin complex	0.00034	actin-myosin filament sliding	0.00447
240	2	0.0894231	10056;2193	FARSB;FARSA						phenylalanine-tRNA ligase complex	4.85e-05	phenylalanyl-tRNA aminoacylation	9.71e-05
241	2	0.0845214	6708;286	SPTA1;ANK1						spectrin-associated cytoskeleton	0.000243
242	2	0.0843558	3043;3039	HBB;HBA1						haptoglobin-hemoglobin complex	4.85e-05	oxygen transport	9.71e-05
243	2	0.0843558	5346;3991	PLIN1;LIPE						lipid particle	0.0153
244	2	0.0843558	151313;51011	FAHD2B;FAHD2A
245	2	0.0843558	2939;2940	GSTA2;GSTA3								glutathione derivative biosynthetic process	0.00147
246	2	0.0843558	7529;7532	YWHAB;YWHAG	BRAF-RAF1-14-3-3 complex	0.000886	0.222222	YWHAB;YWHAG				positive regulation of protein insertion into mitochondrial membrane involved in apoptotic signaling pathway	0.00447
247	2	0.0843558	2746;2747	GLUD1;GLUD2								glutamate biosynthetic process	9.71e-05
248	2	0.0846856	3032;3030	HADHB;HADHA						mitochondrial nucleoid	0.0146	cardiolipin acyl-chain remodeling	9.71e-05
249	2	0.0845214	5096;5095	PCCB;PCCA								short-chain fatty acid catabolic process	0.000162
250	2	0.0897313	7923;84869	HSD17B8;CBR4								protein heterotetramerization	0.0017
251	2	0.0875	3856;3875	KRT8;KRT18						keratin filament	0.0034	hepatocyte apoptotic process	0.00126
252	2	0.0875	3075;718	CFH;C3								complement activation, alternative pathway	0.00034
253	2	0.0846856	88;89	ACTN2;ACTN3						pseudopodium	0.00147	muscle filament sliding	0.00447
254	2	0.0855263	27342;9135	RABGEF1;RABEP1						recycling endosome	0.0499
255	2	0.0875	6817;6799	SULT1A1;SULT1A2								sulfation	9.71e-05
256	2	0.0875	715;716	C1R;C1S								complement activation, classical pathway	0.00277
257	2	0.0875	9897;23325	WASHC5;WASHC4						WASH complex	0.000728
258	2	0.0875	90293;55958	KLHL13;KLHL9						Cul3-RING ubiquitin ligase complex	0.00485
259	2	0.0914232	3313;80273	HSPA9;GRPEL1
260	2	0.0921919	4969;7373	OGN;COL14A1
261	2	0.0923149	6224;6227	RPS20;RPS21	40S ribosomal subunit, cytoplasmic	0.00717	0.0740741	RPS20;RPS21		cytosolic small ribosomal subunit	0.0123
262	2	0.0923149	729;727	C6;C5						membrane attack complex	4.98e-05	cytolysis	0.0013
263	2	0.0933707	54715;23543	RBFOX1;RBFOX2								neuromuscular process controlling balance	0.0042
264	2	0.0933707	2064;2066	ERBB2;ERBB4								ERBB2 signaling pathway	0.00628
265	2	0.0936626	1024;23097	CDK8;CDK19
266	2	0.0939535	10626;147166	TRIM16;TRIM16L
267	3	0.0946691	55208;4738;9978	DCUN1D2;NEDD8;RBX1	Ubiquitin E3 ligase (CDC34, NEDD8, BTRC, CUL1, SKP1A, RBX1)	0.000407	0.4	NEDD8;RBX1	DCUN1D2			protein neddylation	4.3e-06
268	2	0.0946691	5627;725	PROS1;C4BPB								regulation of complement activation	0.00583
269	2	0.0946691	22930;25782	RAB3GAP1;RAB3GAP2								positive regulation of endoplasmic reticulum tubular network organization	1.66e-05
270	2	0.0946691	10523;23350	CHERP;U2SURP	17S U2 snRNP	0.00889	0.0666667	CHERP;U2SURP
271	2	0.0946691	1788;1789	DNMT3A;DNMT3B								C-5 methylation of cytosine	4.98e-05
272	2	0.0946691	6643;58533	SNX2;SNX6						retromer, tubulation complex	9.97e-05	retrograde transport, endosome to Golgi	0.0265
273	2	0.0958716	55072;10616	RNF31;RBCK1						LUBAC complex	9.97e-05	protein linear polyubiquitination	9.97e-05
274	2	0.0961538	7456;7454	WIPF1;WAS	CRKL-WIPF1-WAS complex	6.13e-05	0.666667	WIPF1;WAS		actin filament	0.0346	immune response-regulating cell surface receptor signaling pathway involved in phagocytosis	0.0346
275	2	0.0963636	23673;8417	STX12;STX7						SNARE complex	0.00988	vesicle docking	0.0136
276	2	0.0963636	7416;7417	VDAC1;VDAC2						pore complex	0.000914	regulation of anion transmembrane transport	0.00349
277	2	0.0963636	5936;83759	RBM4;RBM4B								entrainment of circadian clock by photoperiod	0.000465
278	2	0.0963636	30835;10332	CD209;CLEC4M								peptide antigen transport	4.98e-05
279	2	0.0987319	6499;9652	SKIV2L;TTC37	SKI complex	6.13e-05	0.666667	SKIV2L;TTC37		Ski complex	4.98e-05	exonucleolytic nuclear-transcribed mRNA catabolic process involved in deadenylation-dependent decay	0.00773
280	2	0.0987319	9968;9442	MED12;MED27	SMCC complex	0.00186	0.142857	MED12;MED27		mediator complex	0.00932
281	3	0.098916	23186;23028;55758	RCOR1;KDM1A;RCOR3	LSD1 complex	3.66e-06	0.25	RCOR1;KDM1A;RCOR3		transcription factor complex	0.0105
282	3	0.0996409	10514;51491;26156	MYBBP1A;NOP16;RSL1D1
283	2	0.0996409	317749;10901	DHRS4L2;DHRS4
284	2	0.0996409	26517;1678	TIMM13;TIMM8A						mitochondrial intermembrane space	0.0256	chaperone-mediated protein transport	0.000465
285	2	0.0999104	23246;55759	BOP1;WDR12						PeBoW complex	9.97e-05	maturation of LSU-rRNA from tricistronic rRNA transcript (SSU-rRNA, 5.8S rRNA, LSU-rRNA)	0.000465
