# Supplementary material for: A Compendium of Co-regulated Protein Complexes in Breast Cancer Reveals Collateral Loss Events
Source: Cell Syst. 2017 Oct 25;5(4):399–409.e5. doi: 10.1016/j.cels.2017.09.011 (PMC5660599; doi:10.1016/j.cels.2017.09.011)
Supplement: Table S2. Subtype-Specific BrCA-Core Complex Expression, Related to Figure 2 [file mmc3.xls]

## Sheet: Table S2
Subtype	Complex	Complex Members	Mertins P-value	Mertins FDR	Mertins S-score	Tyanova P-value	Tyanova FDR	Tyanova S-score	Replicated
ER+/HER2-	3	BRIX1;DDX24;NOP2;GTPBP4;CEBPZ;DDX27;NOC2L;RRS1;GNL3;DDX56;PUM3;MRTO4;FTSJ3;DDX18;PES1;NIFK;EBNA1BP2;NOC3L;KRR1	2e-06	0.00111798	-0.630461	0.00760067	0.0259317	-0.322239	TRUE
ER-/HER2+	3	BRIX1;DDX24;NOP2;GTPBP4;CEBPZ;DDX27;NOC2L;RRS1;GNL3;DDX56;PUM3;MRTO4;FTSJ3;DDX18;PES1;NIFK;EBNA1BP2;NOC3L;KRR1	3.73e-06	0.00111798	0.613515	0.40723	0.513464	0.0311618	FALSE
TN	28	MCM2;MCM3;MCM4;MCM5;MCM6;MCM7;MCMBP	1.52e-05	0.00246826	0.944428	9.49e-05	0.00327678	0.815191	TRUE
ER+/HER2-	28	MCM2;MCM3;MCM4;MCM5;MCM6;MCM7;MCMBP	1.65e-05	0.00246826	-0.940627	0.000116977	0.00327678	-0.803591	TRUE
ER-/HER2+	15	RPN1;RPN2;DDOST;TECR;CANX;SSR1;SSR4;MAGT1	2.08e-05	0.00249399	0.869321	0.333222	0.460164	0.0880963	FALSE
TN	3	BRIX1;DDX24;NOP2;GTPBP4;CEBPZ;DDX27;NOC2L;RRS1;GNL3;DDX56;PUM3;MRTO4;FTSJ3;DDX18;PES1;NIFK;EBNA1BP2;NOC3L;KRR1	0.000123719	0.0123719	0.509085	0.00163867	0.0105603	0.390322	TRUE
TN	2	MRPL4;MRPL39;MRPL50;MRPL18;MRPL21;MRPS30;MRPL15;MRPL16;MRPL23;MRPL12;MRPL47;MRPL42;MRPL55;MRPL37;MRPL44;MRPL51;MRPL14;MRPL10;MRPL58;MRPL13;MRPL19;MRPL28;MRPL41;MRPL40;MRPL38;MRPL3;MRPL24;MRPL11;MRPL9;MRPL1	0.000172915	0.0148213	-0.396652	0.0043058	0.0184929	-0.292788	TRUE
ER-/HER2+	6	RPL10A;RPS15;RPS3;RPS2;RPL30;RPS5;RPL9;RPS25;RPS7;RPL38;RPL11;RPS13	0.000274519	0.0205889	0.606877	0.493532	0.584181	0.00272401	FALSE
ER+/HER2-	46	IFT46;IFT57;IFT88;IFT74;IFT81	0.000403994	0.0224613	0.913737				FALSE
TN	14	COG5;COG1;COG6;COG2;COG7;COG4;COG8;COG3	0.000405799	0.0224613	-0.722264	0.000406642	0.00471705	-0.684143	TRUE
ER-/HER2+	59	HLA-A;HLA-B;HLA-C;HLA-E;B2M	0.000411791	0.0224613	0.912433	0.113952	0.188834	0.311574	FALSE
TN	46	IFT46;IFT57;IFT88;IFT74;IFT81	0.000530626	0.0265313	-0.894969				FALSE
ER+/HER2-	55	SMC2;SMC4;NCAPH;NCAPD2;NCAPG	0.000633588	0.0273901	-0.882574	0.158496	0.248453	-0.258578	FALSE
ER-/HER2+	25	COPA;COPB1;COPG1;COPZ1;COPE;ARCN1;COPB2	0.000654386	0.0273901	0.74408	0.00116365	0.0084365	0.665061	TRUE
TN	96	AKR1C3;AKR1C1;AKR1C2;AKR1C4	0.000718747	0.0273901	0.976731				FALSE
ER+/HER2-	17	COPS4;COPS6;COPS2;COPS8;COPS5;COPS3;GPS1;COPS7A	0.000821386	0.0273901	0.683296	0.0443606	0.0966521	0.347819	TRUE
ER+/HER2-	59	HLA-A;HLA-B;HLA-C;HLA-E;B2M	0.00082246	0.0273901	-0.864057	0.000581122	0.00561751	-0.83921	TRUE
ER-/HER2+	38	CKS1B;CKS2;CDK1;CDK2;CDK3;CCNB1	0.000852784	0.0273901	0.786449	0.0166281	0.0482214	0.550097	TRUE
ER+/HER2-	96	AKR1C3;AKR1C1;AKR1C2;AKR1C4	0.000869873	0.0273901	-0.96149				FALSE
ER+/HER2-	13	ARPC4-TTLL3;ARPC5L;ARPC5;ARPC4;ARPC1B;ACTR3;ACTR2;ARPC2	0.000943255	0.0273901	-0.67542	0.109918	0.187506	-0.268007	FALSE
ER-/HER2+	23	WDR3;AATF;TBL3;NOL10;WDR36;MPHOSPH10;PWP2	0.000988153	0.0273901	0.719162	0.457701	0.564822	0.0232315	FALSE
ER+/HER2-	6	RPL10A;RPS15;RPS3;RPS2;RPL30;RPS5;RPL9;RPS25;RPS7;RPL38;RPL11;RPS13	0.00100431	0.0273901	-0.548677	0.57103	0.636918	0.0298566	FALSE
ER+/HER2-	83	TTC8;BBS7;BBS1;BBS2	0.00135121	0.0324539	0.925489				FALSE
TN	21	RFC4;RFC5;DSCC1;CHTF18;RFC1;RFC2;RFC3	0.00137767	0.0324539	0.69851	0.00322611	0.0179299	0.64254	TRUE
TN	68	BIRC5;INCENP;AURKB;CDCA8	0.00146556	0.0324539	0.918716				FALSE
ER-/HER2+	42	TMED9;TMED3;TMED10;TMED4;TMED2	0.00152093	0.0324539	0.818994	0.0034005	0.0179299	0.699291	TRUE
TN	17	COPS4;COPS6;COPS2;COPS8;COPS5;COPS3;GPS1;COPS7A	0.00152816	0.0324539	-0.647308	0.91344	0.946063	0.278309	FALSE
ER-/HER2+	11	CCT3;CCT5;CCT8;TCP1;CCT6A;CCT7;CCT4;CCT2	0.00154848	0.0324539	0.646524	0.048419	0.100297	0.339278	FALSE
ER+/HER2-	23	WDR3;AATF;TBL3;NOL10;WDR36;MPHOSPH10;PWP2	0.0015686	0.0324539	-0.6903	0.00510148	0.0184929	-0.561086	TRUE
TN	59	HLA-A;HLA-B;HLA-C;HLA-E;B2M	0.00190784	0.0373975	0.801832	0.104502	0.185798	0.32463	FALSE
TN	13	ARPC4-TTLL3;ARPC5L;ARPC5;ARPC4;ARPC1B;ACTR3;ACTR2;ARPC2	0.0019322	0.0373975	0.633252	0.377863	0.492967	0.0679761	FALSE
ER+/HER2-	68	BIRC5;INCENP;AURKB;CDCA8	0.0020701	0.0388144	-0.889425				FALSE
ER+/HER2-	38	CKS1B;CKS2;CDK1;CDK2;CDK3;CCNB1	0.0021797	0.0396309	-0.722668	0.0449932	0.0966521	-0.438093	TRUE
ER+/HER2-	70	KRT2;KRT10;KRT16;KRT5	0.00234522	0.0413863	-0.878638	0.996955	0.996955	0.792185	FALSE
TN	70	KRT2;KRT10;KRT16;KRT5	0.00248248	0.041871	0.873683	0.468379	0.565958	0.0229712	FALSE
ER-/HER2+	102	EEF1D;EEF1G;EEF1B2;VARS	0.00257495	0.041871	0.870484	0.105713	0.185798	0.360992	FALSE
ER-/HER2+	9	RAB1A;RAB2A;RAB7A;RAB5A;RAB5B;RAB11B;RAB1B;RAB5C;RAB8A;RAB11A	0.00258205	0.041871	0.55059	0.798766	0.842335	-0.171036	FALSE
ER-/HER2+	1	RPL21;RPL23A;RPL24;RPL26;RPL27;RPL27A;RPL28;RPL29;RPL31;RPL32;RPL34;RPL35A;RPL37A;RPS3A;RPS4X;RPL26L1;RPS6;RPS8;RPS9;RPS11;RPS16;RPS18;RPS19;RPS23;RPL14;RPS26;RPL35;RPL13A;RPL36;RPL3;RPL3L;RPL4;RPL5;RPL6;RPL7;RPL7A;RPL8;RPL10;RPL13;RPL15;RPL18;RPL18A;RPL19	0.00270719	0.0419768	0.264796	0.132351	0.213232	0.101029	FALSE
ER-/HER2+	46	IFT46;IFT57;IFT88;IFT74;IFT81	0.00272849	0.0419768	-0.774081				FALSE
TN	83	TTC8;BBS7;BBS1;BBS2	0.00303452	0.0437495	-0.855996				FALSE
ER+/HER2-	58	SPC24;ZWINT;NDC80;NUF2;SPC25	0.00306612	0.0437495	-0.764848				FALSE
ER-/HER2+	83	TTC8;BBS7;BBS1;BBS2	0.00315444	0.0437495	-0.852546				FALSE
ER+/HER2-	102	EEF1D;EEF1G;EEF1B2;VARS	0.00315888	0.0437495	-0.852421	0.0120797	0.0389236	-0.651245	TRUE
TN	55	SMC2;SMC4;NCAPH;NCAPD2;NCAPG	0.00320829	0.0437495	0.761234	0.00493851	0.0184929	0.666652	TRUE
ER+/HER2-	14	COG5;COG1;COG6;COG2;COG7;COG4;COG8;COG3	0.00362888	0.048385	0.594095	0.507079	0.588212	-0.00359905	FALSE
ER-/HER2+	193	TAP1;TAP2;TAPBP	0.0037279	0.0486247	0.967055	0.0270667	0.0654113	0.642269	TRUE
ER+/HER2-	15	RPN1;RPN2;DDOST;TECR;CANX;SSR1;SSR4;MAGT1	0.00416255	0.0519159	-0.585279	0.000369717	0.00471705	-0.689514	TRUE
ER-/HER2+	24	STAG1;SMC3;PDS5B;PDS5A;STAG2;SMC1A;WAPL	0.00421651	0.0519159	-0.62476	0.016131	0.0482214	-0.467669	TRUE
ER-/HER2+	82	VAPB;VAPA;MMGT1;COX4I1	0.0042398	0.0519159	0.825828	0.278891	0.394528	0.195536	FALSE
ER-/HER2+	21	RFC4;RFC5;DSCC1;CHTF18;RFC1;RFC2;RFC3	0.00448153	0.053586	-0.62053	0.688262	0.743509	0.115765	FALSE
ER-/HER2+	87	ZNF24;ZNF397;ZSCAN20;ZKSCAN5	0.00455481	0.053586	-0.819242				FALSE
TN	27	EXOC7;EXOC3;EXOC5;EXOC6;EXOC2;EXOC8;EXOC4	0.00535602	0.0618002	-0.608017	0.0178715	0.0493594	-0.458647	TRUE
ER-/HER2+	55	SMC2;SMC4;NCAPH;NCAPD2;NCAPG	0.0057879	0.0655234	0.712809	0.938932	0.955404	-0.399356	FALSE
ER+/HER2-	87	ZNF24;ZNF397;ZSCAN20;ZKSCAN5	0.00591119	0.0656799	0.794907				FALSE
TN	157	IKZF1;IKZF3;IKZF4	0.00699297	0.0756305	0.899327				FALSE
ER+/HER2-	159	ENO2;ENO3;ENO1	0.00715796	0.0756305	-0.896735				FALSE
ER+/HER2-	157	IKZF1;IKZF3;IKZF4	0.0071849	0.0756305	-0.896317				FALSE
ER+/HER2-	132	HSP90B1;P4HB;CALR	0.00763983	0.0766296	-0.88946	0.00431915	0.0184929	-0.875796	TRUE
TN	58	SPC24;ZWINT;NDC80;NUF2;SPC25	0.00767784	0.0766296	0.688621				FALSE
ER+/HER2-	193	TAP1;TAP2;TAPBP	0.0076913	0.0766296	-0.888708	0.00481674	0.0184929	-0.863347	TRUE
ER-/HER2+	96	AKR1C3;AKR1C1;AKR1C2;AKR1C4	0.00779067	0.0766296	-0.76844				FALSE
ER-/HER2+	132	HSP90B1;P4HB;CALR	0.00820511	0.0794043	0.881433	0.0259346	0.0654002	0.648422	TRUE
ER+/HER2-	145	HSPA1B;HSPA1L;HSPA6	0.00891824	0.0842073	0.871985				FALSE
TN	38	CKS1B;CKS2;CDK1;CDK2;CDK3;CCNB1	0.00903069	0.0842073	0.615684	0.167001	0.254896	0.249646	FALSE
TN	53	LCP2;SYK;INPP5D;LYN;PTPN6	0.00914294	0.0842073	0.673316	0.00105715	0.0084365	0.887827	TRUE
ER-/HER2+	39	NDUFA9;NDUFB7;NDUFB8;NDUFB9;NDUFB10;NDUFA8	0.0092628	0.0842073	0.613634	0.260608	0.377881	0.151346	FALSE
ER-/HER2+	14	COG5;COG1;COG6;COG2;COG7;COG4;COG8;COG3	0.00952142	0.0846581	0.529556	0.000169488	0.00327678	0.73222	TRUE
TN	61	AP3S1;AP3M1;AP3B1;AP3D1	0.00964655	0.0846581	-0.747429	0.382474	0.492967	-0.0864105	FALSE
ER+/HER2-	191	NCF2;NCF1;NCF4	0.00973568	0.0846581	-0.861951				FALSE
TN	65	POLR1E;POLR1B;POLR1A;CD3EAP	0.00999889	0.0857047	0.743853	0.0907339	0.175419	0.386003	FALSE
ER+/HER2-	2	MRPL4;MRPL39;MRPL50;MRPL18;MRPL21;MRPS30;MRPL15;MRPL16;MRPL23;MRPL12;MRPL47;MRPL42;MRPL55;MRPL37;MRPL44;MRPL51;MRPL14;MRPL10;MRPL58;MRPL13;MRPL19;MRPL28;MRPL41;MRPL40;MRPL38;MRPL3;MRPL24;MRPL11;MRPL9;MRPL1	0.0112693	0.0936211	0.267657	0.692233	0.743509	-0.0559591	FALSE
ER+/HER2-	27	EXOC7;EXOC3;EXOC5;EXOC6;EXOC2;EXOC8;EXOC4	0.0113923	0.0936211	0.55248	0.360266	0.48594	0.0781648	FALSE
TN	193	TAP1;TAP2;TAPBP	0.0115982	0.0936211	0.841632	0.196701	0.292529	0.284682	FALSE
TN	102	EEF1D;EEF1G;EEF1B2;VARS	0.0116617	0.0936211	0.728362	0.0369043	0.085618	0.516423	TRUE
TN	43	GINS4;GINS3;TIPIN;GINS2;GINS1	0.0118325	0.0936211	0.650182				FALSE
ER+/HER2-	53	LCP2;SYK;INPP5D;LYN;PTPN6	0.0118587	0.0936211	-0.649981	0.569113	0.636918	0.0502362	FALSE
TN	155	HAT1;ASF1B;NASP	0.0120528	0.0939177	0.837117				FALSE
TN	132	HSP90B1;P4HB;CALR	0.0122424	0.0941725	0.835277	0.0188306	0.0496442	0.69321	TRUE
ER-/HER2+	158	RANBP9;WDR26;GID8	0.0125142	0.0944553	0.832685	0.0998236	0.185798	0.427774	FALSE
ER-/HER2+	169	HSP90AA1;HSP90AB1;AHSA1	0.012594	0.0944553	0.831933	0.0529122	0.105824	0.539386	FALSE
