# Supplementary material for: A Compendium of Co-regulated Protein Complexes in Breast Cancer Reveals Collateral Loss Events
Source: Cell Syst. 2017 Oct 25;5(4):399–409.e5. doi: 10.1016/j.cels.2017.09.011 (PMC5660599; doi:10.1016/j.cels.2017.09.011)
Supplement: Table S3. Collateral Loss Events Associated with Hemizygous Deletion, Related to Figure 3 [file mmc4.xls]

## Sheet: Table S3 Explanation
Column	Explanation
Deleted gene	HGNC symbol for hemizygously deleted gene
Complex	ID for the BrCa-Core complex
Complex p-value (protein expression)	P-value for the association between hemizygous deletion and overall protein expression of the complex (see methods)
Complex FDR (protein expression)	FDR for the association between hemizygous deletion and overall protein expression of the complex (see methods)
Individual significant subunits (protein expression)	HGNC symbols of complex members with significantly lower protein expression in the samples with the hemizygous deletion (uncorrected Mann Whitney P-value < 0.05)
Complex p-value (mRNA expression)	P-value for the association between hemizygous deletion and overall mRNA expression of the complex (see methods)
Complex FDR (mRNA expression)	FDR for the association between hemizygous deletion and overall mRNA expression of the complex (see methods)
Individual significant subunits (mRNA expression)	HGNC symbols of complex members with significantly lower mRNA expression in the samples with the hemizygous deletion (uncorrected Mann Whitney P-value < 0.05)
Complex members on same chromosome	HGNC symbols for genes on the same chromosome as the hemizygously deleted gene (excluded from the calculation of Complex p-value)

## Sheet: Table S3
Deleted Gene	Complex	Complex p-value (protein expression)	Complex FDR (protein expression)	Individual significant subunits (protein expression)	Complex p-value (mRNA expression)	Complex FDR (mRNA expression)	Individual significant subunits (mRNA expression)	Complex members on same chromosome
XRCC6	220	5.35384e-08	1.6478e-05	XRCC5	0.00993977	0.127862	XRCC5
TRAPPC8	168	1.28489e-06	0.00019712	TRAPPC12;TRAPPC11	0.123379	0.449886
MAT2B	120	2.25389e-06	0.000231	MAT2A;MAT1A	0.188064	0.467866	MAT2A
PPP2R2A	20	9.14758e-06	0.00070455	PPP2CA;PPP2CB;PPP2R1A;PPP2R1B;PPP2R2B;PPP2R2C	0.381612	0.720822	PPP2CB	PPP2CB
COPS3	17	1.48838e-05	0.00091784	COPS4;COPS6;COPS2;COPS8;COPS5;GPS1;COPS7A	0.127378	0.449886		GPS1
OSGEP	90	1.99489e-05	0.00102153	GON7;TP53RK;TPRKB	0.663745	0.862381	GON7	GON7
EXOC5	27	2.64319e-05	0.0011616	EXOC7;EXOC3;EXOC6;EXOC2;EXOC8;EXOC4	0.108454	0.449886	EXOC6;EXOC2
GNPDA1	175	3.68328e-05	0.0014168	AMDHD2;GNPDA2	0.00402056	0.0935938	GNPDA2
PPP2CB	20	6.99753e-05	0.00239556	PPP2CA;PPP2R1A;PPP2R1B;PPP2R2A;PPP2R2B;PPP2R2C	0.812813	0.942124	PPP2R2A;PPP2R1B	PPP2R2A
PHB2	200	9.3354e-05	0.00287672	PHB	0.584032	0.830064
AP3S1	61	0.000175338	0.00488055	AP3M1;AP3B1;AP3D1	0.0273041	0.215008	AP3M1;AP3B1	AP3B1
ARCN1	25	0.000197863	0.00488055	COPA;COPB1;COPG1;COPZ1;COPE;COPB2	0.062195	0.346345	COPB2	COPB1
KIF3B	154	0.000220295	0.00488055	KIFAP3;KIF3A	0.16433	0.449886	KIF3A
COG3	14	0.000221843	0.00488055	COG5;COG1;COG6;COG2;COG7;COG4;COG8	0.297982	0.62029	COG6	COG6
RABEP1	254	0.00024669	0.00506537	RABGEF1	0.294458	0.62029
TCP1	11	0.000283976	0.00546654	CCT3;CCT5;CCT8;CCT6A;CCT7;CCT4;CCT2	0.52253	0.808471
RBCK1	273	0.000334538	0.00580864	RNF31	0.0132549	0.1352	RNF31
GLUD1	247	0.000339466	0.00580864	GLUD2	0.00269916	0.0917714	GLUD2
TSG101	161	0.000395339	0.00634793	VPS28;VPS37C	0.701115	0.880192		VPS37C
TTC37	279	0.000412203	0.00634793	SKIV2L	0.850977	0.963971
ARID2	60	0.000489707	0.00718237	PBRM1;BRD7;SMARCC2	0.846867	0.963971	SMARCC2	SMARCC2
MMS19	129	0.000673217	0.00942504	FAM96B;CIAO1	0.989398	0.989398
KLHL9	258	0.000876751	0.0109916	KLHL13	0.108728	0.449886
CAPN1	142	0.000878058	0.0109916	CAPNS1;CAPNS2	0.370053	0.712177
CDC27	52	0.000892175	0.0109916	ANAPC5;ANAPC7;CDC23	0.00156448	0.0917714	ANAPC4;ANAPC5;CDC23
RPTOR	163	0.00104711	0.0124042	MLST8	0.0159943	0.148311
VPS33A	139	0.00144044	0.016088	VPS41;VPS11	0.149187	0.449886
GTF2H1	106	0.00146254	0.016088	GTF2H3;CCNH;ERCC3	0.0645426	0.346345	CCNH
GINS4	43	0.00161994	0.0166884	GINS3;GINS2;GINS1	0.0679107	0.346345
AP3B1	61	0.00164879	0.0166884	AP3S1;AP3M1;AP3D1	0.0295859	0.215555	AP3S1;AP3M1	AP3S1
PPP2CA	20	0.00167968	0.0166884	PPP2CB;PPP2R1A;PPP2R2A;PPP2R2B;PPP2R2C	0.724238	0.880192		PPP2R2B
MTOR	163	0.0017482	0.0168264	RPTOR;MLST8	0.00558153	0.094886	RPTOR
COPS8	17	0.0020387	0.018758	COPS4;COPS6;COPS2;COPS5;COPS3;GPS1	0.935465	0.968444
COG6	14	0.00216512	0.018758	COG5;COG1;COG2;COG7;COG4;COG8;COG3	0.646918	0.862381	COG3	COG3
FARSB	240	0.00217257	0.018758	FARSA	0.860014	0.963971
PSMA1	5	0.0021925	0.018758	PSMC6;PSMA2;PSMA4;PSMA5;PSMA6;PSMA7;PSMB1;PSMB2;PSMB3;PSMB4	0.510742	0.808471	PSMC6;PSMA6
VPS50	48	0.00262614	0.0218608	VPS51;VPS53;VPS52	0.938662	0.968444
GON7	90	0.00276785	0.0224342	TP53RK;OSGEP;TPRKB	0.676378	0.862381		OSGEP
WDR26	158	0.00308794	0.0243868	RANBP9;GID8	0.128786	0.449886
NPLOC4	223	0.00361797	0.0278584	UFD1L	0.671476	0.862381
NCOR2	123	0.00389859	0.0284646	GPS2;HDAC5	0.276746	0.613653
EIF3D	16	0.00405434	0.0284646	EIF3K;EIF3CL;EIF3C;EIF3L;EIF3E	0.167605	0.449886	EIF3L;EIF3E	EIF3L
MRE11	143	0.0040871	0.0284646	NBN;RAD50	0.737081	0.883883
C14orf166	185	0.00419022	0.0284646	FAM98B;RTCB	0.216955	0.514638
NXF1	183	0.00420496	0.0284646	SRSF1;U2AF1	0.474089	0.808471
WASHC4	257	0.0042538	0.0284646	WASHC5	0.323164	0.659255
SIN3A	160	0.00450384	0.0284646	HDAC1;SAP130	0.52915	0.808471
SMAD4	128	0.00452372	0.0284646	SMAD3;SMAD2	0.134238	0.449886	SMAD2	SMAD2
PCCA	249	0.00452847	0.0284646	PCCB	0.330226	0.660452
ACTR1A	89	0.0046757	0.0288023	ACTR1B;DCTN4;DCTN2	0.555328	0.82092	DCTN4
NDUFV1	12	0.00612578	0.0369949	NDUFS1;NDUFS2;NDUFS3;NDUFV2;NDUFA12	0.929089	0.968444		NDUFS8;NDUFS3
SMAD2	128	0.00631964	0.037213	SMAD3;SMAD4	0.125291	0.449886	SMAD4	SMAD4
BBS7	83	0.00653208	0.037213	TTC8;BBS1;BBS2	0.36712	0.712177
EIF2S1	182	0.00663208	0.037213	EIF2S3;EIF2S2	0.898763	0.968444
COPS2	17	0.00664517	0.037213	COPS4;COPS6;COPS8;COPS5;GPS1;COPS7A	0.238967	0.54166	COPS4
EIF2B3	97	0.00684206	0.0376313	EIF2B4;EIF2B2;EIF2B5	0.105245	0.449886
THOC1	85	0.00729566	0.0394222	THOC5;THOC2	0.173308	0.453266
PPP2R2B	20	0.00754839	0.0397847	PPP2CA;PPP2CB;PPP2R1A;PPP2R2A;PPP2R2C	0.711644	0.880192	PPP2CA	PPP2CA
VPS25	165	0.00764728	0.0397847	SNF8;VPS36	0.222603	0.516033		SNF8
RPA1	146	0.00775026	0.0397847	RPA2;RPA3	0.724864	0.880192
UQCRFS1	22	0.00792211	0.0400002	SDHB;UQCRB;ACAT1;SDHA	0.745234	0.883883	UQCRC2
GINS2	43	0.00959231	0.0472408	GINS4;GINS3;GINS1	0.0383119	0.229871	GINS4;GINS3	GINS3
COG7	14	0.00966289	0.0472408	COG1;COG2;COG4;COG8;COG3	0.0339816	0.216633	COG3;COG2;COG1	COG8;COG4
SEC24A	156	0.00984942	0.0474004	SEC24D	0.0723863	0.351591	SEC24D
ANK1	241	0.0102466	0.048553	SPTA1	0.961195	0.970712
RAD50	143	0.0104525	0.0487783	MRE11;NBN	0.531054	0.808471
CDCA8	68	0.0109207	0.0500826	INCENP	0.408667	0.757892
PSMG1	122	0.0110572	0.0500826	PSMG3	0.578098	0.830064
SMARCC2	60	0.0113611	0.0507132	ARID2;PBRM1;BRD7	0.481016	0.808471	ARID2;PBRM1	ARID2
ANAPC7	52	0.0120059	0.0528259	ANAPC4;CDC23;ANAPC5	0.011282	0.127862	ANAPC4;ANAPC5	ANAPC5
ERBB2	264	0.0122921	0.0533236	ERBB4	0.145222	0.449886
GINS3	43	0.0131855	0.0564046	GINS4;GINS2;GINS1	0.010094	0.127862	GINS4;GINS2;GINS1	GINS2
SMAD3	128	0.014954	0.0630936	SMAD2	0.141142	0.449886
SEC23A	156	0.0162263	0.0663511	SEC24D	0.0274029	0.215008	SEC24D
SNF8	165	0.0163079	0.0663511	VPS25;VPS36	0.671984	0.862381	VPS25	VPS25
COPS7A	17	0.0163724	0.0663511	COPS4;COPS6;COPS2;COPS8;COPS5	0.613869	0.846144
ELOC	230	0.016868	0.0666804	ELOB	0.939354	0.968444
MAP1LC3B	173	0.0168866	0.0666804	ATG4B;GABARAPL2	0.00186424	0.0917714	ATG4B;GABARAPL2	GABARAPL2
COMMD3	26	0.017268	0.0673232	CCDC22;COMMD2;COMMD5	0.945332	0.968444
MAP2K4	117	0.0178683	0.0686872	MAPK9	0.529149	0.808471
POLD3	112	0.0182208	0.0686872	POLD1;POLD2	0.439494	0.800507
MCM4	28	0.0182869	0.0686872	MCM2;MCM3;MCM5;MCM6;MCM7	0.0326329	0.216633	MCM7
EIF3L	16	0.0188074	0.0697913	EIF3D;EIF3CL;EIF3E;EIF3K	0.162156	0.449886	EIF3D;EIF3E	EIF3D
DLG1	62	0.0221479	0.0812091	LIN7A;LIN7C	0.450635	0.8064
STK24	196	0.0227384	0.0821603	PDCD10	0.00458793	0.0935938	PDCD10
TPM2	7	0.0232843	0.0821603	TPM1;SYNPO;ACTN1;ACTN4	0.138606	0.449886	SYNPO
PSMB1	5	0.0233172	0.0821603	PSMB8;PSMA2;PSMA4;PSMA6;PSMA7;PSMB2;PSMB3;PSMB4	0.949455	0.968444		PSMB8;PSMB9
COX4I1	82	0.0234744	0.0821603	MMGT1	0.209511	0.508812
TAF5	126	0.0240775	0.0833244	TAF6	0.908279	0.968444
CUL4A	235	0.026309	0.0900353	CUL4B	0.607923	0.846144
CEP131	178	0.0273137	0.0920605	PCM1	0.876473	0.968444
SNRPD2	8	0.0277415	0.0920605	DDX23;SF3B1;SF3B2;SF3A2	0.5	0.808471		SF3A2
ACTR3	13	0.0280583	0.0920605	ACTR2;ARPC5;ARPC1B;ARPC5L;ARPC2	0.283531	0.615322	ACTR2;ARPC2	ACTR2;ARPC2
TUBGCP3	74	0.02825	0.0920605	TUBG1;TUBGCP2	0.585927	0.830064
IFT57	46	0.0283953	0.0920605	IFT88;IFT74	0.160509	0.449886
AP3D1	61	0.0290462	0.09319	AP3M1;AP3B1	0.770955	0.903878
PRKACB	233	0.0295512	0.0938326	PRKACA	0.463163	0.808471
NASP	155	0.0304271	0.0947505	HAT1	0.187072	0.467866
SPTBN1	32	0.0312247	0.0947505	SPTAN1	0.153217	0.449886
RPA2	146	0.0312837	0.0947505	RPA1;RPA3	0.639897	0.862381
TRIM28	64	0.0313265	0.0947505	CBX5	0.519974	0.808471
ADD1	32	0.0313784	0.0947505	CAPZA2	0.554358	0.82092
POLR1A	65	0.033513	0.100214	POLR1E;POLR1B				POLR1B
IFT81	46	0.0339504	0.100545	IFT46;IFT74
MAPK9	117	0.0353529	0.103702	MAP2K4
CEBPZ	3	0.0361023	0.104901	BRIX1;GTPBP4;NOC2L;RRS1;NIFK;MRTO4;EBNA1BP2;NOC3L;KRR1				NIFK;DDX18
VPS37C	161	0.0369503	0.106319	VPS28;TSG101				TSG101
TUBG1	74	0.0372808	0.106319	TUBGCP3;TUBGCP2
PDHX	33	0.0396892	0.111804	PDHA1;PDHB				DLAT
COPZ1	25	0.03993	0.111804	COPB1
EXOC4	27	0.0412085	0.114344	EXOC6;EXOC2
VBP1	34	0.0416024	0.114407	PFDN1
TMOD1	32	0.0437771	0.119322	MYO1C;SPTBN1;CAPZA2				SPTAN1
SKIV2L	279	0.0450858	0.121499	TTC37
GEMIN5	81	0.0453649	0.121499	SMN2				SMN2
PPP2R1A	20	0.0464115	0.1226	PPP2R2B;PPP2R2C;PPP2CB
PSMC6	5	0.0465721	0.1226	PSMA1;PSMA2;PSMA4;PSMA6;PSMA7;PSMB1;PSMB4				PSMA3;PSMA6
CAPZA2	32	0.0472555	0.123345	MYO1C;SPTBN1;TMOD1
PRPSAP2	75	0.0477435	0.123571	PRPSAP1;PRPS1				PRPSAP1
AP3M1	61	0.0492569	0.125622	AP3S1
CASK	62	0.0493516	0.125622	DLG1
TMED4	42	0.0499764	0.12617	TMED9;TMED2
MCM5	28	0.0511921	0.128188	MCM7;MCM3
VPS36	165	0.0518777	0.128857	VPS25
ZAP70	72	0.054932	0.1345
BABAM1	119	0.0550227	0.1345
LSM2	111	0.056346	0.13665	LSM7
RPL10A	6	0.0573903	0.138095	RPS15;RPL9
MRPL12	2	0.0588045	0.139574	MRPL14;MRPL10;MRPL16;MRPL19;MRPL42;MRPL38;MRPL37;MRPS30				MRPL38;MRPL10;MRPL58
GET4	137	0.0589113	0.139574	BAG6
RSU1	51	0.0605236	0.1423	ILK;LIMS1
VPS41	139	0.0613439	0.142965	VPS33A
GABARAPL2	173	0.0622061	0.142965	MAP1LC3B				MAP1LC3B
COMMD10	26	0.0626742	0.142965	CCDC22
SMN2	81	0.0629476	0.142965	GEMIN5				GEMIN5
PSMA6	5	0.0631275	0.142965	PSMC6;PSMA2;PSMA4;PSMA7;PSMB1				PSMC6;PSMA3
DCTN4	89	0.0646717	0.145393	ACTR1A
RRAGA	84	0.0663606	0.147199	RRAGB
NELFA	80	0.0668129	0.147199	NELFB;NELFCD
CHMP2B	170	0.0669085	0.147199
CBR4	250	0.067871	0.148257
CDH1	30	0.070465	0.150617	CDH3;CTNNB1				CDH3
CDH3	30	0.070465	0.150617	CTNNB1;CDH1				CDH1
UVRAG	101	0.0708033	0.150617	PIK3C3
CBX5	64	0.0709074	0.150617	TRIM28
STAT2	190	0.0728097	0.153598	IRF9
ATP6V1B2	35	0.0745783	0.155563	ATP6V1E1;ATP6V1A
SNX2	272	0.074751	0.155563
FAM98B	185	0.075369	0.155792
MRPL40	2	0.0758727	0.155792	MRPL14;MRPS30;MRPL11;MRPL37;MRPL51
NOL10	23	0.0770007	0.156262	MPHOSPH10;AATF;TBL3				MPHOSPH10
TRIM25	131	0.0771163	0.156262	DDX58
DDX20	81	0.0802623	0.160658	GEMIN2
IFT88	46	0.0806038	0.160658	IFT81
SSBP4	153	0.0811178	0.160658
PDS5B	24	0.0813724	0.160658	STAG1
SAFB2	36	0.0834152	0.162607	SAFB				SAFB
SAFB	36	0.0834152	0.162607	SAFB2				SAFB2
SUMO2	228	0.0851299	0.164906
AP2A2	71	0.0901465	0.172802
KIF3A	154	0.0908177	0.172802
THOC5	85	0.0910425	0.172802	THOC6
SMARCD2	45	0.0914504	0.172802					SMARCE1
AP1B1	41	0.0927965	0.174276	AP1M1
PPP2R1B	20	0.0942088	0.175856	PPP2R1A
VPS26A	125	0.0948102	0.175913
HYOU1	184	0.0976554	0.180107	HSPA5
PTPN6	53	0.101441	0.185975
PSMB3	5	0.104858	0.191103	PSMA7;PSMB1;PSMB2;PSMB4
RNF31	273	0.108104	0.195771
TOMM22	63	0.108691	0.195771					SAMM50
LIN7C	62	0.110039	0.197047	DLG1
NUP93	40	0.110715	0.197111
EEF1G	102	0.111565	0.197483	EEF1B2
SUMO1	228	0.117722	0.205082
MRPL39	2	0.117728	0.205082	MRPL15;MRPL14;MRPL9
EXOC6	27	0.118241	0.205082
RTCB	185	0.118521	0.205082	C14orf166
OGN	260	0.121504	0.209069
FLNA	7	0.122477	0.209258	ACTN4
UBQLN1	215	0.122973	0.209258
SEC16A	144	0.125204	0.210834
YWHAQ	229	0.125268	0.210834
PAXBP1	110	0.128068	0.214374
PSMB6	130	0.129537	0.214731
BOD1L1	176	0.129675	0.214731
SSBP2	153	0.131634	0.216809
VPS53	48	0.133242	0.21829
PSMD3	152	0.136069	0.221742
PCM1	178	0.140193	0.227114	PIBF1
MARS	94	0.14084	0.227114	RARS
NDC80	58	0.141953	0.227271	NUF2
TLN1	133	0.142413	0.227271	VCL
ZW10	189	0.144113	0.228798	NBAS
CBX4	109	0.146136	0.23082					CBX8
RCOR1	281	0.151585	0.238206
EEF1E1	94	0.154239	0.241146
PHB	200	0.155481	0.24186
AP1G1	41	0.156383	0.242039
EBNA1BP2	3	0.15846	0.243676					MRTO4;NOC2L
SRC	227	0.159022	0.243676
MRPL41	2	0.160528	0.244765	MRPL4;MRPL24;MRPL13				MRPL50
TUBGCP2	74	0.163258	0.247101	TUBG1
EIF3F	151	0.163665	0.247101					EIF3M
DPCD	162	0.167808	0.252122
GTF3C5	56	0.173524	0.258191	GTF3C4				GTF3C4
GTF3C4	56	0.173524	0.258191	GTF3C5				GTF3C5
SNU13	37	0.180175	0.266798	NOP56
GEMIN2	81	0.181432	0.267374
RARS	94	0.184609	0.270008
NDUFB7	39	0.184973	0.270008	NDUFA8
ATG4B	173	0.187758	0.272781
DYNLRB1	88	0.192598	0.278498
DYNC1LI2	88	0.208797	0.299201
RPL14	1	0.209451	0.299201	RPL35;RPL28;RPL29;RPL26L1;RPL34;RPL37A;RPL19				RPL24;RPL29;RPL32;RPL35A;RPL15
NFKB1	181	0.20983	0.299201
VPS52	48	0.21388	0.302449
CDK12	135	0.214942	0.302449
CBX1	64	0.215053	0.302449
NFKB2	181	0.221225	0.309715
MYO1C	32	0.228363	0.316884
VDAC2	276	0.228736	0.316884
CAPZB	141	0.229899	0.316884	CAPZA1				CAPZA1
DNMT3A	271	0.230482	0.316884
EIF2S2	182	0.23149	0.316884
GNAI3	107	0.239	0.325717
LUC7L2	19	0.248274	0.336576					SRRT
CDK13	135	0.249154	0.336576
SNRNP200	8	0.25386	0.341436					SF3B1
KPNA3	199	0.261285	0.349868
DLD	33	0.263723	0.349868					OGDH
SDHB	22	0.263786	0.349868	SDHA
TTC8	83	0.265344	0.349868
THRAP3	19	0.265809	0.349868
WAC	179	0.268039	0.351302
AMDHD2	175	0.271124	0.35254
DYNLT1	88	0.271273	0.35254
CRNKL1	150	0.282297	0.365325
POLD1	112	0.287483	0.370481
SNAP23	93	0.294581	0.378045
CYC1	63	0.299255	0.380878
SRSF6	29	0.299261	0.380878
MATR3	36	0.301378	0.3817
NUP153	40	0.302386	0.3817
VPS35	125	0.304472	0.382765
PSMB7	130	0.3114	0.389388
DLAT	33	0.312269	0.389388					PDHX
CTNND1	30	0.314859	0.391034
NAA15	118	0.339161	0.418885
MED8	91	0.340004	0.418885
STX7	275	0.364388	0.447137
IARS	186	0.381295	0.466027
CCNK	135	0.388269	0.472676
VPS18	194	0.401429	0.486772
HDAC5	123	0.40805	0.49286					GPS2
MLST8	163	0.436987	0.52575
VCL	133	0.446259	0.533089
CHMP4B	170	0.446549	0.533089
ARID1A	78	0.455288	0.541423
WIZ	92	0.463167	0.548675
TSSC1	48	0.476781	0.562638
VDAC1	276	0.49334	0.579957
SP1	86	0.5	0.583879
ZNF24	87	0.502149	0.583879					ZNF397
RAB1B	9	0.502401	0.583879
AFAP1	164	0.504259	0.583879
EHMT1	92	0.513494	0.592345
NOL9	50	0.518324	0.595685	LAS1L
MRTO4	3	0.52439	0.599762	EBNA1BP2				EBNA1BP2;NOC2L
SNRPA1	8	0.525766	0.599762
LTV1	140	0.529809	0.602145					BYSL
ZC3H18	19	0.544803	0.616909					LUC7L
DDX56	3	0.549238	0.618047
HSPA1B	145	0.549821	0.618047					HSPA1L
IRF9	190	0.554927	0.621413
DDX58	131	0.556851	0.621413
COG8	14	0.564755	0.627959					COG7;COG4
STX5	147	0.570351	0.6319
VAPA	82	0.594919	0.656756
VARS	102	0.614927	0.67642
DDX23	8	0.621338	0.679458
ACIN1	19	0.623198	0.679458
TIPIN	43	0.624307	0.679458
TP53RK	90	0.628953	0.682104
RAB5B	9	0.638167	0.687677
EIF4E	99	0.638557	0.687677
SRRM2	108	0.664691	0.713327
MTCH2	31	0.669207	0.715679					HSD17B12
PFDN1	34	0.682498	0.725828
STX3	93	0.685872	0.725828
CFDP1	134	0.686143	0.725828					SRCAP
CDC23	52	0.688123	0.725828
CBL	72	0.691572	0.726976
STX12	275	0.725236	0.759771
TECR	15	0.758058	0.791464
CDK7	192	0.777084	0.808588					GTF2H2
WAPL	24	0.788342	0.81754					SMC3
PIBF1	178	0.792528	0.818736
LARS	186	0.794812	0.818736
AHSA1	169	0.806018	0.827512	HSP90AA1				HSP90AA1
ILF3	149	0.811988	0.830872
HSP90AA1	169	0.820742	0.837049	AHSA1				AHSA1
LIG1	148	0.824355	0.837958
EP300	86	0.834355	0.845334
RAB2A	9	0.854492	0.862897
STX18	147	0.870326	0.876015
HSPA9	259	0.948436	0.951525
RAB5C	9	0.970071	0.970071
