# Supplementary material for: A Compendium of Co-regulated Protein Complexes in Breast Cancer Reveals Collateral Loss Events
Source: Cell Syst. 2017 Oct 25;5(4):399–409.e5. doi: 10.1016/j.cels.2017.09.011 (PMC5660599; doi:10.1016/j.cels.2017.09.011)
Supplement: Table S4. MCF7 CDH1 Isogenic Protein Expression Profiles, Related to Figure 4 [file mmc5.xls]

## Sheet: TableS3 - Processed Proteomics
Protein IDs	Majority protein IDs	Peptide counts (all)	Peptide counts (razor+unique)	Peptide counts (unique)	Protein names	Gene names	Fasta headers	Number of proteins	Peptides	Razor + unique peptides	Unique peptides	LFQ intensity MCF7_Null_1	LFQ intensity MCF7_Null_2	LFQ intensity MCF7_Null_3	LFQ intensity MCF7_WT_1	LFQ intensity MCF7_WT_2	LFQ intensity MCF7_WT_3	WT Mean LFQ - Null Mean LFQ	P-value	FDR
Q08AD1-2;Q08AD1-3;Q08AD1;H0Y4Z1	Q08AD1-2;Q08AD1-3;Q08AD1	6;6;6;1	5;5;5;1	5;5;5;1	Calmodulin-regulated spectrin-associated protein 2	CAMSAP2	>sp|Q08AD1-2|CAMP2_HUMAN Isoform 2 of Calmodulin-regulated spectrin-associated protein 2 OS=Homo sapiens GN=CAMSAP2;>sp|Q08AD1-3|CAMP2_HUMAN Isoform 3 of Calmodulin-regulated spectrin-associated protein 2 OS=Homo sapiens GN=CAMSAP2;>sp|Q08AD1|CAMP2_HUMAN C	4	6	5	5	26.7882	26.555	26.6711	20.8724	21.0811	21.0605	-5.61062	4.64081e-07	0.00236867
O75083;O75083-3	O75083;O75083-3	28;17	28;17	11;11	WD repeat-containing protein 1	WDR1	>sp|O75083|WDR1_HUMAN WD repeat-containing protein 1 OS=Homo sapiens GN=WDR1 PE=1 SV=4;>sp|O75083-3|WDR1_HUMAN Isoform 2 of WD repeat-containing protein 1 OS=Homo sapiens GN=WDR1	2	28	28	11	29.7147	29.7127	29.706	29.5521	29.5607	29.5571	-0.155598	1.7621e-06	0.00252449
P21709	P21709	3	3	3	Ephrin type-A receptor 1	EPHA1	>sp|P21709|EPHA1_HUMAN Ephrin type-A receptor 1 OS=Homo sapiens GN=EPHA1 PE=1 SV=4	1	3	3	3	24.0984	24.2126	24.2157	20.8724	21.0811	21.0605	-3.15204	2.05457e-06	0.00252449
Q15149	Q15149	209	209	0	Plectin	PLEC	>sp|Q15149|PLEC_HUMAN Plectin OS=Homo sapiens GN=PLEC PE=1 SV=3	1	209	209	0	32.2169	32.2565	32.2258	32.722	32.716	32.7178	0.492035	2.32756e-06	0.00252449
P20336;M0R257;S4R3Q3	P20336;M0R257	5;3;2	4;2;2	4;2;2	Ras-related protein Rab-3A	RAB3A	>sp|P20336|RAB3A_HUMAN Ras-related protein Rab-3A OS=Homo sapiens GN=RAB3A PE=1 SV=1;>tr|M0R257|M0R257_HUMAN Ras-related protein Rab-3A (Fragment) OS=Homo sapiens GN=RAB3A PE=2 SV=1	3	5	4	4	24.2452	24.2778	24.4128	20.8724	21.0811	21.0605	-3.21726	2.47305e-06	0.00252449
Q96H20-2;Q96H20;D6RJ86;D6RFY6;D6RBI1;I3L457;I3L2X5;H0Y8S5	Q96H20-2;Q96H20;D6RJ86;D6RFY6;D6RBI1	4;4;3;3;2;1;1;1	4;4;3;3;2;1;1;1	4;4;3;3;2;1;1;1	Vacuolar-sorting protein SNF8	SNF8	>sp|Q96H20-2|SNF8_HUMAN Isoform 2 of Vacuolar-sorting protein SNF8 OS=Homo sapiens GN=SNF8;>sp|Q96H20|SNF8_HUMAN Vacuolar-sorting protein SNF8 OS=Homo sapiens GN=SNF8 PE=1 SV=1;>tr|D6RJ86|D6RJ86_HUMAN Vacuolar-sorting protein SNF8 OS=Homo sapiens GN=SNF8 P	8	4	4	4	23.8049	23.8071	23.6888	20.8724	21.0811	21.0605	-2.74437	3.60841e-06	0.00295114
Q6P1L8	Q6P1L8	4	4	4	39S ribosomal protein L14, mitochondrial	MRPL14	>sp|Q6P1L8|RM14_HUMAN 39S ribosomal protein L14, mitochondrial OS=Homo sapiens GN=MRPL14 PE=1 SV=1	1	4	4	4	25.8259	25.4386	25.734	20.8724	21.0811	21.0605	-4.67349	4.12136e-06	0.00295114
Q7L4E1;H7C474;Q7L4E1-3	Q7L4E1	4;1;1	4;1;1	4;1;1	Protein FAM73B	FAM73B	>sp|Q7L4E1|FA73B_HUMAN Protein FAM73B OS=Homo sapiens GN=FAM73B PE=1 SV=1	3	4	4	4	23.2468	23.2423	23.2617	20.8724	21.0811	21.0605	-2.18625	4.62561e-06	0.00295114
Q05932-3;Q05932-2;Q05932-4;Q05932;Q5JU21;Q5JU20;Q5JU23	Q05932-3;Q05932-2;Q05932-4;Q05932;Q5JU21;Q5JU20;Q5JU23	4;4;4;4;2;2;2	4;4;4;4;2;2;2	4;4;4;4;2;2;2	Folylpolyglutamate synthase, mitochondrial	FPGS	>sp|Q05932-3|FOLC_HUMAN Isoform 3 of Folylpolyglutamate synthase, mitochondrial OS=Homo sapiens GN=FPGS;>sp|Q05932-2|FOLC_HUMAN Isoform 2 of Folylpolyglutamate synthase, mitochondrial OS=Homo sapiens GN=FPGS;>sp|Q05932-4|FOLC_HUMAN Isoform 4 of Folylpolygl	7	4	4	4	24.248	24.5426	24.2802	20.8724	21.0811	21.0605	-3.21963	8.10608e-06	0.00422587
Q96NW4;K7ELM1;V9GYL8;K7EIN0;K7ENE0	Q96NW4;K7ELM1;V9GYL8	4;3;2;1;1	4;3;2;1;1	4;3;2;1;1	Ankyrin repeat domain-containing protein 27	ANKRD27	>sp|Q96NW4|ANR27_HUMAN Ankyrin repeat domain-containing protein 27 OS=Homo sapiens GN=ANKRD27 PE=1 SV=2;>tr|K7ELM1|K7ELM1_HUMAN Ankyrin repeat domain-containing protein 27 OS=Homo sapiens GN=ANKRD27 PE=2 SV=1;>tr|V9GYL8|V9GYL8_HUMAN Ankyrin repeat domain-c	5	4	4	4	23.5144	23.4021	23.614	20.8724	21.0811	21.0605	-2.4539	1.0034e-05	0.00422587
O95229-2;O95229;A6NH27	O95229-2;O95229;A6NH27	4;4;3	4;4;3	4;4;3	ZW10 interactor	ZWINT	>sp|O95229-2|ZWINT_HUMAN Isoform 2 of ZW10 interactor OS=Homo sapiens GN=ZWINT;>sp|O95229|ZWINT_HUMAN ZW10 interactor OS=Homo sapiens GN=ZWINT PE=1 SV=2;>tr|A6NH27|A6NH27_HUMAN ZW10 interactor OS=Homo sapiens GN=ZWINT PE=2 SV=1	3	4	4	4	22.8958	22.9631	22.9623	20.8724	21.0811	21.0605	-1.90174	1.0187e-05	0.00422587
Q6PD74	Q6PD74	3	3	1	Alpha- and gamma-adaptin-binding protein p34	AAGAB	>sp|Q6PD74|AAGAB_HUMAN Alpha- and gamma-adaptin-binding protein p34 OS=Homo sapiens GN=AAGAB PE=1 SV=1	1	3	3	1	23.9692	24.2376	23.9624	20.8724	21.0811	21.0605	-2.90869	1.09132e-05	0.00422587
O95833;Q5SQ17	O95833;Q5SQ17	10;7	10;7	10;7	Chloride intracellular channel protein 3	CLIC3	>sp|O95833|CLIC3_HUMAN Chloride intracellular channel protein 3 OS=Homo sapiens GN=CLIC3 PE=1 SV=2;>tr|Q5SQ17|Q5SQ17_HUMAN Chloride intracellular channel protein 3 (Fragment) OS=Homo sapiens GN=CLIC3 PE=2 SV=1	2	10	10	10	27.4734	27.4653	27.4804	27.9409	27.9843	28.0014	0.510965	1.09651e-05	0.00422587
B4DGU4;P35222;E7EMJ5	B4DGU4;P35222	24;24;1	18;18;1	18;18;1	Catenin beta-1	CTNNB1	>tr|B4DGU4|B4DGU4_HUMAN Catenin beta-1 OS=Homo sapiens GN=CTNNB1 PE=2 SV=1;>sp|P35222|CTNB1_HUMAN Catenin beta-1 OS=Homo sapiens GN=CTNNB1 PE=1 SV=1	3	24	18	18	27.6779	27.6718	27.7324	29.6496	29.4763	29.7054	1.9717	1.15913e-05	0.00422587
Q86YH6-2;B4DKU5;Q86YH6	Q86YH6-2;B4DKU5;Q86YH6	2;2;2	2;2;2	2;2;2	Decaprenyl-diphosphate synthase subunit 2	PDSS2	>sp|Q86YH6-2|DLP1_HUMAN Isoform 2 of Decaprenyl-diphosphate synthase subunit 2 OS=Homo sapiens GN=PDSS2;>tr|B4DKU5|B4DKU5_HUMAN Decaprenyl-diphosphate synthase subunit 2 OS=Homo sapiens GN=PDSS2 PE=2 SV=1;>sp|Q86YH6|DLP1_HUMAN Decaprenyl-diphosphate syntha	3	2	2	2	23.9877	24.3444	24.181	20.8724	21.0811	21.0605	-3.12045	1.3357e-05	0.00430907
B0QYF8;P02144;F2Z2F1;F2Z337;Q8WVH6;B0QYF7	B0QYF8;P02144;F2Z2F1;F2Z337;Q8WVH6	4;4;3;2;2;1	4;4;3;2;2;1	4;4;3;2;2;1	Myoglobin	MB	>tr|B0QYF8|B0QYF8_HUMAN Myoglobin (Fragment) OS=Homo sapiens GN=MB PE=2 SV=1;>sp|P02144|MYG_HUMAN Myoglobin OS=Homo sapiens GN=MB PE=1 SV=2;>tr|F2Z2F1|F2Z2F1_HUMAN Myoglobin (Fragment) OS=Homo sapiens GN=MB PE=3 SV=1;>tr|F2Z337|F2Z337_HUMAN Myoglobin (Frag	6	4	4	4	24.0055	23.7028	23.9116	20.8724	21.0811	21.0605	-2.85107	1.35081e-05	0.00430907
Q8IZQ1-2;Q8IZQ1	Q8IZQ1-2;Q8IZQ1	3;3	3;3	3;3	WD repeat and FYVE domain-containing protein 3	WDFY3	>sp|Q8IZQ1-2|WDFY3_HUMAN Isoform 2 of WD repeat and FYVE domain-containing protein 3 OS=Homo sapiens GN=WDFY3;>sp|Q8IZQ1|WDFY3_HUMAN WD repeat and FYVE domain-containing protein 3 OS=Homo sapiens GN=WDFY3 PE=1 SV=2	2	3	3	3	23.3037	23.1114	23.1849	20.8724	21.0811	21.0605	-2.12433	1.45481e-05	0.00436785
Q86VP3-4;F8VW41;Q86VP3;Q86VP3-3;E9PB38;Q86VP3-2;F8VX22;F8W0V0	Q86VP3-4;F8VW41;Q86VP3;Q86VP3-3;E9PB38;Q86VP3-2;F8VX22	5;5;5;5;5;5;4;1	4;4;4;4;4;4;4;1	4;4;4;4;4;4;4;1	Phosphofurin acidic cluster sorting protein 2	PACS2	>sp|Q86VP3-4|PACS2_HUMAN Isoform 4 of Phosphofurin acidic cluster sorting protein 2 OS=Homo sapiens GN=PACS2;>tr|F8VW41|F8VW41_HUMAN Phosphofurin acidic cluster sorting protein 2 OS=Homo sapiens GN=PACS2 PE=2 SV=1;>sp|Q86VP3|PACS2_HUMAN Phosphofurin acidic	8	5	4	4	23.1377	23.3429	23.1828	20.8724	21.0811	21.0605	-2.12231	1.68502e-05	0.00475209
Q8NEM2;I3L3Z1	Q8NEM2;I3L3Z1	5;3	5;3	5;3	SHC SH2 domain-binding protein 1	SHCBP1	>sp|Q8NEM2|SHCBP_HUMAN SHC SH2 domain-binding protein 1 OS=Homo sapiens GN=SHCBP1 PE=1 SV=3;>tr|I3L3Z1|I3L3Z1_HUMAN SHC SH2 domain-binding protein 1 (Fragment) OS=Homo sapiens GN=SHCBP1 PE=4 SV=1	2	5	5	5	23.3776	23.4405	23.2037	20.8724	21.0811	21.0605	-2.3171	1.769e-05	0.00475209
Q8TB22-3;Q8TB22;Q8TB22-2;Q8TB22-4	Q8TB22-3;Q8TB22;Q8TB22-2	3;3;3;1	3;3;3;1	3;3;3;1	Spermatogenesis-associated protein 20	SPATA20	>sp|Q8TB22-3|SPT20_HUMAN Isoform 3 of Spermatogenesis-associated protein 20 OS=Homo sapiens GN=SPATA20;>sp|Q8TB22|SPT20_HUMAN Spermatogenesis-associated protein 20 OS=Homo sapiens GN=SPATA20 PE=2 SV=3;>sp|Q8TB22-2|SPT20_HUMAN Isoform 2 of Spermatogenesis-a	4	3	3	3	22.9009	23.037	23.0778	20.8724	21.0811	21.0605	-1.97647	1.95316e-05	0.00498447
Q96R06;K7ELG0;J3QS12;K7ELC8;J3KTQ0;F5GZT2;E9PMD0	Q96R06	7;3;1;1;1;1;1	7;3;1;1;1;1;1	7;3;1;1;1;1;1	Sperm-associated antigen 5	SPAG5	>sp|Q96R06|SPAG5_HUMAN Sperm-associated antigen 5 OS=Homo sapiens GN=SPAG5 PE=1 SV=2	7	7	7	7	22.6311	22.5629	22.6134	20.8724	21.0811	21.0605	-1.55283	2.11522e-05	0.00509302
J3KTE9;P22223-2;P22223;J3QL41	J3KTE9;P22223-2;P22223	9;9;9;2	8;8;8;2	8;8;8;2	Cadherin-3	CDH3	>tr|J3KTE9|J3KTE9_HUMAN Cadherin-3 OS=Homo sapiens GN=CDH3 PE=2 SV=1;>sp|P22223-2|CADH3_HUMAN Isoform 2 of Cadherin-3 OS=Homo sapiens GN=CDH3;>sp|P22223|CADH3_HUMAN Cadherin-3 OS=Homo sapiens GN=CDH3 PE=1 SV=2	4	9	8	8	27.1549	27.1331	27.3314	25.2607	25.0321	25.1463	-2.00864	2.2631e-05	0.00509302
P13667;C9JMN9	P13667	36;1	36;1	36;1	Protein disulfide-isomerase A4	PDIA4	>sp|P13667|PDIA4_HUMAN Protein disulfide-isomerase A4 OS=Homo sapiens GN=PDIA4 PE=1 SV=2	2	36	36	36	31.2623	31.2953	31.2862	30.7943	30.8553	30.8119	-0.474314	2.37753e-05	0.00509302
Q8NCW0-4;Q8NCW0-3;Q8NCW0-2;Q8NCW0;Q8NCW0-6;Q8NCW0-5	Q8NCW0-4;Q8NCW0-3;Q8NCW0-2;Q8NCW0;Q8NCW0-6;Q8NCW0-5	4;4;4;4;3;3	4;4;4;4;3;3	4;4;4;4;3;3	Kremen protein 2	KREMEN2	>sp|Q8NCW0-4|KREM2_HUMAN Isoform 4 of Kremen protein 2 OS=Homo sapiens GN=KREMEN2;>sp|Q8NCW0-3|KREM2_HUMAN Isoform 3 of Kremen protein 2 OS=Homo sapiens GN=KREMEN2;>sp|Q8NCW0-2|KREM2_HUMAN Isoform 2 of Kremen protein 2 OS=Homo sapiens GN=KREMEN2;>sp|Q8NCW0	6	4	4	4	23.3484	23.415	23.1519	20.8724	21.0811	21.0605	-2.28789	2.39483e-05	0.00509302
Q5VVL7;P11182	Q5VVL7;P11182	3;3	3;3	3;3	Lipoamide acyltransferase component of branched-chain alpha-keto acid dehydrogenase complex, mitochondrial	DBT	>tr|Q5VVL7|Q5VVL7_HUMAN Lipoamide acyltransferase component of branched-chain alpha-keto acid dehydrogenase complex, mitochondrial OS=Homo sapiens GN=DBT PE=2 SV=1;>sp|P11182|ODB2_HUMAN Lipoamide acyltransferase component of branched-chain alpha-keto acid	2	3	3	3	23.4264	23.6625	23.7598	20.8724	21.0811	21.0605	-2.60196	2.56578e-05	0.00523829
Q96E39	Q96E39	21	2	2	RNA binding motif protein, X-linked-like-1	RBMXL1	>sp|Q96E39|RMXL1_HUMAN RNA binding motif protein, X-linked-like-1 OS=Homo sapiens GN=RBMXL1 PE=1 SV=1	1	21	2	2	23.7318	23.8192	23.6932	22.6181	22.7318	22.6696	-1.06222	2.70204e-05	0.0053043
Q5SRN1;O60508;Q5SRM9	Q5SRN1;O60508	7;7;2	7;7;2	7;7;2	Pre-mRNA-processing factor 17	CDC40	>tr|Q5SRN1|Q5SRN1_HUMAN Pre-mRNA-processing factor 17 OS=Homo sapiens GN=CDC40 PE=2 SV=1;>sp|O60508|PRP17_HUMAN Pre-mRNA-processing factor 17 OS=Homo sapiens GN=CDC40 PE=1 SV=1	3	7	7	7	24.5667	24.5583	24.5359	23.7405	23.6284	23.6026	-0.929903	3.22053e-05	0.00608799
Q9NW13;Q9NW13-2;C9JE21;C9JAA9;H7C5G8	Q9NW13;Q9NW13-2	28;24;5;4;3	28;24;5;4;3	28;24;5;4;3	RNA-binding protein 28	RBM28	>sp|Q9NW13|RBM28_HUMAN RNA-binding protein 28 OS=Homo sapiens GN=RBM28 PE=1 SV=3;>sp|Q9NW13-2|RBM28_HUMAN Isoform 2 of RNA-binding protein 28 OS=Homo sapiens GN=RBM28	5	28	28	28	28.916	28.9701	28.9762	28.4286	28.4591	28.4834	-0.510933	3.69042e-05	0.00653143
Q86Y97	Q86Y97	4	4	4	Histone-lysine N-methyltransferase SUV420H2	SUV420H2	>sp|Q86Y97|SV422_HUMAN Histone-lysine N-methyltransferase SUV420H2 OS=Homo sapiens GN=SUV420H2 PE=1 SV=1	1	4	4	4	23.035	22.998	22.8058	20.8724	21.0811	21.0605	-1.93748	3.71104e-05	0.00653143
Q9Y5K8;G3V2V6;G3V2S6;H0YJH8;G3V559;G3V5S7;G3V341;G3V3T8;H0YJ55;H0YJS0	Q9Y5K8;G3V2V6;G3V2S6;H0YJH8;G3V559	6;5;4;3;3;2;2;2;1;1	6;5;4;3;3;2;2;2;1;1	6;5;4;3;3;2;2;2;1;1	V-type proton ATPase subunit D	ATP6V1D	>sp|Q9Y5K8|VATD_HUMAN V-type proton ATPase subunit D OS=Homo sapiens GN=ATP6V1D PE=1 SV=1;>tr|G3V2V6|G3V2V6_HUMAN V-type proton ATPase subunit D OS=Homo sapiens GN=ATP6V1D PE=2 SV=1;>tr|G3V2S6|G3V2S6_HUMAN V-type proton ATPase subunit D OS=Homo sapiens GN=	10	6	6	6	23.9878	24.5148	24.4081	20.8724	21.0811	21.0605	-3.34756	4.55926e-05	0.0073294
P30740;B4DNT0	P30740;B4DNT0	11;7	11;7	11;7	Leukocyte elastase inhibitor	SERPINB1	>sp|P30740|ILEU_HUMAN Leukocyte elastase inhibitor OS=Homo sapiens GN=SERPINB1 PE=1 SV=1;>tr|B4DNT0|B4DNT0_HUMAN Leukocyte elastase inhibitor OS=Homo sapiens GN=SERPINB1 PE=2 SV=1	2	11	11	11	27.2016	27.348	27.296	26.4043	26.4035	26.4525	-0.891734	4.70025e-05	0.0073294
Q9P0T4	Q9P0T4	2	2	2	Zinc finger protein 581	ZNF581	>sp|Q9P0T4|ZN581_HUMAN Zinc finger protein 581 OS=Homo sapiens GN=ZNF581 PE=2 SV=1	1	2	2	2	22.2708	22.3324	22.2852	20.8724	21.0811	21.0605	-1.22471	4.77961e-05	0.0073294
P31350;P31350-2;C9JXC1	P31350;P31350-2;C9JXC1	17;17;13	17;17;13	16;16;12	Ribonucleoside-diphosphate reductase subunit M2	RRM2	>sp|P31350|RIR2_HUMAN Ribonucleoside-diphosphate reductase subunit M2 OS=Homo sapiens GN=RRM2 PE=1 SV=1;>sp|P31350-2|RIR2_HUMAN Isoform 2 of Ribonucleoside-diphosphate reductase subunit M2 OS=Homo sapiens GN=RRM2;>tr|C9JXC1|C9JXC1_HUMAN Ribonucleoside-diph	3	17	17	16	29.3305	29.3316	29.3607	29.6587	29.6162	29.6339	0.302387	4.80668e-05	0.0073294
P20839-2;P20839-4;C9J381;P20839;E7EQS0;P20839-3;P20839-7;P20839-5;P20839-6;C9K0R9;C9J029;H7C5T1;H7C511	P20839-2;P20839-4;C9J381;P20839;E7EQS0;P20839-3;P20839-7;P20839-5;P20839-6	15;15;15;15;15;15;15;15;15;6;2;1;1	13;13;13;13;13;13;13;13;13;4;2;1;1	13;13;13;13;13;13;13;13;13;4;2;1;1	Inosine-5-monophosphate dehydrogenase 1;Inosine-5-monophosphate dehydrogenase	IMPDH1	>sp|P20839-2|IMDH1_HUMAN Isoform 2 of Inosine-5-monophosphate dehydrogenase 1 OS=Homo sapiens GN=IMPDH1;>sp|P20839-4|IMDH1_HUMAN Isoform 4 of Inosine-5-monophosphate dehydrogenase 1 OS=Homo sapiens GN=IMPDH1;>tr|C9J381|C9J381_HUMAN Inosine-5-monophospha	13	15	13	13	28.0017	28.0424	28.0386	27.2728	27.2263	27.3552	-0.765752	4.88244e-05	0.0073294
P22830;P22830-2;K7ELX4;K7EPN2;K7EJX5;K7EKP7;K7EJM8	P22830;P22830-2;K7ELX4	15;15;10;4;4;4;1	15;15;10;4;4;4;1	15;15;10;4;4;4;1	Ferrochelatase, mitochondrial	FECH	>sp|P22830|HEMH_HUMAN Ferrochelatase, mitochondrial OS=Homo sapiens GN=FECH PE=1 SV=2;>sp|P22830-2|HEMH_HUMAN Isoform 2 of Ferrochelatase, mitochondrial OS=Homo sapiens GN=FECH;>tr|K7ELX4|K7ELX4_HUMAN Ferrochelatase, mitochondrial (Fragment) OS=Homo sapien	7	15	15	15	27.6847	27.7416	27.7445	28.3284	28.3007	28.3942	0.586804	5.33971e-05	0.00778683
Q9UBU6	Q9UBU6	3	3	3	Protein FAM8A1	FAM8A1	>sp|Q9UBU6|FA8A1_HUMAN Protein FAM8A1 OS=Homo sapiens GN=FAM8A1 PE=1 SV=1	1	3	3	3	23.1123	23.3045	23.4896	20.8724	21.0811	21.0605	-2.24393	5.58682e-05	0.00792088
A6NN80;P08133-2;P08133;E5RK69;E7EMC6;E5RK63;E5RJF5;E5RI05;E5RFF0;E5RJR0;E5RIU8;H0YC77	A6NN80;P08133-2;P08133;E5RK69	41;40;40;25;20;10;9;8;8;6;4;2	41;40;40;25;20;10;9;8;8;6;4;2	41;40;40;25;20;10;9;8;8;6;4;2	Annexin;Annexin A6	ANXA6	>tr|A6NN80|A6NN80_HUMAN Annexin OS=Homo sapiens GN=ANXA6 PE=3 SV=3;>sp|P08133-2|ANXA6_HUMAN Isoform 2 of Annexin A6 OS=Homo sapiens GN=ANXA6;>sp|P08133|ANXA6_HUMAN Annexin A6 OS=Homo sapiens GN=ANXA6 PE=1 SV=3;>tr|E5RK69|E5RK69_HUMAN Annexin OS=Homo sapien	12	41	41	41	31.9804	31.9457	31.9225	31.0492	31.154	30.9935	-0.896567	6.00249e-05	0.00828019
Q96S55-2;Q96S55;Q96S55-3;Q96S55-4	Q96S55-2;Q96S55;Q96S55-3	17;17;14;7	17;17;14;7	17;17;14;7	ATPase WRNIP1	WRNIP1	>sp|Q96S55-2|WRIP1_HUMAN Isoform 2 of ATPase WRNIP1 OS=Homo sapiens GN=WRNIP1;>sp|Q96S55|WRIP1_HUMAN ATPase WRNIP1 OS=Homo sapiens GN=WRNIP1 PE=1 SV=2;>sp|Q96S55-3|WRIP1_HUMAN Isoform 3 of ATPase WRNIP1 OS=Homo sapiens GN=WRNIP1	4	17	17	17	28.0087	28.0676	28.1817	26.7934	26.7953	26.9451	-1.27231	6.44409e-05	0.00865543
Q9NR12;Q9NR12-2;Q9NR12-3;D6RF83;Q9NR12-5;Q9NR12-6;Q9NR12-4;D6RH06;H7BYK4	Q9NR12;Q9NR12-2	10;9;2;2;2;2;2;2;1	10;9;2;2;2;2;2;2;1	9;8;1;1;1;1;1;1;0	PDZ and LIM domain protein 7	PDLIM7	>sp|Q9NR12|PDLI7_HUMAN PDZ and LIM domain protein 7 OS=Homo sapiens GN=PDLIM7 PE=1 SV=1;>sp|Q9NR12-2|PDLI7_HUMAN Isoform 2 of PDZ and LIM domain protein 7 OS=Homo sapiens GN=PDLIM7	9	10	10	9	26.6592	26.7218	26.7406	26.1312	26.1628	26.077	-0.590618	7.66831e-05	0.00982423
B7Z2S5;Q16881-4;E7ESI6;Q16881-3;Q16881;Q16881-7;E9PIR7;B2R5P6;Q16881-5;E2QRB9;Q16881-2;E9PNQ6;E7EW10;Q16881-6;E9PKD3;E9PIZ5;E9PRI8	B7Z2S5;Q16881-4;E7ESI6;Q16881-3;Q16881;Q16881-7;E9PIR7;B2R5P6;Q16881-5;E2QRB9;Q16881-2;E9PNQ6;E7EW10;Q16881-6;E9PKD3	17;17;17;17;17;16;16;16;16;16;16;16;16;16;9;3;1	17;17;17;17;17;16;16;16;16;16;16;16;16;16;9;3;1	16;16;16;16;16;15;15;15;15;15;15;15;15;15;8;2;1	Thioredoxin reductase 1, cytoplasmic	TXNRD1	>tr|B7Z2S5|B7Z2S5_HUMAN Thioredoxin reductase 1, cytoplasmic OS=Homo sapiens GN=TXNRD1 PE=2 SV=1;>sp|Q16881-4|TRXR1_HUMAN Isoform 4 of Thioredoxin reductase 1, cytoplasmic OS=Homo sapiens GN=TXNRD1;>tr|E7ESI6|E7ESI6_HUMAN Thioredoxin reductase 1, cytoplasm	17	17	17	16	28.8025	28.7532	28.7948	29.4216	29.4137	29.5299	0.626884	7.72328e-05	0.00982423
P35221;P35221-2;F8W845;G3XAM7;P35221-3;P26232-2;P26232-5;P26232;E5RJ41;E5RIB1;P26232-3;P26232-4;P26232-6;E5RGY7;E5RG03;E5RGY6;E5RJP7;E5RHV7;E5RGD2;E5RGU3;E5RHJ5;E5RFG3;E5RJL0;E5RFK9;E5RFM5;E5RIE0;H0YBB8;B9A010;Q9UI47;E5RJC9;E5RHY5;E5RHR7;E5RJZ2;E5RGG4;E5RJ43;E5RGS1;E5RIT8;E5RFM3;C9IZ88;V9GYW4;REV__Q9P2T0-2;REV__Q9P2T0;Q9UI47-2	P35221;P35221-2;F8W845;G3XAM7;P35221-3	37;37;35;33;21;12;12;12;11;10;10;8;8;6;5;4;3;3;3;2;2;2;2;2;2;2;2;2;2;1;1;1;1;1;1;1;1;1;1;1;1;1;1	37;37;35;33;21;12;12;12;11;10;10;8;8;6;5;4;3;3;3;2;2;2;2;2;2;2;2;2;2;1;1;1;1;1;1;1;1;1;1;1;1;1;1	37;37;35;33;21;12;12;12;11;10;10;8;8;6;5;4;3;3;3;2;2;2;2;2;2;2;2;2;2;1;1;1;1;1;1;1;1;1;1;1;1;1;1	Catenin alpha-1	CTNNA1	>sp|P35221|CTNA1_HUMAN Catenin alpha-1 OS=Homo sapiens GN=CTNNA1 PE=1 SV=1;>sp|P35221-2|CTNA1_HUMAN Isoform 2 of Catenin alpha-1 OS=Homo sapiens GN=CTNNA1;>tr|F8W845|F8W845_HUMAN Catenin alpha-1 OS=Homo sapiens GN=CTNNA1 PE=2 SV=1;>tr|G3XAM7|G3XAM7_HUMAN C	43	37	37	37	30.0037	29.9189	30.0029	30.6339	30.571	30.6639	0.630974	7.89172e-05	0.00982423
Q7Z5J4-3;E7EVZ3;Q7Z5J4-2;Q7Z5J4;A8MXE8;Q7Z5J4-4	Q7Z5J4-3;E7EVZ3;Q7Z5J4-2;Q7Z5J4	5;5;5;5;1;1	5;5;5;5;1;1	5;5;5;5;1;1	Retinoic acid-induced protein 1	RAI1	>sp|Q7Z5J4-3|RAI1_HUMAN Isoform 3 of Retinoic acid-induced protein 1 OS=Homo sapiens GN=RAI1;>tr|E7EVZ3|E7EVZ3_HUMAN Retinoic acid-induced protein 1 OS=Homo sapiens GN=RAI1 PE=2 SV=1;>sp|Q7Z5J4-2|RAI1_HUMAN Isoform 2 of Retinoic acid-induced protein 1 OS=H	6	5	5	5	22.1654	22.0874	22.1101	20.8724	21.0811	21.0605	-1.04954	9.19672e-05	0.0111099
Q86T03;Q86T03-2;G3V5T5;E5RIY0;E5RFT4;Q8N4L2	Q86T03;Q86T03-2	3;3;1;1;1;1	3;3;1;1;1;1	3;3;1;1;1;1	Transmembrane protein 55B	TMEM55B	>sp|Q86T03|TM55B_HUMAN Type 1 phosphatidylinositol 4,5-bisphosphate 4-phosphatase OS=Homo sapiens GN=TMEM55B PE=1 SV=1;>sp|Q86T03-2|TM55B_HUMAN Isoform 2 of Type 1 phosphatidylinositol 4,5-bisphosphate 4-phosphatase OS=Homo sapiens GN=TMEM55B	6	3	3	3	22.2846	22.3991	22.2345	20.8724	21.0811	21.0605	-1.22409	9.35981e-05	0.0111099
J3KMZ7;Q9H0H0;J3KRH0	J3KMZ7;Q9H0H0	5;5;1	5;5;1	5;5;1	Integrator complex subunit 2	INTS2	>tr|J3KMZ7|J3KMZ7_HUMAN Integrator complex subunit 2 OS=Homo sapiens GN=INTS2 PE=2 SV=1;>sp|Q9H0H0|INT2_HUMAN Integrator complex subunit 2 OS=Homo sapiens GN=INTS2 PE=1 SV=2	3	5	5	5	25.3921	25.0421	24.5422	20.8724	21.0811	21.0605	-3.98156	9.8264e-05	0.0111802
Q9NPF0;Q9NPF0-2;M0R100	Q9NPF0;Q9NPF0-2	5;4;1	5;4;1	5;4;1	CD320 antigen	CD320	>sp|Q9NPF0|CD320_HUMAN CD320 antigen OS=Homo sapiens GN=CD320 PE=1 SV=1;>sp|Q9NPF0-2|CD320_HUMAN Isoform 2 of CD320 antigen OS=Homo sapiens GN=CD320	3	5	5	5	24.7333	24.3806	25.1814	20.8724	21.0811	21.0605	-3.6728	9.85712e-05	0.0111802
P37235;E9PC71;P84074;P61601;C9JW46;E5RK89;E5RFL9;E5RJT1;E5RJJ6;E5RGZ0;E5RI95;E5RJ38;E5RHE8;E5RI78;E5RHC8;E5RIG4;E5RIZ1;E5RIA5;E5RGA9	P37235;E9PC71;P84074	8;6;4;2;1;1;1;1;1;1;1;1;1;1;1;1;1;1;1	8;6;4;2;1;1;1;1;1;1;1;1;1;1;1;1;1;1;1	8;6;4;2;1;1;1;1;1;1;1;1;1;1;1;1;1;1;1	Hippocalcin-like protein 1;Neuron-specific calcium-binding protein hippocalcin	HPCAL1;HPCA	>sp|P37235|HPCL1_HUMAN Hippocalcin-like protein 1 OS=Homo sapiens GN=HPCAL1 PE=1 SV=3;>tr|E9PC71|E9PC71_HUMAN Hippocalcin-like protein 1 OS=Homo sapiens GN=HPCAL1 PE=2 SV=1;>sp|P84074|HPCA_HUMAN Neuron-specific calcium-binding protein hippocalcin OS=Homo s	19	8	8	8	26.9802	27.0424	27.02	27.3418	27.3655	27.3886	0.345449	0.000101189	0.0112275
P23921;E9PD78;E9PL69;F5H861;E9PP77;H0YCY7;E9PRY9;E9PJ62	P23921;E9PD78;E9PL69	33;27;21;16;5;5;2;2	33;27;21;16;5;5;2;2	33;27;21;16;5;5;2;2	Ribonucleoside-diphosphate reductase large subunit;Ribonucleoside-diphosphate reductase	RRM1	>sp|P23921|RIR1_HUMAN Ribonucleoside-diphosphate reductase large subunit OS=Homo sapiens GN=RRM1 PE=1 SV=1;>tr|E9PD78|E9PD78_HUMAN Ribonucleoside-diphosphate reductase OS=Homo sapiens GN=RRM1 PE=2 SV=2;>tr|E9PL69|E9PL69_HUMAN Ribonucleoside-diphosphate red	8	33	33	33	30.3567	30.3749	30.4406	29.8042	29.7147	29.8113	-0.570716	0.000107147	0.0116357
E7EPM6;P33121-2;P33121-3;P33121;B7Z3Z9;H0Y9U7;D6RER0;D6RG07;H0Y9Z9;B4DX30;G3V1S9;Q9UKU0-7;Q9ULC5-4;Q9UKU0-2;E7ERD7;Q9ULC5;Q9UKU0-5;Q9UKU0-3;Q9UKU0;Q9UKU0-9;Q9UKU0-6;Q9UKU0-8;Q9UKU0-1;Q9ULC5-3	E7EPM6;P33121-2;P33121-3;P33121;B7Z3Z9;H0Y9U7	10;10;10;10;7;5;4;2;1;1;1;1;1;1;1;1;1;1;1;1;1;1;1;1	10;10;10;10;7;5;4;2;1;1;1;1;1;1;1;1;1;1;1;1;1;1;1;1	10;10;10;10;7;5;4;2;1;1;1;1;1;1;1;1;1;1;1;1;1;1;1;1	Long-chain-fatty-acid--CoA ligase 1	ACSL1	>tr|E7EPM6|E7EPM6_HUMAN Long-chain-fatty-acid--CoA ligase 1 OS=Homo sapiens GN=ACSL1 PE=2 SV=1;>sp|P33121-2|ACSL1_HUMAN Isoform 2 of Long-chain-fatty-acid--CoA ligase 1 OS=Homo sapiens GN=ACSL1;>sp|P33121-3|ACSL1_HUMAN Isoform 3 of Long-chain-fatty-acid--C	24	10	10	10	25.8793	25.5992	25.8603	27.1308	27.0556	27.0809	1.22057	0.000147791	0.0150433
F5H6A3;P51688;I3NI22	F5H6A3;P51688	3;3;1	3;3;1	3;3;1	N-sulphoglucosamine sulphohydrolase	SGSH	>tr|F5H6A3|F5H6A3_HUMAN N-sulphoglucosamine sulphohydrolase OS=Homo sapiens GN=SGSH PE=2 SV=1;>sp|P51688|SPHM_HUMAN N-sulphoglucosamine sulphohydrolase OS=Homo sapiens GN=SGSH PE=1 SV=1	3	3	3	3	20.8727	21.2655	21.2912	23.3086	23.3855	23.1514	2.0431	0.000147815	0.0150433
Q9BZL1;K7EQ43	Q9BZL1	4;1	4;1	4;1	Ubiquitin-like protein 5	UBL5	>sp|Q9BZL1|UBL5_HUMAN Ubiquitin-like protein 5 OS=Homo sapiens GN=UBL5 PE=1 SV=1	2	4	4	4	27.8739	27.7801	27.8513	27.423	27.4386	27.4361	-0.415117	0.000149592	0.0150433
O43852;O43852-3;O43852-10;O43852-5;O43852-6;O43852-11;O43852-13;O43852-14;O43852-9;O43852-15;H0Y875;O43852-12	O43852;O43852-3;O43852-10;O43852-5;O43852-6;O43852-11;O43852-13;O43852-14;O43852-9	12;12;9;9;9;7;6;6;6;5;4;3	12;12;9;9;9;7;6;6;6;5;4;3	3;3;3;3;3;3;3;3;1;0;0;0	Calumenin	CALU	>sp|O43852|CALU_HUMAN Calumenin OS=Homo sapiens GN=CALU PE=1 SV=2;>sp|O43852-3|CALU_HUMAN Isoform 3 of Calumenin OS=Homo sapiens GN=CALU;>sp|O43852-10|CALU_HUMAN Isoform 10 of Calumenin OS=Homo sapiens GN=CALU;>sp|O43852-5|CALU_HUMAN Isoform 5 of Calumenin	12	12	12	3	29.64	29.6337	29.5986	29.1328	29.019	29.0159	-0.614637	0.000150315	0.0150433
Q9H410;Q5JW53;Q9H410-3;Q5JW54;Q9H410-2;Q9H410-4;Q5JW57	Q9H410;Q5JW53;Q9H410-3;Q5JW54;Q9H410-2;Q9H410-4;Q5JW57	4;3;3;3;3;3;2	4;3;3;3;3;3;2	4;3;3;3;3;3;2	Kinetochore-associated protein DSN1 homolog	DSN1	>sp|Q9H410|DSN1_HUMAN Kinetochore-associated protein DSN1 homolog OS=Homo sapiens GN=DSN1 PE=1 SV=2;>tr|Q5JW53|Q5JW53_HUMAN Kinetochore-associated protein DSN1 homolog (Fragment) OS=Homo sapiens GN=DSN1 PE=2 SV=1;>sp|Q9H410-3|DSN1_HUMAN Isoform 3 of Kineto	7	4	4	4	21.9538	22.0095	22.0508	20.8724	21.0811	21.0605	-0.948973	0.000156565	0.0151446
Q6NVY1;Q6NVY1-2;B9A058;F8W8A6;B8ZZZ0;H7C1A5;H7C126;H7C400;H7BYI7	Q6NVY1;Q6NVY1-2;B9A058	11;9;6;4;4;3;2;1;1	11;9;6;4;4;3;2;1;1	11;9;6;4;4;3;2;1;1	3-hydroxyisobutyryl-CoA hydrolase, mitochondrial	HIBCH	>sp|Q6NVY1|HIBCH_HUMAN 3-hydroxyisobutyryl-CoA hydrolase, mitochondrial OS=Homo sapiens GN=HIBCH PE=1 SV=2;>sp|Q6NVY1-2|HIBCH_HUMAN Isoform 2 of 3-hydroxyisobutyryl-CoA hydrolase, mitochondrial OS=Homo sapiens GN=HIBCH;>tr|B9A058|B9A058_HUMAN 3-hydroxyisob	9	11	11	11	25.7116	25.7874	25.7786	26.2112	26.1652	26.1499	0.386632	0.000160521	0.0151446
P12830;Q9UII8;H3BNC6;H3BVI7;J3QKP1	P12830;Q9UII8;H3BNC6	14;12;8;6;1	14;12;8;6;1	13;12;7;6;1	Cadherin-1;E-Cad/CTF1;E-Cad/CTF2;E-Cad/CTF3	CDH1	>sp|P12830|CADH1_HUMAN Cadherin-1 OS=Homo sapiens GN=CDH1 PE=1 SV=3;>tr|Q9UII8|Q9UII8_HUMAN Cadherin 1, type 1, E-cadherin (Epithelial), isoform CRA_c OS=Homo sapiens GN=CDH1 PE=2 SV=1;>tr|H3BNC6|H3BNC6_HUMAN Cadherin-1 OS=Homo sapiens GN=CDH1 PE=2 SV=1	5	14	14	13	24.5923	25.1034	24.5098	28.3643	28.7358	29.1643	4.1435	0.00017127	0.0151446
P05026-2;P05026;B7Z9S8;A6NGH2;V9GYR2	P05026-2;P05026;B7Z9S8;A6NGH2;V9GYR2	9;9;8;8;5	9;9;8;8;5	9;9;8;8;5	Sodium/potassium-transporting ATPase subunit beta-1	ATP1B1	>sp|P05026-2|AT1B1_HUMAN Isoform 2 of Sodium/potassium-transporting ATPase subunit beta-1 OS=Homo sapiens GN=ATP1B1;>sp|P05026|AT1B1_HUMAN Sodium/potassium-transporting ATPase subunit beta-1 OS=Homo sapiens GN=ATP1B1 PE=1 SV=1;>tr|B7Z9S8|B7Z9S8_HUMAN Sodiu	5	9	9	9	27.0861	27.1216	27.0404	27.5846	27.6684	27.7015	0.58231	0.000171703	0.0151446
H3BRB6;Q8ND25;Q8ND25-2	H3BRB6;Q8ND25;Q8ND25-2	2;2;2	2;2;2	2;2;2	E3 ubiquitin-protein ligase ZNRF1	ZNRF1	>tr|H3BRB6|H3BRB6_HUMAN E3 ubiquitin-protein ligase ZNRF1 OS=Homo sapiens GN=ZNRF1 PE=2 SV=1;>sp|Q8ND25|ZNRF1_HUMAN E3 ubiquitin-protein ligase ZNRF1 OS=Homo sapiens GN=ZNRF1 PE=1 SV=2;>sp|Q8ND25-2|ZNRF1_HUMAN Isoform 2 of E3 ubiquitin-protein ligase ZNRF1	3	2	2	2	22.8796	22.5272	22.8297	20.8724	21.0811	21.0605	-1.76916	0.000172162	0.0151446
P56937-3;P56937-2;P56937;V9GYN3	P56937-3;P56937-2;P56937	5;5;5;1	5;5;5;1	5;5;5;1	3-keto-steroid reductase	HSD17B7	>sp|P56937-3|DHB7_HUMAN Isoform 3 of 3-keto-steroid reductase OS=Homo sapiens GN=HSD17B7;>sp|P56937-2|DHB7_HUMAN Isoform 2 of 3-keto-steroid reductase OS=Homo sapiens GN=HSD17B7;>sp|P56937|DHB7_HUMAN 3-keto-steroid reductase OS=Homo sapiens GN=HSD17B7 PE=1	4	5	5	5	20.8727	20.1209	21.2912	25.7349	25.4416	25.8563	4.86226	0.000173589	0.0151446
Q99988	Q99988	8	8	8	Growth/differentiation factor 15	GDF15	>sp|Q99988|GDF15_HUMAN Growth/differentiation factor 15 OS=Homo sapiens GN=GDF15 PE=1 SV=3	1	8	8	8	26.7674	26.7424	26.8228	26.3133	26.2557	26.3436	-0.45409	0.00017423	0.0151446
I3L0H8;Q9NUU7;Q9UMR2-2;Q9UMR2-4;Q9UMR2;H3BQK0;Q9UMR2-3;B4DRZ7;I3L352;H3BMQ5;H3BN59;H3BTB3;J3QRH0;H3BSL8	I3L0H8;Q9NUU7;Q9UMR2-2;Q9UMR2-4;Q9UMR2;H3BQK0;Q9UMR2-3;B4DRZ7;I3L352	20;20;19;19;19;19;16;16;16;5;5;4;1;1	20;20;19;19;19;19;16;16;16;5;5;4;1;1	20;20;19;19;19;19;16;16;16;5;5;4;1;1	ATP-dependent RNA helicase DDX19A;ATP-dependent RNA helicase DDX19B	DDX19A;DDX19B	>tr|I3L0H8|I3L0H8_HUMAN ATP-dependent RNA helicase DDX19A OS=Homo sapiens GN=DDX19A PE=2 SV=1;>sp|Q9NUU7|DD19A_HUMAN ATP-dependent RNA helicase DDX19A OS=Homo sapiens GN=DDX19A PE=1 SV=1;>sp|Q9UMR2-2|DD19B_HUMAN Isoform 2 of ATP-dependent RNA helicase DDX1	14	20	20	20	28.741	28.7208	28.6973	28.5401	28.5182	28.529	-0.191797	0.000175064	0.0151446
Q9UG63;Q9UG63-2;C9JHK9;C9JZV3	Q9UG63;Q9UG63-2;C9JHK9;C9JZV3	33;33;19;19	33;33;19;19	33;33;19;19	ATP-binding cassette sub-family F member 2	ABCF2	>sp|Q9UG63|ABCF2_HUMAN ATP-binding cassette sub-family F member 2 OS=Homo sapiens GN=ABCF2 PE=1 SV=2;>sp|Q9UG63-2|ABCF2_HUMAN Isoform 2 of ATP-binding cassette sub-family F member 2 OS=Homo sapiens GN=ABCF2;>tr|C9JHK9|C9JHK9_HUMAN ATP-binding cassette sub-	4	33	33	33	30.0678	29.9925	30.0272	29.4805	29.5553	29.44	-0.546704	0.000181044	0.0154008
P35241;P35241-5;P35241-4;P26038;H0YE16;P35241-2;E9PQ82;E9PNV3;P35241-3;E9PKN5	P35241;P35241-5;P35241-4	26;25;21;11;9;9;5;5;4;1	15;14;13;1;8;8;2;2;1;1	15;14;13;1;8;8;2;2;1;1	Radixin	RDX	>sp|P35241|RADI_HUMAN Radixin OS=Homo sapiens GN=RDX PE=1 SV=1;>sp|P35241-5|RADI_HUMAN Isoform 5 of Radixin OS=Homo sapiens GN=RDX;>sp|P35241-4|RADI_HUMAN Isoform 4 of Radixin OS=Homo sapiens GN=RDX	10	26	15	15	27.5709	27.6736	27.6053	28.4674	28.4577	28.3038	0.85234	0.000201588	0.0168666
O75143-3;O75143-2;O75143;O75143-5;O75143-4;J9JIF6;H0YEM7;J3QLH7;J3QR16;J3QQM8;J3KST9;J3QR83;J3QRL1;J3KRU6;E9PPR2	O75143-3;O75143-2;O75143;O75143-5;O75143-4;J9JIF6	7;7;7;7;6;5;2;1;1;1;1;1;1;1;1	7;7;7;7;6;5;2;1;1;1;1;1;1;1;1	7;7;7;7;6;5;2;1;1;1;1;1;1;1;1	Autophagy-related protein 13	ATG13	>sp|O75143-3|ATG13_HUMAN Isoform 3 of Autophagy-related protein 13 OS=Homo sapiens GN=ATG13;>sp|O75143-2|ATG13_HUMAN Isoform 2 of Autophagy-related protein 13 OS=Homo sapiens GN=ATG13;>sp|O75143|ATG13_HUMAN Autophagy-related protein 13 OS=Homo sapiens GN=A	15	7	7	7	23.1095	23.2397	23.1182	24.6399	24.5351	24.3179	1.41688	0.000206015	0.0168666
O00442;O00442-2	O00442;O00442-2	5;5	5;5	5;5	RNA 3-terminal phosphate cyclase	RTCA	>sp|O00442|RTCA_HUMAN RNA 3-terminal phosphate cyclase OS=Homo sapiens GN=RTCA PE=1 SV=1;>sp|O00442-2|RTCA_HUMAN Isoform 2 of RNA 3-terminal phosphate cyclase OS=Homo sapiens GN=RTCA	2	5	5	5	23.9394	24.2447	23.504	20.8724	21.0811	21.0605	-2.87887	0.000211185	0.0168666
P35237;C9JTJ8;C9JVA8;H7BXK7;P50452-2;P50452	P35237	11;1;1;1;1;1	11;1;1;1;1;1	11;1;1;1;1;1	Serpin B6	SERPINB6	>sp|P35237|SPB6_HUMAN Serpin B6 OS=Homo sapiens GN=SERPINB6 PE=1 SV=3	6	11	11	11	27.8343	27.9999	27.9347	27.2848	27.2285	27.2094	-0.70619	0.000213785	0.0168666
Q9Y478;F5H2X8;F5H4Y8;B4DH06;O43741	Q9Y478;F5H2X8	5;3;1;1;1	5;3;1;1;1	5;3;1;1;1	5-AMP-activated protein kinase subunit beta-1	PRKAB1	>sp|Q9Y478|AAKB1_HUMAN 5-AMP-activated protein kinase subunit beta-1 OS=Homo sapiens GN=PRKAB1 PE=1 SV=4;>tr|F5H2X8|F5H2X8_HUMAN 5-AMP-activated protein kinase subunit beta-1 OS=Homo sapiens GN=PRKAB1 PE=2 SV=1	5	5	5	5	24.536	23.9646	23.7594	20.8724	21.0811	21.0605	-2.90403	0.000217738	0.0168666
Q7L4I2-2;Q7L4I2;E1B6W4;H0YGP9	Q7L4I2-2;Q7L4I2;E1B6W4	3;3;2;1	3;3;2;1	2;2;1;1	Arginine/serine-rich coiled-coil protein 2	RSRC2	>sp|Q7L4I2-2|RSRC2_HUMAN Isoform 2 of Arginine/serine-rich coiled-coil protein 2 OS=Homo sapiens GN=RSRC2;>sp|Q7L4I2|RSRC2_HUMAN Arginine/serine-rich coiled-coil protein 2 OS=Homo sapiens GN=RSRC2 PE=1 SV=1;>tr|E1B6W4|E1B6W4_HUMAN Arginine/serine-rich coil	4	3	3	2	22.0227	22.145	22.2227	20.8724	21.0811	21.0605	-1.08449	0.000218103	0.0168666
Q96D46;C9JA08;C9J0B9;C9K0C2;C9IZW9;C9IY70	Q96D46;C9JA08	24;24;10;7;6;4	24;24;10;7;6;4	24;24;10;7;6;4	60S ribosomal export protein NMD3	NMD3	>sp|Q96D46|NMD3_HUMAN 60S ribosomal export protein NMD3 OS=Homo sapiens GN=NMD3 PE=1 SV=1;>tr|C9JA08|C9JA08_HUMAN 60S ribosomal export protein NMD3 OS=Homo sapiens GN=NMD3 PE=2 SV=1	6	24	24	24	29.868	29.7801	29.833	29.3912	29.3086	29.3854	-0.447601	0.0002276	0.0173384
Q15293;B7Z1M1;E9PP27;E9PLM2	Q15293;B7Z1M1	14;12;2;1	14;12;2;1	14;12;2;1	Reticulocalbin-1	RCN1	>sp|Q15293|RCN1_HUMAN Reticulocalbin-1 OS=Homo sapiens GN=RCN1 PE=1 SV=1;>tr|B7Z1M1|B7Z1M1_HUMAN Reticulocalbin-1 OS=Homo sapiens GN=RCN1 PE=2 SV=1	4	14	14	14	27.3028	27.329	27.3817	28.1682	28.0515	27.984	0.722483	0.000238553	0.0179055
O95139;O95139-2	O95139;O95139-2	3;2	3;2	3;2	NADH dehydrogenase [ubiquinone] 1 beta subcomplex subunit 6	NDUFB6	>sp|O95139|NDUB6_HUMAN NADH dehydrogenase [ubiquinone] 1 beta subcomplex subunit 6 OS=Homo sapiens GN=NDUFB6 PE=1 SV=3;>sp|O95139-2|NDUB6_HUMAN Isoform 2 of NADH dehydrogenase [ubiquinone] 1 beta subcomplex subunit 6 OS=Homo sapiens GN=NDUFB6	2	3	3	3	24.4786	25.2024	24.2498	20.8724	21.0811	21.0605	-3.41813	0.000247004	0.0182021
O43920	O43920	7	7	7	NADH dehydrogenase [ubiquinone] iron-sulfur protein 5	NDUFS5	>sp|O43920|NDUS5_HUMAN NADH dehydrogenase [ubiquinone] iron-sulfur protein 5 OS=Homo sapiens GN=NDUFS5 PE=1 SV=3	1	7	7	7	26.9786	27.0103	26.8406	26.0439	25.9979	26.1605	-0.934755	0.000249636	0.0182021
Q96B77	Q96B77	2	2	2	Transmembrane protein 186	TMEM186	>sp|Q96B77|TM186_HUMAN Transmembrane protein 186 OS=Homo sapiens GN=TMEM186 PE=2 SV=1	1	2	2	2	23.2669	23.6118	23.0079	20.8724	21.0811	21.0605	-2.20633	0.000255545	0.0183704
P07339;F8WD96;C9JH19;H7C469;H7C1V0;F8W787	P07339;F8WD96;C9JH19;H7C469	12;7;7;7;5;5	12;7;7;7;5;5	12;7;7;7;5;5	Cathepsin D;Cathepsin D light chain;Cathepsin D heavy chain	CTSD	>sp|P07339|CATD_HUMAN Cathepsin D OS=Homo sapiens GN=CTSD PE=1 SV=1;>tr|F8WD96|F8WD96_HUMAN Cathepsin D light chain OS=Homo sapiens GN=CTSD PE=2 SV=1;>tr|C9JH19|C9JH19_HUMAN Cathepsin D light chain (Fragment) OS=Homo sapiens GN=CTSD PE=2 SV=1;>tr|H7C469|H7	6	12	12	12	30.7382	30.8022	30.7096	31.5209	31.5279	31.7137	0.789653	0.000261888	0.0183818
Q9UDY2-3;Q9UDY2;Q9UDY2-7;Q9UDY2-6;Q9UDY2-4;Q9UDY2-2;Q9UDY2-5;U3KQJ2;B1AN86;B1AN85	Q9UDY2-3;Q9UDY2;Q9UDY2-7;Q9UDY2-6;Q9UDY2-4;Q9UDY2-2;Q9UDY2-5	20;20;20;19;17;17;16;3;3;1	20;20;20;19;17;17;16;3;3;1	19;19;19;18;16;16;15;3;3;1	Tight junction protein ZO-2	TJP2	>sp|Q9UDY2-3|ZO2_HUMAN Isoform C1 of Tight junction protein ZO-2 OS=Homo sapiens GN=TJP2;>sp|Q9UDY2|ZO2_HUMAN Tight junction protein ZO-2 OS=Homo sapiens GN=TJP2 PE=1 SV=2;>sp|Q9UDY2-7|ZO2_HUMAN Isoform 7 of Tight junction protein ZO-2 OS=Homo sapiens GN=T	10	20	20	19	26.8142	26.911	26.8255	27.2186	27.2255	27.2239	0.398399	0.000262906	0.0183818
P04040	P04040	21	21	21	Catalase	CAT	>sp|P04040|CATA_HUMAN Catalase OS=Homo sapiens GN=CAT PE=1 SV=3	1	21	21	21	28.8966	28.863	28.9913	29.5209	29.6202	29.6658	0.723662	0.000283935	0.0195092
P11413;P11413-2;P11413-3;E9PD92	P11413;P11413-2;P11413-3	43;43;42;20	43;43;42;20	18;18;18;1	Glucose-6-phosphate 1-dehydrogenase	G6PD	>sp|P11413|G6PD_HUMAN Glucose-6-phosphate 1-dehydrogenase OS=Homo sapiens GN=G6PD PE=1 SV=4;>sp|P11413-2|G6PD_HUMAN Isoform Long of Glucose-6-phosphate 1-dehydrogenase OS=Homo sapiens GN=G6PD;>sp|P11413-3|G6PD_HUMAN Isoform 3 of Glucose-6-phosphate 1-dehyd	4	43	43	18	34.7621	34.7414	34.7213	35.0865	35.0639	35.0078	0.322496	0.000288781	0.0195092
Q9Y6A5;H0Y8F2;E7EMT0;C9JA91	Q9Y6A5	10;2;1;1	10;2;1;1	10;2;1;1	Transforming acidic coiled-coil-containing protein 3	TACC3	>sp|Q9Y6A5|TACC3_HUMAN Transforming acidic coiled-coil-containing protein 3 OS=Homo sapiens GN=TACC3 PE=1 SV=1	4	10	10	10	25.2019	25.156	25.2163	24.8586	24.9088	24.8418	-0.343267	0.000290498	0.0195092
Q9UHR4	Q9UHR4	8	8	8	Brain-specific angiogenesis inhibitor 1-associated protein 2-like protein 1	BAIAP2L1	>sp|Q9UHR4|BI2L1_HUMAN Brain-specific angiogenesis inhibitor 1-associated protein 2-like protein 1 OS=Homo sapiens GN=BAIAP2L1 PE=1 SV=2	1	8	8	8	23.3126	23.3158	23.9233	20.8724	21.0811	21.0605	-2.25523	0.000298896	0.0198126
E7EUY5;Q04837;C9K0U8	E7EUY5;Q04837;C9K0U8	8;8;7	8;8;7	8;8;7	Single-stranded DNA-binding protein, mitochondrial	SSBP1	>tr|E7EUY5|E7EUY5_HUMAN Single-stranded DNA-binding protein (Fragment) OS=Homo sapiens GN=SSBP1 PE=2 SV=1;>sp|Q04837|SSBP_HUMAN Single-stranded DNA-binding protein, mitochondrial OS=Homo sapiens GN=SSBP1 PE=1 SV=1;>tr|C9K0U8|C9K0U8_HUMAN Single-stranded DN	3	8	8	8	30.2972	30.3595	30.2574	29.7369	29.5861	29.6956	-0.601553	0.000303134	0.0198358
Q9HCE0;Q9HCE0-2;K7EM87;K7EPN4;K7ENK5;K7ENS1	Q9HCE0;Q9HCE0-2;K7EM87;K7EPN4	6;5;3;3;2;1	6;5;3;3;2;1	6;5;3;3;2;1	Ectopic P granules protein 5 homolog	EPG5	>sp|Q9HCE0|EPG5_HUMAN Ectopic P granules protein 5 homolog OS=Homo sapiens GN=EPG5 PE=2 SV=2;>sp|Q9HCE0-2|EPG5_HUMAN Isoform 2 of Ectopic P granules protein 5 homolog OS=Homo sapiens GN=EPG5;>tr|K7EM87|K7EM87_HUMAN Ectopic P granules protein 5 homolog OS=H	6	6	6	6	20.8727	20.1209	21.2912	27.4207	26.2856	27.7077	6.54806	0.00032287	0.0208599
Q4KMQ2-3;Q4KMQ2;Q4KMQ2-4;Q4KMQ2-2	Q4KMQ2-3;Q4KMQ2;Q4KMQ2-4;Q4KMQ2-2	3;3;3;3	3;3;3;3	3;3;3;3	Anoctamin-6	ANO6	>sp|Q4KMQ2-3|ANO6_HUMAN Isoform 3 of Anoctamin-6 OS=Homo sapiens GN=ANO6;>sp|Q4KMQ2|ANO6_HUMAN Anoctamin-6 OS=Homo sapiens GN=ANO6 PE=1 SV=2;>sp|Q4KMQ2-4|ANO6_HUMAN Isoform 4 of Anoctamin-6 OS=Homo sapiens GN=ANO6;>sp|Q4KMQ2-2|ANO6_HUMAN Isoform 2 of Anoct	4	3	3	3	22.5107	22.5502	22.9213	20.8724	21.0811	21.0605	-1.48964	0.000350626	0.02222
Q29RF7;Q29RF7-3;H0Y9L9;H0Y9L6	Q29RF7	23;10;4;1	20;7;3;1	20;7;3;1	Sister chromatid cohesion protein PDS5 homolog A	PDS5A	>sp|Q29RF7|PDS5A_HUMAN Sister chromatid cohesion protein PDS5 homolog A OS=Homo sapiens GN=PDS5A PE=1 SV=1	4	23	20	20	27.1388	27.1953	27.1974	26.3645	26.567	26.4942	-0.701153	0.00035263	0.02222
C9JZB0;B7Z4V9;Q9BT40-2;Q9BT40;F5GXZ0	C9JZB0;B7Z4V9;Q9BT40-2;Q9BT40	3;3;3;3;1	3;3;3;3;1	3;3;3;3;1	Inositol polyphosphate 5-phosphatase K	INPP5K	>tr|C9JZB0|C9JZB0_HUMAN Inositol polyphosphate 5-phosphatase K (Fragment) OS=Homo sapiens GN=INPP5K PE=2 SV=1;>tr|B7Z4V9|B7Z4V9_HUMAN Inositol polyphosphate 5-phosphatase K OS=Homo sapiens GN=INPP5K PE=2 SV=1;>sp|Q9BT40-2|INP5K_HUMAN Isoform 2 of Inositol	5	3	3	3	24.057	24.0416	23.9771	25.3035	25.0844	24.9789	1.04282	0.000372405	0.0229758
P25929;D6REY0;B4DKL9	P25929	3;1;1	3;1;1	3;1;1	Neuropeptide Y receptor type 1	NPY1R	>sp|P25929|NPY1R_HUMAN Neuropeptide Y receptor type 1 OS=Homo sapiens GN=NPY1R PE=1 SV=1	3	3	3	3	23.6945	24.4485	23.667	20.8724	21.0811	21.0605	-2.63398	0.000376681	0.0229758
Q6PKG0;Q6PKG0-3;E5RH50;H0YBW1;H0YC33;H0YC73;Q659C4-7;Q659C4-6;Q659C4-5;H0YAN4;E5RHK4;H0YAX9;H0YBM7	Q6PKG0;Q6PKG0-3	35;34;15;9;6;6;4;4;4;3;2;1;1	35;34;15;9;6;6;4;4;4;3;2;1;1	30;29;14;9;5;6;0;0;0;3;2;1;1	La-related protein 1	LARP1	>sp|Q6PKG0|LARP1_HUMAN La-related protein 1 OS=Homo sapiens GN=LARP1 PE=1 SV=2;>sp|Q6PKG0-3|LARP1_HUMAN Isoform 2 of La-related protein 1 OS=Homo sapiens GN=LARP1	13	35	35	30	29.7165	29.6858	29.6753	29.3659	29.2635	29.3419	-0.343906	0.000378128	0.0229758
O00139-2;O00139-1;O00139-5;O00139;O00139-4;D6R9M0;H0Y8H2;D6RD93	O00139-2;O00139-1;O00139-5;O00139;O00139-4	17;17;17;17;17;4;3;1	17;17;17;17;17;4;3;1	14;14;14;14;14;4;2;1	Kinesin-like protein KIF2A	KIF2A	>sp|O00139-2|KIF2A_HUMAN Isoform 2 of Kinesin-like protein KIF2A OS=Homo sapiens GN=KIF2A;>sp|O00139-1|KIF2A_HUMAN Isoform 1 of Kinesin-like protein KIF2A OS=Homo sapiens GN=KIF2A;>sp|O00139-5|KIF2A_HUMAN Isoform 5 of Kinesin-like protein KIF2A OS=Homo sap	8	17	17	14	27.6696	27.5697	27.5736	27.1109	27.1754	27.1915	-0.398211	0.000405811	0.0243677
Q53GG5-2;Q53GG5;Q53GG5-3	Q53GG5-2;Q53GG5	3;3;1	3;3;1	3;3;1	PDZ and LIM domain protein 3	PDLIM3	>sp|Q53GG5-2|PDLI3_HUMAN Isoform 2 of PDZ and LIM domain protein 3 OS=Homo sapiens GN=PDLIM3;>sp|Q53GG5|PDLI3_HUMAN PDZ and LIM domain protein 3 OS=Homo sapiens GN=PDLIM3 PE=1 SV=1	3	3	3	3	24.8975	25.0503	25.3429	23.679	23.5112	23.505	-1.53915	0.000424988	0.0252225
Q969X5;Q969X5-2;F2Z2U2;F2Z3A2;F2Z2P5;F2Z3Q5;Q969X5-3;H0YBZ3	Q969X5;Q969X5-2	7;6;2;2;1;1;1;1	7;6;2;2;1;1;1;1	7;6;2;2;1;1;1;1	Endoplasmic reticulum-Golgi intermediate compartment protein 1	ERGIC1	>sp|Q969X5|ERGI1_HUMAN Endoplasmic reticulum-Golgi intermediate compartment protein 1 OS=Homo sapiens GN=ERGIC1 PE=1 SV=1;>sp|Q969X5-2|ERGI1_HUMAN Isoform 2 of Endoplasmic reticulum-Golgi intermediate compartment protein 1 OS=Homo sapiens GN=ERGIC1	8	7	7	7	26.999	27.0043	27.0273	26.657	26.7456	26.7254	-0.278832	0.000436995	0.025356
P61247;D6RG13;H0Y9Y4;F5H4F9;E9PFI5;H0Y8L7;D6RI02	P61247;D6RG13;H0Y9Y4;F5H4F9;E9PFI5;H0Y8L7	25;22;20;19;19;17;6	25;22;20;19;19;17;6	3;2;3;3;3;3;3	40S ribosomal protein S3a	RPS3A	>sp|P61247|RS3A_HUMAN 40S ribosomal protein S3a OS=Homo sapiens GN=RPS3A PE=1 SV=2;>tr|D6RG13|D6RG13_HUMAN 40S ribosomal protein S3a (Fragment) OS=Homo sapiens GN=RPS3A PE=3 SV=1;>tr|H0Y9Y4|H0Y9Y4_HUMAN 40S ribosomal protein S3a (Fragment) OS=Homo sapiens	7	25	25	3	33.1598	33.1447	33.2063	32.9613	32.9713	32.9483	-0.19851	0.00043751	0.025356
E9PC90;P14635;P14635-2;H0YA62;D6RHI0	E9PC90;P14635;P14635-2;H0YA62	9;9;8;6;3	9;9;8;6;3	8;8;7;5;3	G2/mitotic-specific cyclin-B1	CCNB1	>tr|E9PC90|E9PC90_HUMAN G2/mitotic-specific cyclin-B1 (Fragment) OS=Homo sapiens GN=CCNB1 PE=2 SV=1;>sp|P14635|CCNB1_HUMAN G2/mitotic-specific cyclin-B1 OS=Homo sapiens GN=CCNB1 PE=1 SV=1;>sp|P14635-2|CCNB1_HUMAN Isoform 2 of G2/mitotic-specific cyclin-B1	5	9	9	8	27.9376	27.9257	27.9465	27.707	27.6882	27.6275	-0.249389	0.000449064	0.025356
Q9Y333	Q9Y333	3	3	3	U6 snRNA-associated Sm-like protein LSm2	LSM2	>sp|Q9Y333|LSM2_HUMAN U6 snRNA-associated Sm-like protein LSm2 OS=Homo sapiens GN=LSM2 PE=1 SV=1	1	3	3	3	26.737	26.6446	26.6632	26.3483	26.3704	26.3821	-0.292796	0.00046127	0.025356
B7Z4R5;Q99571-3;Q99571;Q99571-2;F5H1M6	B7Z4R5;Q99571-3;Q99571;Q99571-2;F5H1M6	5;5;5;5;3	5;5;5;5;3	5;5;5;5;3	P2X purinoceptor;P2X purinoceptor 4	P2RX4	>tr|B7Z4R5|B7Z4R5_HUMAN P2X purinoceptor OS=Homo sapiens GN=P2RX4 PE=2 SV=1;>sp|Q99571-3|P2RX4_HUMAN Isoform 3 of P2X purinoceptor 4 OS=Homo sapiens GN=P2RX4;>sp|Q99571|P2RX4_HUMAN P2X purinoceptor 4 OS=Homo sapiens GN=P2RX4 PE=1 SV=2;>sp|Q99571-2|P2RX4_HU	5	5	5	5	22.6076	22.3729	22.2122	20.8724	21.0811	21.0605	-1.3124	0.000464428	0.025356
Q5TG38;Q5TG39;Q5TG40;Q9NPF5;Q5TG37;Q5TG36	Q5TG38;Q5TG39;Q5TG40;Q9NPF5;Q5TG37;Q5TG36	4;4;4;4;2;2	4;4;4;4;2;2	4;4;4;4;2;2	DNA methyltransferase 1-associated protein 1	DMAP1	>tr|Q5TG38|Q5TG38_HUMAN DNA methyltransferase 1-associated protein 1 (Fragment) OS=Homo sapiens GN=DMAP1 PE=2 SV=1;>tr|Q5TG39|Q5TG39_HUMAN DNA methyltransferase 1-associated protein 1 (Fragment) OS=Homo sapiens GN=DMAP1 PE=2 SV=1;>tr|Q5TG40|Q5TG40_HUMAN DN	6	4	4	4	23.4263	23.2852	23.3277	24.546	24.3508	24.7157	1.21838	0.000464457	0.025356
O43776;K7EIU7;K7EPK2;K7EQ35;B4DG16;B4DN60;K7EMQ6;K7EJ19	O43776	22;10;10;10;10;10;8;7	22;10;10;10;10;10;8;7	22;10;10;10;10;10;8;7	Asparagine--tRNA ligase, cytoplasmic	NARS	>sp|O43776|SYNC_HUMAN Asparagine--tRNA ligase, cytoplasmic OS=Homo sapiens GN=NARS PE=1 SV=1	8	22	22	22	30.8787	30.8444	30.8336	31.2342	31.3342	31.2165	0.389824	0.000469371	0.025356
O15394;H9KV31;B7Z841;Q9BXU1-3;Q9BXU1-2;Q9BXU1	O15394;H9KV31;B7Z841	31;24;18;1;1;1	31;24;18;1;1;1	31;24;18;1;1;1	Neural cell adhesion molecule 2	NCAM2	>sp|O15394|NCAM2_HUMAN Neural cell adhesion molecule 2 OS=Homo sapiens GN=NCAM2 PE=1 SV=2;>tr|H9KV31|H9KV31_HUMAN Neural cell adhesion molecule 2 OS=Homo sapiens GN=NCAM2 PE=2 SV=1;>tr|B7Z841|B7Z841_HUMAN Neural cell adhesion molecule 2 OS=Homo sapiens GN=	6	31	31	31	28.553	28.5833	28.5068	29.0687	29.1528	28.9969	0.515701	0.000473935	0.025356
Q9Y4C2;Q9Y4C2-2;C9K0E7;C9J9F4;C9JD13	Q9Y4C2;Q9Y4C2-2	20;19;1;1;1	20;19;1;1;1	20;19;1;1;1	Protein FAM115A	FAM115A	>sp|Q9Y4C2|F115A_HUMAN Protein FAM115A OS=Homo sapiens GN=FAM115A PE=1 SV=3;>sp|Q9Y4C2-2|F115A_HUMAN Isoform 2 of Protein FAM115A OS=Homo sapiens GN=FAM115A	5	20	20	20	29.2879	29.3018	29.2728	29.031	28.9581	29.0372	-0.256922	0.000478811	0.025356
E7ERB7;B7ZLZ0;Q9P107;K7EJC2	E7ERB7;B7ZLZ0;Q9P107;K7EJC2	4;4;4;2	4;4;4;2	4;4;4;2	GEM-interacting protein	GMIP	>tr|E7ERB7|E7ERB7_HUMAN GEM-interacting protein OS=Homo sapiens GN=GMIP PE=2 SV=1;>tr|B7ZLZ0|B7ZLZ0_HUMAN GEM-interacting protein OS=Homo sapiens GN=GMIP PE=2 SV=1;>sp|Q9P107|GMIP_HUMAN GEM-interacting protein OS=Homo sapiens GN=GMIP PE=1 SV=2;>tr|K7EJC2|K	4	4	4	4	24.8628	24.5383	24.4481	23.2551	23.2031	23.3204	-1.28319	0.000482143	0.025356
P09601;B1AHA8	P09601	5;2	5;2	5;2	Heme oxygenase 1	HMOX1	>sp|P09601|HMOX1_HUMAN Heme oxygenase 1 OS=Homo sapiens GN=HMOX1 PE=1 SV=1	2	5	5	5	23.5931	23.6466	23.6419	24.7284	25.1485	25.0765	1.43456	0.000487439	0.025356
Q8WTV0-4;B7ZKQ9;Q8WTV0-2;F5H4X0;Q8WTV0-5;B3KW46;B4DZ71;Q8WTV0;Q8WTV0-3;F5H5E8	Q8WTV0-4;B7ZKQ9;Q8WTV0-2;F5H4X0;Q8WTV0-5;B3KW46;B4DZ71;Q8WTV0;Q8WTV0-3	7;7;7;6;6;6;6;6;5;2	7;7;7;6;6;6;6;6;5;2	7;7;7;6;6;6;6;6;5;2	Scavenger receptor class B member 1	SCARB1	>sp|Q8WTV0-4|SCRB1_HUMAN Isoform 4 of Scavenger receptor class B member 1 OS=Homo sapiens GN=SCARB1;>tr|B7ZKQ9|B7ZKQ9_HUMAN SCARB1 protein OS=Homo sapiens GN=SCARB1 PE=2 SV=1;>sp|Q8WTV0-2|SCRB1_HUMAN Isoform 1 of Scavenger receptor class B member 1 OS=Homo	10	7	7	7	27.2168	27.1717	27.1155	27.5898	27.6323	27.7109	0.460628	0.000491272	0.025356
Q96JQ2;G3V4C0;G3V3D8	Q96JQ2;G3V4C0	4;2;1	4;2;1	4;2;1	Calmin	CLMN	>sp|Q96JQ2|CLMN_HUMAN Calmin OS=Homo sapiens GN=CLMN PE=1 SV=1;>tr|G3V4C0|G3V4C0_HUMAN Calmin (Fragment) OS=Homo sapiens GN=CLMN PE=2 SV=2	3	4	4	4	22.9544	22.7911	22.4364	20.8724	21.0811	21.0605	-1.73062	0.000494514	0.025356
Q8N5C6;B7Z6X7;Q8N5C6-2	Q8N5C6;B7Z6X7;Q8N5C6-2	9;7;7	9;7;7	9;7;7	S1 RNA-binding domain-containing protein 1	SRBD1	>sp|Q8N5C6|SRBD1_HUMAN S1 RNA-binding domain-containing protein 1 OS=Homo sapiens GN=SRBD1 PE=1 SV=2;>tr|B7Z6X7|B7Z6X7_HUMAN S1 RNA-binding domain-containing protein 1 OS=Homo sapiens GN=SRBD1 PE=2 SV=1;>sp|Q8N5C6-2|SRBD1_HUMAN Isoform 2 of S1 RNA-binding	3	9	9	9	25.6634	25.7498	25.726	25.4148	25.3507	25.3892	-0.336792	0.000496786	0.025356
P80404;H3BRN4;H3BNQ7;H3BPW8	P80404;H3BRN4;H3BNQ7	19;19;17;1	19;19;17;1	19;19;17;1	4-aminobutyrate aminotransferase, mitochondrial	ABAT	>sp|P80404|GABT_HUMAN 4-aminobutyrate aminotransferase, mitochondrial OS=Homo sapiens GN=ABAT PE=1 SV=3;>tr|H3BRN4|H3BRN4_HUMAN 4-aminobutyrate aminotransferase, mitochondrial OS=Homo sapiens GN=ABAT PE=2 SV=1;>tr|H3BNQ7|H3BNQ7_HUMAN 4-aminobutyrate aminot	4	19	19	19	28.7344	28.7558	28.7146	28.4249	28.3233	28.4104	-0.324046	0.000503394	0.0254388
E7EMN6;P41236;Q6NXS1;E7EUI7;Q96PQ5	E7EMN6;P41236;Q6NXS1;E7EUI7	7;7;5;4;1	7;7;5;4;1	7;7;5;4;1	Protein phosphatase inhibitor 2;Putative protein phosphatase inhibitor 2-like protein 3	PPP1R2;PPP1R2P3	>tr|E7EMN6|E7EMN6_HUMAN Protein phosphatase inhibitor 2 (Fragment) OS=Homo sapiens GN=PPP1R2 PE=2 SV=1;>sp|P41236|IPP2_HUMAN Protein phosphatase inhibitor 2 OS=Homo sapiens GN=PPP1R2 PE=1 SV=2;>sp|Q6NXS1|IPP2M_HUMAN Protein phosphatase inhibitor 2-like pro	5	7	7	7	27.2312	27.1741	27.1323	26.7334	26.6002	26.6067	-0.567381	0.000511218	0.025581
Q6QHC5	Q6QHC5	2	2	2	Sphingolipid delta(4)-desaturase/C4-hydroxylase DES2	DEGS2	>sp|Q6QHC5|DEGS2_HUMAN Sphingolipid delta(4)-desaturase/C4-hydroxylase DES2 OS=Homo sapiens GN=DEGS2 PE=2 SV=2	1	2	2	2	20.8727	20.1209	21.2912	24.9502	25.0584	24.4052	4.07751	0.000526626	0.0260961
E9PCG9;Q02338;C9K0G7;H7C2W1;C9JM78;C9JQ90	E9PCG9;Q02338;C9K0G7;H7C2W1	11;11;10;7;5;4	11;11;10;7;5;4	11;11;10;7;5;4	D-beta-hydroxybutyrate dehydrogenase, mitochondrial	BDH1	>tr|E9PCG9|E9PCG9_HUMAN D-beta-hydroxybutyrate dehydrogenase, mitochondrial OS=Homo sapiens GN=BDH1 PE=2 SV=1;>sp|Q02338|BDH_HUMAN D-beta-hydroxybutyrate dehydrogenase, mitochondrial OS=Homo sapiens GN=BDH1 PE=1 SV=3;>tr|C9K0G7|C9K0G7_HUMAN D-beta-hydroxyb	6	11	11	11	28.6981	28.7756	28.8416	28.3164	28.2289	28.2871	-0.488595	0.000533705	0.0261926
Q92520;C9JP35;C9JMN4	Q92520;C9JP35;C9JMN4	5;4;4	5;4;4	5;4;4	Protein FAM3C	FAM3C	>sp|Q92520|FAM3C_HUMAN Protein FAM3C OS=Homo sapiens GN=FAM3C PE=1 SV=1;>tr|C9JP35|C9JP35_HUMAN Protein FAM3C (Fragment) OS=Homo sapiens GN=FAM3C PE=2 SV=1;>tr|C9JMN4|C9JMN4_HUMAN Protein FAM3C (Fragment) OS=Homo sapiens GN=FAM3C PE=2 SV=1	3	5	5	5	26.1092	26.2026	25.9791	25.2924	25.4173	25.3437	-0.765508	0.000552938	0.0268781
P52943;H0YFA4;P52943-2;H0YHD8	P52943;H0YFA4;P52943-2	9;8;8;4	9;8;8;4	9;8;8;4	Cysteine-rich protein 2	CRIP2	>sp|P52943|CRIP2_HUMAN Cysteine-rich protein 2 OS=Homo sapiens GN=CRIP2 PE=1 SV=1;>tr|H0YFA4|H0YFA4_HUMAN Cysteine-rich protein 2 (Fragment) OS=Homo sapiens GN=CRIP2 PE=4 SV=1;>sp|P52943-2|CRIP2_HUMAN Isoform 2 of Cysteine-rich protein 2 OS=Homo sapiens GN	4	9	9	9	28.1644	28.2823	28.2795	28.7531	28.6649	28.6936	0.414058	0.000587703	0.0282984
Q9BUP3;Q9BUP3-3;E9PI87;Q9BUP3-2	Q9BUP3;Q9BUP3-3;E9PI87	15;15;12;7	15;15;12;7	15;15;12;7	Oxidoreductase HTATIP2	HTATIP2	>sp|Q9BUP3|HTAI2_HUMAN Oxidoreductase HTATIP2 OS=Homo sapiens GN=HTATIP2 PE=1 SV=2;>sp|Q9BUP3-3|HTAI2_HUMAN Isoform 3 of Oxidoreductase HTATIP2 OS=Homo sapiens GN=HTATIP2;>tr|E9PI87|E9PI87_HUMAN Oxidoreductase HTATIP2 OS=Homo sapiens GN=HTATIP2 PE=2 SV=1	4	15	15	15	27.1429	27.0345	27.0014	27.4792	27.4875	27.5157	0.453011	0.000597053	0.02848
Q96D71-2;H0YDT0;Q96D71-4;Q96D71-3;Q96D71;E9PMG1;F2Z3L2;H0YE73;H0YCR2	Q96D71-2;H0YDT0;Q96D71-4;Q96D71-3;Q96D71;E9PMG1;F2Z3L2	4;4;4;4;4;3;2;1;1	4;4;4;4;4;3;2;1;1	4;4;4;4;4;3;2;1;1	RalBP1-associated Eps domain-containing protein 1	REPS1	>sp|Q96D71-2|REPS1_HUMAN Isoform 2 of RalBP1-associated Eps domain-containing protein 1 OS=Homo sapiens GN=REPS1;>tr|H0YDT0|H0YDT0_HUMAN RalBP1-associated Eps domain-containing protein 1 (Fragment) OS=Homo sapiens GN=REPS1 PE=2 SV=1;>sp|Q96D71-4|REPS1_HUMA	9	4	4	4	23.7958	23.8633	24.7777	20.8724	21.0811	21.0605	-2.80278	0.000630304	0.0297877
Q7KZF4;H7C597	Q7KZF4	56;10	56;10	56;10	Staphylococcal nuclease domain-containing protein 1	SND1	>sp|Q7KZF4|SND1_HUMAN Staphylococcal nuclease domain-containing protein 1 OS=Homo sapiens GN=SND1 PE=1 SV=1	2	56	56	56	32.2081	32.1739	32.1002	31.7612	31.7643	31.6681	-0.412717	0.000662844	0.0309738
P49591;Q5T5C7	P49591;Q5T5C7	18;18	18;18	18;18	Serine--tRNA ligase, cytoplasmic	SARS	>sp|P49591|SYSC_HUMAN Serine--tRNA ligase, cytoplasmic OS=Homo sapiens GN=SARS PE=1 SV=3;>tr|Q5T5C7|Q5T5C7_HUMAN Serine--tRNA ligase, cytoplasmic OS=Homo sapiens GN=SARS PE=2 SV=1	2	18	18	18	29.6673	29.574	29.5821	29.234	29.298	29.2776	-0.304497	0.000667539	0.0309738
Q53GQ0;E9PI21;Q96EA9	Q53GQ0	10;4;2	10;4;2	10;4;2	Estradiol 17-beta-dehydrogenase 12	HSD17B12	>sp|Q53GQ0|DHB12_HUMAN Estradiol 17-beta-dehydrogenase 12 OS=Homo sapiens GN=HSD17B12 PE=1 SV=2	3	10	10	10	27.5227	27.6048	27.5217	28.0291	28.2097	28.0965	0.573784	0.000698708	0.032128
P58107	P58107	100	95	24	Epiplakin	EPPK1	>sp|P58107|EPIPL_HUMAN Epiplakin OS=Homo sapiens GN=EPPK1 PE=1 SV=2	1	100	95	24	31.8889	31.9136	31.8372	32.3777	32.4755	32.3068	0.488846	0.000709541	0.0323348
Q86XP3;Q86XP3-2;J3QRI2;J3KTK9;J3KRE3	Q86XP3;Q86XP3-2	19;17;2;2;1	19;17;2;2;1	19;17;2;2;1	ATP-dependent RNA helicase DDX42	DDX42	>sp|Q86XP3|DDX42_HUMAN ATP-dependent RNA helicase DDX42 OS=Homo sapiens GN=DDX42 PE=1 SV=1;>sp|Q86XP3-2|DDX42_HUMAN Isoform 2 of ATP-dependent RNA helicase DDX42 OS=Homo sapiens GN=DDX42	5	19	19	19	28.4379	28.4485	28.43	28.2321	28.284	28.2852	-0.153887	0.000722033	0.0326129
Q9BZE4;B7Z7A3;B4DY13;Q5T3R7	Q9BZE4;B7Z7A3;B4DY13	35;31;25;12	35;31;25;12	35;31;25;12	Nucleolar GTP-binding protein 1	GTPBP4	>sp|Q9BZE4|NOG1_HUMAN Nucleolar GTP-binding protein 1 OS=Homo sapiens GN=GTPBP4 PE=1 SV=3;>tr|B7Z7A3|B7Z7A3_HUMAN Nucleolar GTP-binding protein 1 OS=Homo sapiens GN=GTPBP4 PE=2 SV=1;>tr|B4DY13|B4DY13_HUMAN Nucleolar GTP-binding protein 1 OS=Homo sapiens GN	4	35	35	35	30.4922	30.4762	30.4777	30.2493	30.2967	30.3175	-0.180949	0.000738245	0.0330526
F8VV56;P08962-3;P08962-2;C9JV86;P08962;F8VNT9;F8W022;F8VWK8	F8VV56;P08962-3;P08962-2;C9JV86;P08962;F8VNT9;F8W022;F8VWK8	4;4;4;4;4;3;3;3	4;4;4;4;4;3;3;3	4;4;4;4;4;3;3;3	CD63 antigen	CD63	>tr|F8VV56|F8VV56_HUMAN CD63 antigen OS=Homo sapiens GN=CD63 PE=4 SV=1;>sp|P08962-3|CD63_HUMAN Isoform 3 of CD63 antigen OS=Homo sapiens GN=CD63;>sp|P08962-2|CD63_HUMAN Isoform 2 of CD63 antigen OS=Homo sapiens GN=CD63;>tr|C9JV86|C9JV86_HUMAN CD63 antigen	8	4	4	4	26.5819	26.8293	26.7638	26.0397	25.998	26.04	-0.724035	0.000749129	0.0332483
I3L1K7;I3L4Z6;O14653-3;O14653;O14653-2;E7EQ34;I3L3V4;I3L0K1	I3L1K7;I3L4Z6;O14653-3;O14653;O14653-2;E7EQ34;I3L3V4;I3L0K1	4;4;4;4;4;4;3;3	4;4;4;4;4;4;3;3	4;4;4;4;4;4;3;3	Golgi SNAP receptor complex member 2	GOSR2	>tr|I3L1K7|I3L1K7_HUMAN Golgi SNAP receptor complex member 2 OS=Homo sapiens GN=GOSR2 PE=2 SV=1;>tr|I3L4Z6|I3L4Z6_HUMAN Golgi SNAP receptor complex member 2 OS=Homo sapiens GN=GOSR2 PE=4 SV=1;>sp|O14653-3|GOSR2_HUMAN Isoform 3 of Golgi SNAP receptor comple	8	4	4	4	23.6331	23.7626	24.6495	20.8724	21.0811	21.0605	-2.70211	0.000766676	0.0337337
Q9UNW1;Q9UNW1-3;Q9UNW1-4;Q9UNW1-2	Q9UNW1;Q9UNW1-3;Q9UNW1-4;Q9UNW1-2	3;2;2;2	3;2;2;2	3;2;2;2	Multiple inositol polyphosphate phosphatase 1	MINPP1	>sp|Q9UNW1|MINP1_HUMAN Multiple inositol polyphosphate phosphatase 1 OS=Homo sapiens GN=MINPP1 PE=1 SV=1;>sp|Q9UNW1-3|MINP1_HUMAN Isoform 3 of Multiple inositol polyphosphate phosphatase 1 OS=Homo sapiens GN=MINPP1;>sp|Q9UNW1-4|MINP1_HUMAN Isoform 4 of Mul	4	3	3	3	20.8727	20.1209	21.2912	23.8943	23.8783	23.9759	3.02167	0.000782413	0.0341319
O60825-2;O60825;B0FLL2;B4DI16;B4DY91	O60825-2;O60825;B0FLL2;B4DI16;B4DY91	5;5;4;3;3	5;5;4;3;3	4;4;3;3;3	6-phosphofructo-2-kinase/fructose-2,6-bisphosphatase 2;6-phosphofructo-2-kinase;Fructose-2,6-bisphosphatase	PFKFB2	>sp|O60825-2|F262_HUMAN Isoform 2 of 6-phosphofructo-2-kinase/fructose-2,6-bisphosphatase 2 OS=Homo sapiens GN=PFKFB2;>sp|O60825|F262_HUMAN 6-phosphofructo-2-kinase/fructose-2,6-bisphosphatase 2 OS=Homo sapiens GN=PFKFB2 PE=1 SV=2;>tr|B0FLL2|B0FLL2_HUMAN 6	5	5	5	4	24.4834	24.5185	24.5494	25.5079	25.9633	25.83	1.31152	0.000789856	0.0341646
Q9NRZ9-2;Q9NRZ9;Q9NRZ9-4;Q9NRZ9-3;Q9NRZ9-5;Q9NRZ9-6;Q9NRZ9-7;Q9NRZ9-8;Q9NW36;B1ALG6;Q9NRZ9-9;Q76H82	Q9NRZ9-2;Q9NRZ9;Q9NRZ9-4;Q9NRZ9-3;Q9NRZ9-5;Q9NRZ9-6	26;26;25;24;22;21;9;8;6;5;2;1	26;26;25;24;22;21;9;8;6;5;2;1	26;26;25;24;22;21;9;8;6;5;2;1	Lymphoid-specific helicase	HELLS	>sp|Q9NRZ9-2|HELLS_HUMAN Isoform 2 of Lymphoid-specific helicase OS=Homo sapiens GN=HELLS;>sp|Q9NRZ9|HELLS_HUMAN Lymphoid-specific helicase OS=Homo sapiens GN=HELLS PE=1 SV=1;>sp|Q9NRZ9-4|HELLS_HUMAN Isoform 4 of Lymphoid-specific helicase OS=Homo sapiens	12	26	26	26	28.262	28.2333	28.223	27.9329	28.0178	27.933	-0.300288	0.000808387	0.0346723
Q96HJ9-2	Q96HJ9-2	28	28	0	UPF0562 protein C7orf55	C7orf55	>sp|Q96HJ9-2|CG055_HUMAN Isoform 2 of UPF0562 protein C7orf55 OS=Homo sapiens GN=C7orf55	1	28	28	0	29.304	29.3205	29.3195	28.971	28.933	29.0544	-0.348511	0.000819485	0.0348554
Q8NDV7-2;Q8NDV7-6;Q8NDV7-5;Q8NDV7;H7C269;G8JLL8;H3BRT3;Q8NDV7-3;H3BTQ1;Q8NDV7-4;Q9HCJ0;Q9HCJ0-2	Q8NDV7-2;Q8NDV7-6;Q8NDV7-5;Q8NDV7;H7C269;G8JLL8	8;8;8;8;7;4;3;3;2;1;1;1	8;8;8;8;7;4;3;3;2;1;1;1	8;8;8;8;7;4;3;3;2;1;1;1	Trinucleotide repeat-containing gene 6A protein	TNRC6A	>sp|Q8NDV7-2|TNR6A_HUMAN Isoform 2 of Trinucleotide repeat-containing gene 6A protein OS=Homo sapiens GN=TNRC6A;>sp|Q8NDV7-6|TNR6A_HUMAN Isoform 6 of Trinucleotide repeat-containing gene 6A protein OS=Homo sapiens GN=TNRC6A;>sp|Q8NDV7-5|TNR6A_HUMAN Isoform	12	8	8	8	26.0921	26.0842	26.0291	25.5386	25.6966	25.58	-0.504262	0.000831617	0.0350791
O15116;E5RJ47;E5RH18	O15116;E5RJ47;E5RH18	2;1;1	2;1;1	2;1;1	U6 snRNA-associated Sm-like protein LSm1	LSM1	>sp|O15116|LSM1_HUMAN U6 snRNA-associated Sm-like protein LSm1 OS=Homo sapiens GN=LSM1 PE=1 SV=1;>tr|E5RJ47|E5RJ47_HUMAN U6 snRNA-associated Sm-like protein LSm1 OS=Homo sapiens GN=LSM1 PE=2 SV=1;>tr|E5RH18|E5RH18_HUMAN U6 snRNA-associated Sm-like protein	3	2	2	2	25.2509	25.3465	24.9703	26.4268	26.2255	26.3692	1.11831	0.000840672	0.0351704
Q16719;Q16719-2;B8ZZA3;F8WEP1	Q16719;Q16719-2	10;5;4;1	10;5;4;1	10;5;4;1	Kynureninase	KYNU	>sp|Q16719|KYNU_HUMAN Kynureninase OS=Homo sapiens GN=KYNU PE=1 SV=1;>sp|Q16719-2|KYNU_HUMAN Isoform 2 of Kynureninase OS=Homo sapiens GN=KYNU	4	10	10	10	26.5377	26.4948	26.2797	27.2433	27.1443	27.2008	0.706002	0.000863402	0.0355948
H0Y614;P61960;P61960-2	H0Y614;P61960	4;4;1	4;4;1	4;4;1	Ubiquitin-fold modifier 1	UFM1	>tr|H0Y614|H0Y614_HUMAN Ubiquitin-fold modifier 1 (Fragment) OS=Homo sapiens GN=UFM1 PE=4 SV=1;>sp|P61960|UFM1_HUMAN Ubiquitin-fold modifier 1 OS=Homo sapiens GN=UFM1 PE=1 SV=1	3	4	4	4	27.333	27.3791	27.3582	27.7713	27.6445	27.7006	0.342444	0.000868344	0.0355948
H0Y2Y8;Q15942;B4DQX7;B4DQR8;H7C3D3;C9JJK5;C9IZ41	H0Y2Y8;Q15942;B4DQX7;B4DQR8;H7C3D3	6;6;5;5;3;2;1	6;6;5;5;3;2;1	6;6;5;5;3;2;1	Zyxin	ZYX	>tr|H0Y2Y8|H0Y2Y8_HUMAN Zyxin (Fragment) OS=Homo sapiens GN=ZYX PE=2 SV=1;>sp|Q15942|ZYX_HUMAN Zyxin OS=Homo sapiens GN=ZYX PE=1 SV=1;>tr|B4DQX7|B4DQX7_HUMAN Zyxin OS=Homo sapiens GN=ZYX PE=2 SV=1;>tr|B4DQR8|B4DQR8_HUMAN Zyxin OS=Homo sapiens GN=ZYX PE=2 S	7	6	6	6	26.0105	26.1832	26.2492	25.4037	25.4459	25.2831	-0.779464	0.000871739	0.0355948
Q9HB09;M0QZM6;Q9HB09-3;M0R1Z8;M0R1K0;Q9HB09-2	Q9HB09;M0QZM6;Q9HB09-3;M0R1Z8	4;3;3;2;1;1	4;3;3;2;1;1	4;3;3;2;1;1	Bcl-2-like protein 12	BCL2L12	>sp|Q9HB09|B2L12_HUMAN Bcl-2-like protein 12 OS=Homo sapiens GN=BCL2L12 PE=1 SV=1;>tr|M0QZM6|M0QZM6_HUMAN Bcl-2-like protein 12 (Fragment) OS=Homo sapiens GN=BCL2L12 PE=4 SV=1;>sp|Q9HB09-3|B2L12_HUMAN Isoform 3 of Bcl-2-like protein 12 OS=Homo sapiens GN=B	6	4	4	4	22.6994	23.3797	23.4269	20.8724	21.0811	21.0605	-2.31915	0.00089566	0.0362813
O94826	O94826	23	23	23	Mitochondrial import receptor subunit TOM70	TOMM70A	>sp|O94826|TOM70_HUMAN Mitochondrial import receptor subunit TOM70 OS=Homo sapiens GN=TOMM70A PE=1 SV=1	1	23	23	23	28.6914	28.7234	28.6199	28.4028	28.3511	28.3824	-0.308944	0.000925005	0.0370971
P55265;P55265-4;E7ENU4;P55265-5;P55265-3;H0YCK3;P55265-2	P55265;P55265-4;E7ENU4;P55265-5;P55265-3;H0YCK3;P55265-2	34;34;34;33;31;31;31	34;34;34;33;31;31;31	34;34;34;33;31;31;31	Double-stranded RNA-specific adenosine deaminase	ADAR	>sp|P55265|DSRAD_HUMAN Double-stranded RNA-specific adenosine deaminase OS=Homo sapiens GN=ADAR PE=1 SV=4;>sp|P55265-4|DSRAD_HUMAN Isoform 4 of Double-stranded RNA-specific adenosine deaminase OS=Homo sapiens GN=ADAR;>tr|E7ENU4|E7ENU4_HUMAN Double-stranded	7	34	34	34	29.7397	29.7263	29.732	29.6133	29.5565	29.5849	-0.14709	0.000930336	0.0370971
Q8N1G0;Q8N1G0-2;H0Y5I5;F8WCX2;A6PVV7	Q8N1G0;Q8N1G0-2;H0Y5I5;F8WCX2	6;5;4;4;1	6;5;4;4;1	6;5;4;4;1	Zinc finger protein 687	ZNF687	>sp|Q8N1G0|ZN687_HUMAN Zinc finger protein 687 OS=Homo sapiens GN=ZNF687 PE=1 SV=1;>sp|Q8N1G0-2|ZN687_HUMAN Isoform 2 of Zinc finger protein 687 OS=Homo sapiens GN=ZNF687;>tr|H0Y5I5|H0Y5I5_HUMAN Zinc finger protein 687 (Fragment) OS=Homo sapiens GN=ZNF687	5	6	6	6	24.3762	24.6356	24.6479	23.4628	23.3968	23.1037	-1.23882	0.000957393	0.0375584
H7BY54;Q96IY1;Q5SY74;Q96IY1-2	H7BY54;Q96IY1	3;3;1;1	3;3;1;1	3;3;1;1	Kinetochore-associated protein NSL1 homolog	NSL1	>tr|H7BY54|H7BY54_HUMAN Kinetochore-associated protein NSL1 homolog OS=Homo sapiens GN=NSL1 PE=2 SV=1;>sp|Q96IY1|NSL1_HUMAN Kinetochore-associated protein NSL1 homolog OS=Homo sapiens GN=NSL1 PE=1 SV=3	4	3	3	3	22.8855	22.5745	22.2975	20.8724	21.0811	21.0605	-1.51398	0.000973052	0.0375584
Q9BSK2	Q9BSK2	3	3	2	Solute carrier family 25 member 33	SLC25A33	>sp|Q9BSK2|S2533_HUMAN Solute carrier family 25 member 33 OS=Homo sapiens GN=SLC25A33 PE=1 SV=1	1	3	3	2	23.3741	24.1963	23.2677	20.8724	21.0811	21.0605	-2.31359	0.000973874	0.0375584
P35580;P35580-2;F8W6L6;P35580-3;P35580-4;E7ERA5	P35580;P35580-2;F8W6L6;P35580-3;P35580-4	73;73;73;73;73;2	55;55;55;55;55;1	48;48;48;48;48;1	Myosin-10	MYH10	>sp|P35580|MYH10_HUMAN Myosin-10 OS=Homo sapiens GN=MYH10 PE=1 SV=3;>sp|P35580-2|MYH10_HUMAN Isoform 2 of Myosin-10 OS=Homo sapiens GN=MYH10;>tr|F8W6L6|F8W6L6_HUMAN Myosin-10 OS=Homo sapiens GN=MYH10 PE=2 SV=1;>sp|P35580-3|MYH10_HUMAN Isoform 3 of Myosin-1	6	73	55	48	29.3271	29.3913	29.3227	29.1499	29.1306	29.109	-0.196507	0.000983504	0.0375584
Q9NPD8	Q9NPD8	11	11	11	Ubiquitin-conjugating enzyme E2 T	UBE2T	>sp|Q9NPD8|UBE2T_HUMAN Ubiquitin-conjugating enzyme E2 T OS=Homo sapiens GN=UBE2T PE=1 SV=1	1	11	11	11	29.3841	29.3405	29.389	29.1843	29.1148	29.1252	-0.25891	0.000984764	0.0375584
Q8N543;H3BR79;Q8N543-2;H3BUA6;H3BR02;H3BP48	Q8N543;H3BR79;Q8N543-2	8;4;4;3;2;1	8;4;4;3;2;1	8;4;4;3;2;1	2-oxoglutarate and iron-dependent oxygenase domain-containing protein 1	OGFOD1	>sp|Q8N543|OGFD1_HUMAN Prolyl 3-hydroxylase OGFOD1 OS=Homo sapiens GN=OGFOD1 PE=1 SV=1;>tr|H3BR79|H3BR79_HUMAN 2-oxoglutarate and iron-dependent oxygenase domain-containing protein 1 (Fragment) OS=Homo sapiens GN=OGFOD1 PE=2 SV=1;>sp|Q8N543-2|OGFD1_HUMAN I	6	8	8	8	25.6591	25.7167	25.6748	25.4317	25.3245	25.3539	-0.320841	0.000989323	0.0375584
O14773-2;O14773	O14773-2;O14773	5;5	5;5	5;5	Tripeptidyl-peptidase 1	TPP1	>sp|O14773-2|TPP1_HUMAN Isoform 2 of Tripeptidyl-peptidase 1 OS=Homo sapiens GN=TPP1;>sp|O14773|TPP1_HUMAN Tripeptidyl-peptidase 1 OS=Homo sapiens GN=TPP1 PE=1 SV=2	2	5	5	5	27.9557	27.9736	27.7791	27.2348	27.0932	27.0011	-0.862507	0.000996834	0.0375584
P62829;J3KT29;C9JD32;J3KTJ3;B9ZVP7;J3QQT9	P62829;J3KT29;C9JD32;J3KTJ3	13;11;10;8;6;5	13;11;10;8;6;5	13;11;10;8;6;5	60S ribosomal protein L23	RPL23	>sp|P62829|RL23_HUMAN 60S ribosomal protein L23 OS=Homo sapiens GN=RPL23 PE=1 SV=1;>tr|J3KT29|J3KT29_HUMAN 60S ribosomal protein L23 OS=Homo sapiens GN=RPL23 PE=2 SV=1;>tr|C9JD32|C9JD32_HUMAN 60S ribosomal protein L23 (Fragment) OS=Homo sapiens GN=RPL23 PE	6	13	13	13	31.5285	31.5087	31.5138	31.1584	31.2336	31.2736	-0.280192	0.00100077	0.0375584
Q8WYQ5-3;Q8WYQ5	Q8WYQ5-3;Q8WYQ5	2;2	2;2	2;2	Microprocessor complex subunit DGCR8	DGCR8	>sp|Q8WYQ5-3|DGCR8_HUMAN Isoform 3 of Microprocessor complex subunit DGCR8 OS=Homo sapiens GN=DGCR8;>sp|Q8WYQ5|DGCR8_HUMAN Microprocessor complex subunit DGCR8 OS=Homo sapiens GN=DGCR8 PE=1 SV=1	2	2	2	2	23.7549	23.0464	24.0466	20.8724	21.0811	21.0605	-2.69439	0.00101312	0.0376734
P48739;B7Z7Q0;P48739-2;B3KYB7	P48739;B7Z7Q0;P48739-2	13;13;11;5	13;13;11;5	7;7;5;1	Phosphatidylinositol transfer protein beta isoform	PITPNB	>sp|P48739|PIPNB_HUMAN Phosphatidylinositol transfer protein beta isoform OS=Homo sapiens GN=PITPNB PE=1 SV=2;>tr|B7Z7Q0|B7Z7Q0_HUMAN Phosphatidylinositol transfer protein beta isoform OS=Homo sapiens GN=PITPNB PE=2 SV=1;>sp|P48739-2|PIPNB_HUMAN Isoform 2	4	13	13	7	27.4042	27.42	27.3885	26.9528	26.9571	27.0934	-0.447082	0.00101897	0.0376734
Q86XI2;Q86XI2-2;E7EUH9;H0Y6U5;F5H7R2;F8WE06	Q86XI2;Q86XI2-2;E7EUH9;H0Y6U5;F5H7R2	21;21;17;17;11;6	21;21;17;17;11;6	21;21;17;17;11;6	Condensin-2 complex subunit G2	NCAPG2	>sp|Q86XI2|CNDG2_HUMAN Condensin-2 complex subunit G2 OS=Homo sapiens GN=NCAPG2 PE=1 SV=1;>sp|Q86XI2-2|CNDG2_HUMAN Isoform 2 of Condensin-2 complex subunit G2 OS=Homo sapiens GN=NCAPG2;>tr|E7EUH9|E7EUH9_HUMAN Condensin-2 complex subunit G2 OS=Homo sapiens	6	21	21	21	27.7307	27.721	27.7507	27.6217	27.5756	27.5968	-0.13389	0.0010308	0.0376734
O95479;R4GMU1	O95479;R4GMU1	4;4	4;4	4;4	GDH/6PGL endoplasmic bifunctional protein;Glucose 1-dehydrogenase;6-phosphogluconolactonase	H6PD	>sp|O95479|G6PE_HUMAN GDH/6PGL endoplasmic bifunctional protein OS=Homo sapiens GN=H6PD PE=1 SV=2;>tr|R4GMU1|R4GMU1_HUMAN GDH/6PGL endoplasmic bifunctional protein OS=Homo sapiens GN=H6PD PE=4 SV=1	2	4	4	4	20.8727	20.1209	21.2912	23.7744	23.9308	24.3431	3.05817	0.00104211	0.0376734
Q5VT25-4;F5H5N0;Q5VT25-5;Q5VT25;Q5VT25-2;Q5VT25-6;Q5VT25-3;H0Y5V1;H0Y6V3;H0Y7V8;Q09013-12;Q09013-10;Q09013-2;Q09013-8;Q09013-5;Q09013-7;Q09013-11;Q09013-15;Q09013;Q09013-16;Q09013-6;M0R333;Q09013-1	Q5VT25-4;F5H5N0;Q5VT25-5;Q5VT25;Q5VT25-2;Q5VT25-6;Q5VT25-3;H0Y5V1	6;6;6;6;6;6;5;3;2;2;1;1;1;1;1;1;1;1;1;1;1;1;1	3;3;3;3;3;3;2;2;1;1;0;0;0;0;0;0;0;0;0;0;0;0;0	3;3;3;3;3;3;2;2;1;1;0;0;0;0;0;0;0;0;0;0;0;0;0	Serine/threonine-protein kinase MRCK alpha	CDC42BPA	>sp|Q5VT25-4|MRCKA_HUMAN Isoform 4 of Serine/threonine-protein kinase MRCK alpha OS=Homo sapiens GN=CDC42BPA;>tr|F5H5N0|F5H5N0_HUMAN Serine/threonine-protein kinase MRCK alpha OS=Homo sapiens GN=CDC42BPA PE=2 SV=1;>sp|Q5VT25-5|MRCKA_HUMAN Isoform 5 of Seri	23	6	3	3	26.9729	25.9148	24.9711	20.8724	21.0811	21.0605	-4.85423	0.00104945	0.0376734
Q14160;Q14160-3;Q14160-2;H0YCG0	Q14160;Q14160-3;Q14160-2	31;31;28;12	31;31;28;12	27;27;25;12	Protein scribble homolog	SCRIB	>sp|Q14160|SCRIB_HUMAN Protein scribble homolog OS=Homo sapiens GN=SCRIB PE=1 SV=4;>sp|Q14160-3|SCRIB_HUMAN Isoform 3 of Protein scribble homolog OS=Homo sapiens GN=SCRIB;>sp|Q14160-2|SCRIB_HUMAN Isoform 2 of Protein scribble homolog OS=Homo sapiens GN=SCR	4	31	31	27	28.1186	28.0839	28.162	28.5324	28.4195	28.449	0.330393	0.00105309	0.0376734
Q6P1N0-2;Q6P1N0;K7EMP1;K7EJY5	Q6P1N0-2;Q6P1N0;K7EMP1	16;16;10;4	16;16;10;4	16;16;10;4	Coiled-coil and C2 domain-containing protein 1A	CC2D1A	>sp|Q6P1N0-2|C2D1A_HUMAN Isoform 2 of Coiled-coil and C2 domain-containing protein 1A OS=Homo sapiens GN=CC2D1A;>sp|Q6P1N0|C2D1A_HUMAN Coiled-coil and C2 domain-containing protein 1A OS=Homo sapiens GN=CC2D1A PE=1 SV=1;>tr|K7EMP1|K7EMP1_HUMAN Coiled-coil a	4	16	16	16	28.0528	28.1719	28.1039	27.6933	27.5337	27.5557	-0.548153	0.0010555	0.0376734
P53004;C9J1E1	P53004	13;3	13;3	13;3	Biliverdin reductase A	BLVRA	>sp|P53004|BIEA_HUMAN Biliverdin reductase A OS=Homo sapiens GN=BLVRA PE=1 SV=2	2	13	13	13	29.1124	29.0569	28.9809	28.4448	28.5671	28.5998	-0.489804	0.00107187	0.0379917
P11802;F8VYH9;F8VTV8;F8VWX7;B4DNF9;F8VZZ0;F8VZ51;F8W1L8;Q96BE9;F8VXD2;F8VYY1;F8VZ13;Q00534;E7EUK8;Q96Q40-2;Q96Q40-4;Q96Q40-3;O94921-3;Q96Q40-5;Q96Q40;O94921-2;O94921	P11802;F8VYH9;F8VTV8;F8VWX7;B4DNF9;F8VZZ0;F8VZ51	15;10;10;10;8;8;8;6;5;5;4;2;1;1;1;1;1;1;1;1;1;1	14;9;9;9;7;7;7;6;5;4;4;2;0;0;0;0;0;0;0;0;0;0	14;9;9;9;7;7;7;6;5;4;4;2;0;0;0;0;0;0;0;0;0;0	Cyclin-dependent kinase 4	CDK4	>sp|P11802|CDK4_HUMAN Cyclin-dependent kinase 4 OS=Homo sapiens GN=CDK4 PE=1 SV=2;>tr|F8VYH9|F8VYH9_HUMAN Cyclin-dependent kinase 4 (Fragment) OS=Homo sapiens GN=CDK4 PE=2 SV=1;>tr|F8VTV8|F8VTV8_HUMAN Cyclin-dependent kinase 4 OS=Homo sapiens GN=CDK4 PE=2	22	15	14	14	28.5341	28.5936	28.5567	28.4038	28.3833	28.412	-0.152921	0.00111322	0.0387981
P35579;P35579-2;Q5BKV1;B1AH99;REV__S4R3H4;REV__E7EQT4;REV__Q9UKV3-5;REV__Q9UKV3	P35579;P35579-2	105;78;5;2;1;1;1;1	105;78;5;2;1;1;1;1	81;56;4;2;1;1;1;1	Myosin-9	MYH9	>sp|P35579|MYH9_HUMAN Myosin-9 OS=Homo sapiens GN=MYH9 PE=1 SV=4;>sp|P35579-2|MYH9_HUMAN Isoform 2 of Myosin-9 OS=Homo sapiens GN=MYH9	8	105	105	81	32.812	32.7969	32.8245	32.6593	32.6925	32.7018	-0.119476	0.0011245	0.0387981
P40939;H0YFD6;P40939-2	P40939	28;11;3	28;11;3	28;11;3	Trifunctional enzyme subunit alpha, mitochondrial;Long-chain enoyl-CoA hydratase;Long chain 3-hydroxyacyl-CoA dehydrogenase	HADHA	>sp|P40939|ECHA_HUMAN Trifunctional enzyme subunit alpha, mitochondrial OS=Homo sapiens GN=HADHA PE=1 SV=2	3	28	28	28	30.2205	30.1986	30.2027	30.0133	30.0521	29.975	-0.189488	0.00113168	0.0387981
Q92616	Q92616	109	109	109	Translational activator GCN1	GCN1L1	>sp|Q92616|GCN1L_HUMAN Translational activator GCN1 OS=Homo sapiens GN=GCN1L1 PE=1 SV=6	1	109	109	109	31.7645	31.7485	31.737	31.6558	31.6248	31.6185	-0.123782	0.00113255	0.0387981
A6NJ11;Q92890;Q92890-1;Q92890-3;C9IZG3;C9JNP9	A6NJ11;Q92890;Q92890-1;Q92890-3	7;7;7;4;3;2	7;7;7;4;3;2	6;6;6;3;2;2	Ubiquitin fusion degradation protein 1 homolog	UFD1L	>tr|A6NJ11|A6NJ11_HUMAN Ubiquitin fusion degradation protein 1 homolog OS=Homo sapiens GN=UFD1L PE=2 SV=1;>sp|Q92890|UFD1_HUMAN Ubiquitin fusion degradation protein 1 homolog OS=Homo sapiens GN=UFD1L PE=1 SV=3;>sp|Q92890-1|UFD1_HUMAN Isoform Long of Ubiqui	6	7	7	6	26.718	26.7295	26.6732	26.4903	26.5247	26.4574	-0.227762	0.00113262	0.0387981
Q9H061;E9PI90;Q9H061-2;E9PIH8	Q9H061;E9PI90	5;3;2;1	5;3;2;1	5;3;2;1	Transmembrane protein 126A	TMEM126A	>sp|Q9H061|T126A_HUMAN Transmembrane protein 126A OS=Homo sapiens GN=TMEM126A PE=1 SV=1;>tr|E9PI90|E9PI90_HUMAN Transmembrane protein 126A OS=Homo sapiens GN=TMEM126A PE=2 SV=1	4	5	5	5	26.685	26.651	26.6303	26.9387	27.0269	26.9186	0.287695	0.00115247	0.0392148
P78347-2;P78347-4;P78347-3;P78347;Q86U51;C9J6M0;H7BYM4;G8JLD9;Q86UP8-3;Q86UP8;Q6EKJ0	P78347-2;P78347-4;P78347-3;P78347	41;41;41;41;11;1;1;1;1;1;1	41;41;41;41;11;1;1;1;1;1;1	41;41;41;41;11;1;1;1;1;1;1	General transcription factor II-I	GTF2I	>sp|P78347-2|GTF2I_HUMAN Isoform 2 of General transcription factor II-I OS=Homo sapiens GN=GTF2I;>sp|P78347-4|GTF2I_HUMAN Isoform 4 of General transcription factor II-I OS=Homo sapiens GN=GTF2I;>sp|P78347-3|GTF2I_HUMAN Isoform 3 of General transcription fa	11	41	41	41	30.3846	30.3953	30.4114	30.2869	30.2541	30.2365	-0.141237	0.00116882	0.0393114
C9JE02;H7C5G1;Q2TAA2;C9JDY4;C9J5J2;B4DMV3	C9JE02;H7C5G1;Q2TAA2	4;4;4;1;1;1	4;4;4;1;1;1	4;4;4;1;1;1	Isoamyl acetate-hydrolyzing esterase 1 homolog	IAH1	>tr|C9JE02|C9JE02_HUMAN Isoamyl acetate-hydrolyzing esterase 1 homolog OS=Homo sapiens GN=IAH1 PE=2 SV=1;>tr|H7C5G1|H7C5G1_HUMAN Isoamyl acetate-hydrolyzing esterase 1 homolog (Fragment) OS=Homo sapiens GN=IAH1 PE=4 SV=1;>sp|Q2TAA2|IAH1_HUMAN Isoamyl aceta	6	4	4	4	25.7099	25.5789	25.6266	26.1496	26.2825	26.1051	0.522939	0.0011836	0.0393114
Q96SZ5	Q96SZ5	5	5	5	2-aminoethanethiol dioxygenase	ADO	>sp|Q96SZ5|AEDO_HUMAN 2-aminoethanethiol dioxygenase OS=Homo sapiens GN=ADO PE=1 SV=2	1	5	5	5	25.2235	25.3546	25.5809	24.5279	24.3691	24.4442	-0.910451	0.00118402	0.0393114
Q96S82;H3BSE0;H3BV23;H3BSQ2;H3BUV9	Q96S82;H3BSE0;H3BV23;H3BSQ2;H3BUV9	4;2;2;2;2	4;2;2;2;2	4;2;2;2;2	Ubiquitin-like protein 7	UBL7	>sp|Q96S82|UBL7_HUMAN Ubiquitin-like protein 7 OS=Homo sapiens GN=UBL7 PE=1 SV=2;>tr|H3BSE0|H3BSE0_HUMAN Ubiquitin-like protein 7 (Fragment) OS=Homo sapiens GN=UBL7 PE=2 SV=1;>tr|H3BV23|H3BV23_HUMAN Ubiquitin-like protein 7 (Fragment) OS=Homo sapiens GN=UB	5	4	4	4	22.8636	23.6448	23.7879	20.8724	21.0811	21.0605	-2.5843	0.00118612	0.0393114
C9JMY1;P18065;C9JW52	C9JMY1;P18065;C9JW52	3;3;2	3;3;2	3;3;2	Insulin-like growth factor-binding protein 2	IGFBP2	>tr|C9JMY1|C9JMY1_HUMAN Insulin-like growth factor-binding protein 2 OS=Homo sapiens GN=IGFBP2 PE=2 SV=1;>sp|P18065|IBP2_HUMAN Insulin-like growth factor-binding protein 2 OS=Homo sapiens GN=IGFBP2 PE=1 SV=2;>tr|C9JW52|C9JW52_HUMAN Insulin-like growth fact	3	3	3	3	22.4113	22.7737	23.1206	20.8724	21.0811	21.0605	-1.71322	0.00120835	0.0397273
H3BLZ8;Q92841-3;Q92841;Q92841-1;Q92841-2;C9JMU5;G5E9L5	H3BLZ8;Q92841-3;Q92841;Q92841-1;Q92841-2;C9JMU5	33;32;31;30;28;28;2	23;22;21;20;20;20;2	23;22;21;20;20;20;2	Probable ATP-dependent RNA helicase DDX17	DDX17	>tr|H3BLZ8|H3BLZ8_HUMAN Probable ATP-dependent RNA helicase DDX17 OS=Homo sapiens GN=DDX17 PE=2 SV=1;>sp|Q92841-3|DDX17_HUMAN Isoform 4 of Probable ATP-dependent RNA helicase DDX17 OS=Homo sapiens GN=DDX17;>sp|Q92841|DDX17_HUMAN Probable ATP-dependent RNA	7	33	23	23	29.5807	29.5917	29.6074	29.2506	29.3322	29.3614	-0.259505	0.00121762	0.0397273
Q9H2V7-3;Q9H2V7-2;Q9H2V7;H3BMF4;Q9H2V7-5;H3BPQ9;Q9H2V7-4;H3BR82;H3BT44;H3BPT8	Q9H2V7-3;Q9H2V7-2;Q9H2V7;H3BMF4;Q9H2V7-5;H3BPQ9;Q9H2V7-4;H3BR82	3;3;3;3;2;2;2;2;1;1	3;3;3;3;2;2;2;2;1;1	3;3;3;3;2;2;2;2;1;1	Protein spinster homolog 1	SPNS1	>sp|Q9H2V7-3|SPNS1_HUMAN Isoform 3 of Protein spinster homolog 1 OS=Homo sapiens GN=SPNS1;>sp|Q9H2V7-2|SPNS1_HUMAN Isoform 2 of Protein spinster homolog 1 OS=Homo sapiens GN=SPNS1;>sp|Q9H2V7|SPNS1_HUMAN Protein spinster homolog 1 OS=Homo sapiens GN=SPNS1 P	10	3	3	3	23.1978	23.0293	22.4639	20.8724	21.0811	21.0605	-1.96883	0.00122285	0.0397273
Q96QD9-2;Q96QD9;Q96QD9-3;F6VVD0;H9KVC6;Q96QD9-4;H9KVC1;H9KVD1;H9KVD5	Q96QD9-2;Q96QD9;Q96QD9-3;F6VVD0;H9KVC6	7;7;6;5;4;2;1;1;1	7;7;6;5;4;2;1;1;1	7;7;6;5;4;2;1;1;1	UAP56-interacting factor	FYTTD1	>sp|Q96QD9-2|UIF_HUMAN Isoform 2 of UAP56-interacting factor OS=Homo sapiens GN=FYTTD1;>sp|Q96QD9|UIF_HUMAN UAP56-interacting factor OS=Homo sapiens GN=FYTTD1 PE=1 SV=3;>sp|Q96QD9-3|UIF_HUMAN Isoform 3 of UAP56-interacting factor OS=Homo sapiens GN=FYTTD1;	9	7	7	7	26.0309	25.9385	25.9094	25.6579	25.5912	25.6119	-0.326624	0.0012298	0.0397273
B3KXE0;P32780;E9PI26	B3KXE0;P32780	5;5;1	5;5;1	1;1;1	General transcription factor IIH subunit 1	GTF2H1	>tr|B3KXE0|B3KXE0_HUMAN General transcription factor IIH subunit 1 OS=Homo sapiens GN=GTF2H1 PE=2 SV=1;>sp|P32780|TF2H1_HUMAN General transcription factor IIH subunit 1 OS=Homo sapiens GN=GTF2H1 PE=1 SV=1	3	5	5	1	22.9033	22.3657	23.0442	20.8724	21.0811	21.0605	-1.84273	0.00124152	0.0397555
Q9HCY8	Q9HCY8	6	6	6	Protein S100-A14	S100A14	>sp|Q9HCY8|S10AE_HUMAN Protein S100-A14 OS=Homo sapiens GN=S100A14 PE=1 SV=1	1	6	6	6	27.0713	27.0865	27.0892	27.6576	27.8328	27.5806	0.571128	0.00124625	0.0397555
P13796;B4DUA0;Q5TBN3	P13796	25;6;5	19;6;2	19;6;2	Plastin-2	LCP1	>sp|P13796|PLSL_HUMAN Plastin-2 OS=Homo sapiens GN=LCP1 PE=1 SV=6	3	25	19	19	29.5161	29.4572	29.5124	28.9332	28.9457	29.1142	-0.566753	0.00126224	0.0399254
F5H1X8;P50851-2;P50851;E9PEM5;H0YAC6;H0Y9N9;H0YA17	F5H1X8;P50851-2;P50851;E9PEM5;H0YAC6	44;43;43;36;26;3;3	44;43;43;36;26;3;3	38;37;37;30;24;3;3	Lipopolysaccharide-responsive and beige-like anchor protein	LRBA	>tr|F5H1X8|F5H1X8_HUMAN Lipopolysaccharide-responsive and beige-like anchor protein OS=Homo sapiens GN=LRBA PE=2 SV=1;>sp|P50851-2|LRBA_HUMAN Isoform 2 of Lipopolysaccharide-responsive and beige-like anchor protein OS=Homo sapiens GN=LRBA;>sp|P50851|LRBA_H	7	44	44	38	28.4544	28.7309	28.6621	27.8887	27.9437	27.9465	-0.718327	0.00126723	0.0399254
Q99873-3;Q99873-2;Q99873-4;Q99873;H7C2I1;E9PKG1;E9PIX6;E9PQ98;H0YDE4;E9PNR9;E9PMW9;E9PI83;Q9NR22-2;Q9NR22;E9PMZ2	Q99873-3;Q99873-2;Q99873-4;Q99873;H7C2I1;E9PKG1;E9PIX6;E9PQ98;H0YDE4	21;21;21;21;21;20;13;12;11;10;5;5;3;3;2	21;21;21;21;21;20;13;12;11;10;5;5;3;3;2	21;21;21;21;21;20;13;12;11;10;5;5;3;3;2	Protein arginine N-methyltransferase 1	PRMT1	>sp|Q99873-3|ANM1_HUMAN Isoform 3 of Protein arginine N-methyltransferase 1 OS=Homo sapiens GN=PRMT1;>sp|Q99873-2|ANM1_HUMAN Isoform 2 of Protein arginine N-methyltransferase 1 OS=Homo sapiens GN=PRMT1;>sp|Q99873-4|ANM1_HUMAN Isoform 4 of Protein arginine	15	21	21	21	31.6938	31.7367	31.7088	31.5555	31.5772	31.5949	-0.131574	0.00127547	0.0399385
O75764;Q5DR83	O75764;Q5DR83	2;1	2;1	2;1	Transcription elongation factor A protein 3	TCEA3	>sp|O75764|TCEA3_HUMAN Transcription elongation factor A protein 3 OS=Homo sapiens GN=TCEA3 PE=2 SV=2;>tr|Q5DR83|Q5DR83_HUMAN Rhabdomyosarcoma antigen MU-RMS-40.22 OS=Homo sapiens GN=TCEA3 PE=2 SV=1	2	2	2	2	23.5781	23.7189	22.799	20.8724	21.0811	21.0605	-2.51756	0.00130008	0.0404609
Q9Y6N1;B4DI26;Q9Y6N1-2	Q9Y6N1;B4DI26;Q9Y6N1-2	3;2;2	3;2;2	3;2;2	Cytochrome c oxidase assembly protein COX11, mitochondrial	COX11	>sp|Q9Y6N1|COX11_HUMAN Cytochrome c oxidase assembly protein COX11, mitochondrial OS=Homo sapiens GN=COX11 PE=1 SV=3;>tr|B4DI26|B4DI26_HUMAN Cytochrome c oxidase assembly protein COX11, mitochondrial OS=Homo sapiens GN=COX11 PE=2 SV=1;>sp|Q9Y6N1-2|COX11_HU	3	3	3	3	20.8727	20.1209	21.2912	26.1398	24.6482	25.0178	4.14515	0.00133135	0.0407837
O75794;H7BZW7	O75794;H7BZW7	6;3	6;3	6;3	Cell division cycle protein 123 homolog	CDC123	>sp|O75794|CD123_HUMAN Cell division cycle protein 123 homolog OS=Homo sapiens GN=CDC123 PE=1 SV=1;>tr|H7BZW7|H7BZW7_HUMAN Cell division cycle protein 123 homolog (Fragment) OS=Homo sapiens GN=CDC123 PE=4 SV=1	2	6	6	6	26.6242	26.6734	26.7056	26.3488	26.4254	26.3304	-0.324618	0.0013321	0.0407837
Q71DI3	Q71DI3	18	18	2	Histone H3.2	HIST2H3A	>sp|Q71DI3|H32_HUMAN Histone H3.2 OS=Homo sapiens GN=HIST2H3A PE=1 SV=3	1	18	18	2	35.7606	35.7159	35.759	35.2035	35.2563	35.3915	-0.502722	0.00134106	0.0407837
P36871;P36871-2;P36871-3	P36871;P36871-2;P36871-3	18;15;12	18;15;12	18;15;12	Phosphoglucomutase-1	PGM1	>sp|P36871|PGM1_HUMAN Phosphoglucomutase-1 OS=Homo sapiens GN=PGM1 PE=1 SV=3;>sp|P36871-2|PGM1_HUMAN Isoform 2 of Phosphoglucomutase-1 OS=Homo sapiens GN=PGM1;>sp|P36871-3|PGM1_HUMAN Isoform 3 of Phosphoglucomutase-1 OS=Homo sapiens GN=PGM1	3	18	18	18	28.3507	28.539	28.5519	27.7775	27.6082	27.8289	-0.761499	0.00134241	0.0407837
E9PNW4;P13987;E9PR17;H0YET2	E9PNW4;P13987;E9PR17	4;4;4;1	4;4;4;1	4;4;4;1	CD59 glycoprotein	CD59	>tr|E9PNW4|E9PNW4_HUMAN CD59 glycoprotein OS=Homo sapiens GN=CD59 PE=2 SV=1;>sp|P13987|CD59_HUMAN CD59 glycoprotein OS=Homo sapiens GN=CD59 PE=1 SV=1;>tr|E9PR17|E9PR17_HUMAN CD59 glycoprotein OS=Homo sapiens GN=CD59 PE=2 SV=1	4	4	4	4	26.3562	26.0575	26.0216	27.042	27.3081	27.2364	1.17899	0.0013725	0.041451
Q14008;Q14008-2;Q14008-3;H0YDX5;E9PQH5;H0YCF6;H0YEK7	Q14008;Q14008-2;Q14008-3	54;53;53;6;5;4;4	54;53;53;6;5;4;4	54;53;53;6;5;4;4	Cytoskeleton-associated protein 5	CKAP5	>sp|Q14008|CKAP5_HUMAN Cytoskeleton-associated protein 5 OS=Homo sapiens GN=CKAP5 PE=1 SV=3;>sp|Q14008-2|CKAP5_HUMAN Isoform 2 of Cytoskeleton-associated protein 5 OS=Homo sapiens GN=CKAP5;>sp|Q14008-3|CKAP5_HUMAN Isoform 3 of Cytoskeleton-associated prote	7	54	54	54	29.9568	29.938	29.9701	29.8199	29.7569	29.7976	-0.15929	0.00138226	0.0415002
Q5UIP0-2;Q5UIP0;H7BZN3;H7C2B5;B4DS49	Q5UIP0-2;Q5UIP0	34;34;13;9;6	34;34;13;9;6	34;34;13;9;6	Telomere-associated protein RIF1	RIF1	>sp|Q5UIP0-2|RIF1_HUMAN Isoform 2 of Telomere-associated protein RIF1 OS=Homo sapiens GN=RIF1;>sp|Q5UIP0|RIF1_HUMAN Telomere-associated protein RIF1 OS=Homo sapiens GN=RIF1 PE=1 SV=2	5	34	34	34	27.8085	27.929	27.635	27.1242	27.0862	27.1251	-0.684358	0.00140949	0.0420389
P12814;P12814-3;P12814-2;P12814-4;H9KV75;G3V2N5;H7C5W8;G3V2W4;B2RCS5;P35609;Q08043;H0YJW3;G3V2X9;H0YJ11;G3V5M4;G3V2E8;B7Z4P8	P12814;P12814-3;P12814-2;P12814-4;H9KV75	45;45;43;42;40;15;15;14;13;12;10;9;8;6;3;2;2	27;27;25;24;24;7;10;7;3;3;2;5;4;3;1;0;1	26;26;24;23;24;6;10;7;2;2;1;5;4;3;0;0;1	Alpha-actinin-1	ACTN1	>sp|P12814|ACTN1_HUMAN Alpha-actinin-1 OS=Homo sapiens GN=ACTN1 PE=1 SV=2;>sp|P12814-3|ACTN1_HUMAN Isoform 3 of Alpha-actinin-1 OS=Homo sapiens GN=ACTN1;>sp|P12814-2|ACTN1_HUMAN Isoform 2 of Alpha-actinin-1 OS=Homo sapiens GN=ACTN1;>sp|P12814-4|ACTN1_HUMAN	17	45	27	26	30.7321	30.707	30.6927	30.0266	30.0178	30.2529	-0.680444	0.00141667	0.0420389
O75438;O75438-2	O75438;O75438-2	5;3	5;3	5;3	NADH dehydrogenase [ubiquinone] 1 beta subcomplex subunit 1	NDUFB1	>sp|O75438|NDUB1_HUMAN NADH dehydrogenase [ubiquinone] 1 beta subcomplex subunit 1 OS=Homo sapiens GN=NDUFB1 PE=1 SV=1;>sp|O75438-2|NDUB1_HUMAN Isoform 2 of NADH dehydrogenase [ubiquinone] 1 beta subcomplex subunit 1 OS=Homo sapiens GN=NDUFB1	2	5	5	5	27.391	27.5079	27.4951	27.0266	27.1312	27.1	-0.39508	0.00142826	0.0421377
Q6GMV3	Q6GMV3	4	4	4	Putative peptidyl-tRNA hydrolase PTRHD1	PTRHD1	>sp|Q6GMV3|PTRD1_HUMAN Putative peptidyl-tRNA hydrolase PTRHD1 OS=Homo sapiens GN=PTRHD1 PE=1 SV=1	1	4	4	4	25.4922	25.7118	25.6707	26.4382	26.2509	26.2769	0.606201	0.00145352	0.0426366
K7EQJ5;P62841;K7ELC2;K7EM56	K7EQJ5;P62841;K7ELC2;K7EM56	5;5;5;4	5;5;5;4	3;3;3;3	40S ribosomal protein S15	RPS15	>tr|K7EQJ5|K7EQJ5_HUMAN 40S ribosomal protein S15 OS=Homo sapiens GN=RPS15 PE=3 SV=2;>sp|P62841|RS15_HUMAN 40S ribosomal protein S15 OS=Homo sapiens GN=RPS15 PE=1 SV=2;>tr|K7ELC2|K7ELC2_HUMAN 40S ribosomal protein S15 OS=Homo sapiens GN=RPS15 PE=3 SV=1;>tr	4	5	5	3	29.6677	29.5689	29.6534	29.0945	29.2405	29.0551	-0.558838	0.00147002	0.0428743
F8VUA6	F8VUA6	11	1	1		RPL18	>tr|F8VUA6|F8VUA6_HUMAN 60S ribosomal protein L18 (Fragment) OS=Homo sapiens GN=RPL18 PE=2 SV=1	1	11	1	1	23.953	25.5205	25.4201	20.8724	21.0811	21.0605	-4.35963	0.00149317	0.0433019
O94832;J3QRN6;K7EIG7;J3KRL0;J3QRR2	O94832;J3QRN6;K7EIG7	28;27;25;13;2	28;27;25;13;2	28;27;25;13;2	Unconventional myosin-Id	MYO1D	>sp|O94832|MYO1D_HUMAN Unconventional myosin-Id OS=Homo sapiens GN=MYO1D PE=1 SV=2;>tr|J3QRN6|J3QRN6_HUMAN Unconventional myosin-Id OS=Homo sapiens GN=MYO1D PE=2 SV=1;>tr|K7EIG7|K7EIG7_HUMAN Unconventional myosin-Id OS=Homo sapiens GN=MYO1D PE=2 SV=1	5	28	28	28	27.904	27.8292	27.8642	27.6014	27.4886	27.574	-0.290209	0.00151102	0.0435719
Q6IAA8;F5GX19;F5H3Y3;H0YFI1;F5H479	Q6IAA8;F5GX19;F5H3Y3	3;2;2;1;1	3;2;2;1;1	3;2;2;1;1	Ragulator complex protein LAMTOR1	LAMTOR1	>sp|Q6IAA8|LTOR1_HUMAN Ragulator complex protein LAMTOR1 OS=Homo sapiens GN=LAMTOR1 PE=1 SV=2;>tr|F5GX19|F5GX19_HUMAN Ragulator complex protein LAMTOR1 OS=Homo sapiens GN=LAMTOR1 PE=2 SV=1;>tr|F5H3Y3|F5H3Y3_HUMAN Ragulator complex protein LAMTOR1 OS=Homo s	5	3	3	3	30.2608	30.0823	30.3565	29.2813	29.0601	29.4003	-0.979501	0.00152877	0.0436084
P55010;H0YLZ1;H0YN40;H0YMJ8;H0YM54;H0YK11;H0YK29	P55010;H0YLZ1;H0YN40	21;13;13;8;8;5;4	21;13;13;8;8;5;4	21;13;13;8;8;5;4	Eukaryotic translation initiation factor 5	EIF5	>sp|P55010|IF5_HUMAN Eukaryotic translation initiation factor 5 OS=Homo sapiens GN=EIF5 PE=1 SV=2;>tr|H0YLZ1|H0YLZ1_HUMAN Eukaryotic translation initiation factor 5 (Fragment) OS=Homo sapiens GN=EIF5 PE=2 SV=1;>tr|H0YN40|H0YN40_HUMAN Eukaryotic translation	7	21	21	21	29.4651	29.4645	29.5701	29.2368	29.2036	29.1925	-0.261488	0.00152937	0.0436084
P07355;P07355-2;H0YN42;H0YMD0;H0YMU9;A6NMY6;H0YM50;H0YKS4;H0YN28;H0YL33;H0YMM1;H0YKZ7;H0YLV6;H0YMT9;H0YKX9;H0YKL9;H0YMW4;H0YNA0;H0YKV8;H0YN52;H0YMD9;H0YNB8;H0YKN4;H0YLE2	P07355;P07355-2;H0YN42;H0YMD0;H0YMU9;A6NMY6;H0YM50;H0YKS4;H0YN28;H0YL33	24;23;21;19;19;18;16;14;12;12;11;9;9;9;9;8;8;7;6;5;5;4;4;2	24;23;21;19;19;18;16;14;12;12;11;9;9;9;9;8;8;7;6;5;5;4;4;2	11;11;8;6;6;9;4;6;2;2;6;6;6;6;6;6;6;0;5;0;4;3;3;0	Annexin A2;Annexin;Putative annexin A2-like protein	ANXA2;ANXA2P2	>sp|P07355|ANXA2_HUMAN Annexin A2 OS=Homo sapiens GN=ANXA2 PE=1 SV=2;>sp|P07355-2|ANXA2_HUMAN Isoform 2 of Annexin A2 OS=Homo sapiens GN=ANXA2;>tr|H0YN42|H0YN42_HUMAN Annexin (Fragment) OS=Homo sapiens GN=ANXA2 PE=2 SV=1;>tr|H0YMD0|H0YMD0_HUMAN Annexin (Fr	24	24	24	11	32.3931	32.4021	32.4601	32.0331	32.1242	31.9712	-0.369074	0.00157333	0.0443671
Q8NCL4;S4R3S5	Q8NCL4	5;1	5;1	5;1	Polypeptide N-acetylgalactosaminyltransferase 6	GALNT6	>sp|Q8NCL4|GALT6_HUMAN Polypeptide N-acetylgalactosaminyltransferase 6 OS=Homo sapiens GN=GALNT6 PE=2 SV=2	2	5	5	5	20.8727	20.1209	21.2912	23.5087	24.0951	24.3322	3.22239	0.00157336	0.0443671
Q5C9Z4	Q5C9Z4	18	18	18	Nucleolar MIF4G domain-containing protein 1	NOM1	>sp|Q5C9Z4|NOM1_HUMAN Nucleolar MIF4G domain-containing protein 1 OS=Homo sapiens GN=NOM1 PE=1 SV=1	1	18	18	18	26.8983	26.9726	26.8786	26.4496	26.5897	26.4464	-0.448773	0.00158809	0.0445363
O00519	O00519	6	6	6	Fatty-acid amide hydrolase 1	FAAH	>sp|O00519|FAAH1_HUMAN Fatty-acid amide hydrolase 1 OS=Homo sapiens GN=FAAH PE=1 SV=2	1	6	6	6	24.7693	24.5059	23.3987	20.8724	21.0811	21.0605	-3.44536	0.00162903	0.0454347
Q86TG7;Q86TG7-2	Q86TG7;Q86TG7-2	5;3	5;3	5;3	Retrotransposon-derived protein PEG10	PEG10	>sp|Q86TG7|PEG10_HUMAN Retrotransposon-derived protein PEG10 OS=Homo sapiens GN=PEG10 PE=1 SV=2;>sp|Q86TG7-2|PEG10_HUMAN Isoform RF1 of Retrotransposon-derived protein PEG10 OS=Homo sapiens GN=PEG10	2	5	5	5	20.8727	20.1209	21.2912	24.9327	24.4139	23.7772	3.54126	0.00164709	0.0456889
Q9Y620	Q9Y620	3	3	3	DNA repair and recombination protein RAD54B	RAD54B	>sp|Q9Y620|RA54B_HUMAN DNA repair and recombination protein RAD54B OS=Homo sapiens GN=RAD54B PE=1 SV=1	1	3	3	3	20.8727	20.1209	21.2912	23.5086	23.3792	23.269	2.50654	0.00168036	0.0463598
P07099;B1AQP8;B1AQP9	P07099	15;6;6	15;6;6	15;6;6	Epoxide hydrolase 1	EPHX1	>sp|P07099|HYEP_HUMAN Epoxide hydrolase 1 OS=Homo sapiens GN=EPHX1 PE=1 SV=1	3	15	15	15	28.085	28.0083	28.1638	27.6783	27.57	27.6881	-0.406684	0.0016909	0.0463999
K7ESB0;R4GMN7;Q8N2Z9;Q8N2Z9-2	K7ESB0;R4GMN7;Q8N2Z9;Q8N2Z9-2	2;2;2;1	2;2;2;1	2;2;2;1	Centromere protein S	APITD1;APITD1-CORT	>tr|K7ESB0|K7ESB0_HUMAN Centromere protein S (Fragment) OS=Homo sapiens GN=APITD1 PE=2 SV=1;>tr|R4GMN7|R4GMN7_HUMAN Protein APITD1-CORT (Fragment) OS=Homo sapiens GN=APITD1-CORT PE=4 SV=1;>sp|Q8N2Z9|CENPS_HUMAN Centromere protein S OS=Homo sapiens GN=APITD	4	2	2	2	21.6342	21.8413	21.6462	20.8724	21.0811	21.0605	-0.585688	0.00174085	0.0475151
Q6AI46;Q05823	Q6AI46;Q05823	3;3	2;2	2;2	2-5A-dependent ribonuclease	DKFZp781D08126;RNASEL	>tr|Q6AI46|Q6AI46_HUMAN 2-5A-dependent ribonuclease OS=Homo sapiens GN=DKFZp781D08126 PE=2 SV=1;>sp|Q05823|RN5A_HUMAN 2-5A-dependent ribonuclease OS=Homo sapiens GN=RNASEL PE=1 SV=2	2	3	2	2	22.3843	22.7468	22.4431	21.4515	21.0811	21.4241	-1.01892	0.00181297	0.0489819
Q96DH6-2;B4DHE8;Q96DH6;Q96DH6-3;B4DM51;J3KTC1;J3QKT5	Q96DH6-2;B4DHE8;Q96DH6;Q96DH6-3;B4DM51;J3KTC1	7;7;7;5;5;4;2	7;7;7;5;5;4;2	5;5;5;3;3;3;2	RNA-binding protein Musashi homolog 2	MSI2	>sp|Q96DH6-2|MSI2H_HUMAN Isoform 2 of RNA-binding protein Musashi homolog 2 OS=Homo sapiens GN=MSI2;>tr|B4DHE8|B4DHE8_HUMAN RNA-binding protein Musashi homolog 2 OS=Homo sapiens GN=MSI2 PE=2 SV=1;>sp|Q96DH6|MSI2H_HUMAN RNA-binding protein Musashi homolog 2	7	7	7	5	26.9994	26.9816	26.7761	26.2606	26.3842	26.3425	-0.639098	0.00182989	0.0489819
Q7Z2W4;C9J6P4;Q7Z2W4-2;Q7Z2W4-4;Q7Z2W4-3;H7C5K1;Q7Z2W4-5	Q7Z2W4;C9J6P4;Q7Z2W4-2	34;33;26;16;14;11;8	34;33;26;16;14;11;8	33;32;25;16;14;10;8	Zinc finger CCCH-type antiviral protein 1	ZC3HAV1	>sp|Q7Z2W4|ZCCHV_HUMAN Zinc finger CCCH-type antiviral protein 1 OS=Homo sapiens GN=ZC3HAV1 PE=1 SV=3;>tr|C9J6P4|C9J6P4_HUMAN Zinc finger CCCH-type antiviral protein 1 OS=Homo sapiens GN=ZC3HAV1 PE=2 SV=1;>sp|Q7Z2W4-2|ZCCHV_HUMAN Isoform 2 of Zinc finger C	7	34	34	33	28.9163	29.058	29.0779	28.635	28.6278	28.6549	-0.423014	0.0018321	0.0489819
Q8NE71;Q8NE71-2;H0YGW7;Q5STZ8;Q5STZ7;F5GYK6	Q8NE71;Q8NE71-2;H0YGW7	31;29;26;9;8;1	31;29;26;9;8;1	31;29;26;9;8;1	ATP-binding cassette sub-family F member 1	ABCF1	>sp|Q8NE71|ABCF1_HUMAN ATP-binding cassette sub-family F member 1 OS=Homo sapiens GN=ABCF1 PE=1 SV=2;>sp|Q8NE71-2|ABCF1_HUMAN Isoform 2 of ATP-binding cassette sub-family F member 1 OS=Homo sapiens GN=ABCF1;>tr|H0YGW7|H0YGW7_HUMAN ATP-binding cassette sub-	6	31	31	31	29.938	29.905	29.9296	29.7947	29.8334	29.8155	-0.114115	0.00183298	0.0489819
P18754;P18754-2;C9JW69;C9JRH2;C9JMJ4;C9J3R0;C9JQZ4;M0R1Q8	P18754;P18754-2;C9JW69;C9JRH2;C9JMJ4;C9J3R0;C9JQZ4	13;12;11;8;8;8;8;1	13;12;11;8;8;8;8;1	13;12;11;8;8;8;8;1	Regulator of chromosome condensation	RCC1	>sp|P18754|RCC1_HUMAN Regulator of chromosome condensation OS=Homo sapiens GN=RCC1 PE=1 SV=1;>sp|P18754-2|RCC1_HUMAN Isoform 2 of Regulator of chromosome condensation OS=Homo sapiens GN=RCC1;>tr|C9JW69|C9JW69_HUMAN Regulator of chromosome condensation (Fra	8	13	13	13	28.229	28.2759	28.3092	28.486	28.4958	28.445	0.210101	0.00188017	0.0498129
Q9NZ08;Q9NZ08-2;H0Y9X5	Q9NZ08;Q9NZ08-2	6;6;2	6;6;2	6;6;2	Endoplasmic reticulum aminopeptidase 1	ERAP1	>sp|Q9NZ08|ERAP1_HUMAN Endoplasmic reticulum aminopeptidase 1 OS=Homo sapiens GN=ERAP1 PE=1 SV=3;>sp|Q9NZ08-2|ERAP1_HUMAN Isoform 2 of Endoplasmic reticulum aminopeptidase 1 OS=Homo sapiens GN=ERAP1	3	6	6	6	20.8727	20.1209	21.2912	23.1587	23.4733	23.4571	2.5844	0.0018912	0.0498129
Q16795;H3BRM9;F5H0J3;F5GY40	Q16795	21;5;5;4	21;5;5;4	21;5;5;4	NADH dehydrogenase [ubiquinone] 1 alpha subcomplex subunit 9, mitochondrial	NDUFA9	>sp|Q16795|NDUA9_HUMAN NADH dehydrogenase [ubiquinone] 1 alpha subcomplex subunit 9, mitochondrial OS=Homo sapiens GN=NDUFA9 PE=1 SV=2	4	21	21	21	29.4192	29.505	29.4617	29.0946	28.9058	29.0432	-0.418473	0.00190343	0.0498129
Q99442;F8WF48;F8WCJ7	Q99442;F8WF48;F8WCJ7	10;7;6	10;7;6	10;7;6	Translocation protein SEC62	SEC62	>sp|Q99442|SEC62_HUMAN Translocation protein SEC62 OS=Homo sapiens GN=SEC62 PE=1 SV=1;>tr|F8WF48|F8WF48_HUMAN Translocation protein SEC62 OS=Homo sapiens GN=SEC62 PE=2 SV=1;>tr|F8WCJ7|F8WCJ7_HUMAN Translocation protein SEC62 OS=Homo sapiens GN=SEC62 PE=2 S	3	10	10	10	27.5861	27.4782	27.4465	26.9587	27.1258	27.0139	-0.464301	0.00190834	0.0498129
P54727;P54727-2;Q5W0S5;H0Y579;Q5W0S4	P54727;P54727-2	11;7;4;3;2	11;7;4;3;2	9;6;3;3;2	UV excision repair protein RAD23 homolog B	RAD23B	>sp|P54727|RD23B_HUMAN UV excision repair protein RAD23 homolog B OS=Homo sapiens GN=RAD23B PE=1 SV=1;>sp|P54727-2|RD23B_HUMAN Isoform 2 of UV excision repair protein RAD23 homolog B OS=Homo sapiens GN=RAD23B	5	11	11	9	31.0306	31.056	30.9865	30.8206	30.8416	30.7698	-0.210004	0.00191288	0.0498129
F8WF49;Q9Y2H0-3;Q9Y2H0-1;Q9Y2H0	F8WF49;Q9Y2H0-3;Q9Y2H0-1;Q9Y2H0	3;3;3;3	3;3;3;3	3;3;3;3	Disks large-associated protein 4	DLGAP4	>tr|F8WF49|F8WF49_HUMAN Disks large-associated protein 4 OS=Homo sapiens GN=DLGAP4 PE=2 SV=1;>sp|Q9Y2H0-3|DLGP4_HUMAN Isoform 3 of Disks large-associated protein 4 OS=Homo sapiens GN=DLGAP4;>sp|Q9Y2H0-1|DLGP4_HUMAN Isoform 2 of Disks large-associated prote	4	3	3	3	23.8367	23.8736	23.7595	20.8724	21.9907	21.0605	-2.77616	0.0019292	0.0499831
Q96B70	Q96B70	4	4	4	Leukocyte receptor cluster member 9	LENG9	>sp|Q96B70|LENG9_HUMAN Leukocyte receptor cluster member 9 OS=Homo sapiens GN=LENG9 PE=2 SV=2	1	4	4	4	20.8727	20.1209	21.2912	24.9728	27.2463	26.8689	5.99627	0.00201425	0.0518815
Q9Y679-2;Q9Y679;Q9Y679-3	Q9Y679-2;Q9Y679;Q9Y679-3	12;12;11	12;12;11	12;12;11	Ancient ubiquitous protein 1	AUP1	>sp|Q9Y679-2|AUP1_HUMAN Isoform Short of Ancient ubiquitous protein 1 OS=Homo sapiens GN=AUP1;>sp|Q9Y679|AUP1_HUMAN Ancient ubiquitous protein 1 OS=Homo sapiens GN=AUP1 PE=1 SV=1;>sp|Q9Y679-3|AUP1_HUMAN Isoform 3 of Ancient ubiquitous protein 1 OS=Homo sap	3	12	12	12	27.5339	27.5134	27.4631	27.2497	27.1651	27.2704	-0.263667	0.00202281	0.0518815
Q6UXG2;Q6UXG2-2;Q6UXG2-4;E9PB18;Q6UXG2-3;H0YDD2;E9PS21;E9PLY8;E9PLQ2	Q6UXG2;Q6UXG2-2;Q6UXG2-4;E9PB18;Q6UXG2-3	19;18;18;17;17;1;1;1;1	19;18;18;17;17;1;1;1;1	19;18;18;17;17;1;1;1;1	UPF0577 protein KIAA1324	KIAA1324	>sp|Q6UXG2|K1324_HUMAN UPF0577 protein KIAA1324 OS=Homo sapiens GN=KIAA1324 PE=2 SV=2;>sp|Q6UXG2-2|K1324_HUMAN Isoform 2 of UPF0577 protein KIAA1324 OS=Homo sapiens GN=KIAA1324;>sp|Q6UXG2-4|K1324_HUMAN Isoform 4 of UPF0577 protein KIAA1324 OS=Homo sapiens	9	19	19	19	28.9276	28.9829	28.8277	28.3378	28.0158	28.18	-0.747544	0.00207541	0.0523385
P29762;B5MCB5	P29762;B5MCB5	12;7	10;5	10;5	Cellular retinoic acid-binding protein 1	CRABP1	>sp|P29762|RABP1_HUMAN Cellular retinoic acid-binding protein 1 OS=Homo sapiens GN=CRABP1 PE=1 SV=2;>tr|B5MCB5|B5MCB5_HUMAN Cellular retinoic acid-binding protein 1 (Fragment) OS=Homo sapiens GN=CRABP1 PE=4 SV=2	2	12	10	10	26.8801	27.1684	27.2247	25.6841	26.0303	25.4869	-1.48431	0.00208539	0.0523385
Q96Q15-2;J3KRA9;Q96Q15;I3L0C1;Q96Q15-3;Q96Q15-4;I3L400;I3L0W2;H3BQN7;E9PNP6;I3L144;Q5BKU6	Q96Q15-2;J3KRA9;Q96Q15;I3L0C1;Q96Q15-3;Q96Q15-4	21;21;21;21;18;15;3;3;3;2;1;1	21;21;21;21;18;15;3;3;3;2;1;1	21;21;21;21;18;15;3;3;3;2;1;1	Serine/threonine-protein kinase SMG1	SMG1	>sp|Q96Q15-2|SMG1_HUMAN Isoform 2 of Serine/threonine-protein kinase SMG1 OS=Homo sapiens GN=SMG1;>tr|J3KRA9|J3KRA9_HUMAN Serine/threonine-protein kinase SMG1 (Fragment) OS=Homo sapiens GN=SMG1 PE=2 SV=1;>sp|Q96Q15|SMG1_HUMAN Serine/threonine-protein kinas	12	21	21	21	26.7965	26.9681	26.8473	26.4675	26.4794	26.5235	-0.367903	0.00209108	0.0523385
P17931;G3V3R6	P17931;G3V3R6	6;4	6;4	6;4	Galectin-3	LGALS3	>sp|P17931|LEG3_HUMAN Galectin-3 OS=Homo sapiens GN=LGALS3 PE=1 SV=5;>tr|G3V3R6|G3V3R6_HUMAN Galectin OS=Homo sapiens GN=LGALS3 PE=2 SV=1	2	6	6	6	27.2109	27.0045	27.1935	27.7516	27.6125	27.6891	0.49565	0.00209372	0.0523385
Q8IV92;H0YCJ2;Q9NQ66-2;Q9NQ66	Q8IV92;H0YCJ2;Q9NQ66-2;Q9NQ66	2;2;2;2	2;2;2;2	2;2;2;2	1-phosphatidylinositol 4,5-bisphosphate phosphodiesterase beta-1	PLCB1	>tr|Q8IV92|Q8IV92_HUMAN 1-phosphatidylinositol 4,5-bisphosphate phosphodiesterase beta-1 (Fragment) OS=Homo sapiens GN=PLCB1 PE=2 SV=1;>tr|H0YCJ2|H0YCJ2_HUMAN 1-phosphatidylinositol 4,5-bisphosphate phosphodiesterase beta-1 (Fragment) OS=Homo sapiens GN=PL	4	2	2	2	22.2039	22.8042	22.9185	20.8724	21.0811	21.0605	-1.74368	0.00210236	0.0523385
O14684	O14684	4	4	4	Prostaglandin E synthase	PTGES	>sp|O14684|PTGES_HUMAN Prostaglandin E synthase OS=Homo sapiens GN=PTGES PE=1 SV=2	1	4	4	4	26.7112	26.8572	27.0752	28.1187	27.8786	27.7725	1.02141	0.00210276	0.0523385
Q2PZI1;H7C1I8;Q6NUT2	Q2PZI1	3;1;1	3;1;1	3;1;1	Probable C-mannosyltransferase DPY19L1	DPY19L1	>sp|Q2PZI1|D19L1_HUMAN Probable C-mannosyltransferase DPY19L1 OS=Homo sapiens GN=DPY19L1 PE=2 SV=1	3	3	3	3	20.8727	20.1209	21.2912	24.4746	23.5409	23.7206	2.84789	0.00212088	0.0523385
P08579	P08579	10	7	7	U2 small nuclear ribonucleoprotein B	SNRPB2	>sp|P08579|RU2B_HUMAN U2 small nuclear ribonucleoprotein B OS=Homo sapiens GN=SNRPB2 PE=1 SV=1	1	10	7	7	27.9742	28.0534	27.9449	27.753	27.6775	27.7154	-0.258828	0.00212709	0.0523385
O43353;O43353-2	O43353;O43353-2	4;3	4;3	4;3	Receptor-interacting serine/threonine-protein kinase 2	RIPK2	>sp|O43353|RIPK2_HUMAN Receptor-interacting serine/threonine-protein kinase 2 OS=Homo sapiens GN=RIPK2 PE=1 SV=2;>sp|O43353-2|RIPK2_HUMAN Isoform 2 of Receptor-interacting serine/threonine-protein kinase 2 OS=Homo sapiens GN=RIPK2	2	4	4	4	23.3068	23.5804	24.6072	20.8724	21.0811	21.0605	-2.51991	0.00214225	0.0523385
H7C2Z6;H7BXD5;P28676;C9JIZ3;C9JWQ8;C9JV47	H7C2Z6;H7BXD5;P28676	9;9;9;4;3;1	9;9;9;4;3;1	9;9;9;4;3;1	Grancalcin	GCA	>tr|H7C2Z6|H7C2Z6_HUMAN Grancalcin (Fragment) OS=Homo sapiens GN=GCA PE=4 SV=1;>tr|H7BXD5|H7BXD5_HUMAN Grancalcin OS=Homo sapiens GN=GCA PE=2 SV=1;>sp|P28676|GRAN_HUMAN Grancalcin OS=Homo sapiens GN=GCA PE=1 SV=2	6	9	9	9	28.2558	28.248	28.2049	28.6854	28.6701	28.8907	0.437395	0.00215172	0.0523385
H0YH87;Q99700-2;Q24JQ7;F8WB06;F8VQP2;V9GY86;Q99700-4;Q99700;F8VRK6;F8VVY6;F8W0B5;F8WB05	H0YH87;Q99700-2;Q24JQ7;F8WB06;F8VQP2;V9GY86;Q99700-4;Q99700	9;9;9;9;9;9;9;9;4;2;2;2	8;8;8;8;8;8;8;8;4;2;2;1	8;8;8;8;8;8;8;8;4;2;2;1	Ataxin-2	ATXN2	>tr|H0YH87|H0YH87_HUMAN Ataxin-2 (Fragment) OS=Homo sapiens GN=ATXN2 PE=4 SV=1;>sp|Q99700-2|ATX2_HUMAN Isoform 2 of Ataxin-2 OS=Homo sapiens GN=ATXN2;>tr|Q24JQ7|Q24JQ7_HUMAN ATXN2 protein OS=Homo sapiens GN=ATXN2 PE=2 SV=1;>tr|F8WB06|F8WB06_HUMAN Ataxin-2	12	9	8	8	24.3411	24.3933	24.4511	24.7535	24.8332	24.6917	0.360248	0.00216174	0.0523385
P42677;H0YMV8;Q5T4L4;C9J1C5	P42677;H0YMV8;Q5T4L4	5;4;3;2	5;4;3;2	1;0;1;0	40S ribosomal protein S27	RPS27;RPS27L	>sp|P42677|RS27_HUMAN 40S ribosomal protein S27 OS=Homo sapiens GN=RPS27 PE=1 SV=3;>tr|H0YMV8|H0YMV8_HUMAN 40S ribosomal protein S27 OS=Homo sapiens GN=RPS27L PE=2 SV=1;>tr|Q5T4L4|Q5T4L4_HUMAN 40S ribosomal protein S27 OS=Homo sapiens GN=RPS27 PE=4 SV=1	4	5	5	1	30.6602	30.6613	30.6204	30.1381	30.1923	30.3359	-0.4679	0.00216383	0.0523385
Q6IBS0;D6RG15;H0Y858;H7C5I2;Q9NR96-4	Q6IBS0;D6RG15	14;12;6;2;1	11;10;4;1;0	11;10;4;1;0	Twinfilin-2	TWF2	>sp|Q6IBS0|TWF2_HUMAN Twinfilin-2 OS=Homo sapiens GN=TWF2 PE=1 SV=2;>tr|D6RG15|D6RG15_HUMAN Twinfilin-2 OS=Homo sapiens GN=TWF2 PE=2 SV=1	5	14	11	11	27.0244	27.2491	27.1146	26.3182	25.9494	26.2865	-0.828106	0.0021868	0.0523385
Q9H7Z7;A6NHH0	Q9H7Z7;A6NHH0	9;7	9;7	9;7	Prostaglandin E synthase 2;Prostaglandin E synthase 2 truncated form	PTGES2	>sp|Q9H7Z7|PGES2_HUMAN Prostaglandin E synthase 2 OS=Homo sapiens GN=PTGES2 PE=1 SV=1;>tr|A6NHH0|A6NHH0_HUMAN Prostaglandin E synthase 2 truncated form OS=Homo sapiens GN=PTGES2 PE=4 SV=2	2	9	9	9	27.5461	27.5436	27.5493	27.2845	27.12	27.1367	-0.409368	0.00219727	0.0523385
Q9Y4L1;E9PL22;E9PJ21;B7Z909;J3KTF1;J3QL06;J3QQH7;J3QLE9;J3KSJ2;J3KT27	Q9Y4L1;E9PL22;E9PJ21;B7Z909	29;27;23;19;10;9;6;6;2;2	29;27;23;19;10;9;6;6;2;2	29;27;23;19;10;9;6;6;2;2	Hypoxia up-regulated protein 1	HYOU1	>sp|Q9Y4L1|HYOU1_HUMAN Hypoxia up-regulated protein 1 OS=Homo sapiens GN=HYOU1 PE=1 SV=1;>tr|E9PL22|E9PL22_HUMAN Hypoxia up-regulated protein 1 OS=Homo sapiens GN=HYOU1 PE=3 SV=1;>tr|E9PJ21|E9PJ21_HUMAN Hypoxia up-regulated protein 1 (Fragment) OS=Homo sap	10	29	29	29	30.3607	30.318	30.3521	30.1875	30.2307	30.2225	-0.129599	0.0021999	0.0523385
Q13428-4;E9PHK9;Q13428;E7ETY2;Q13428-3;Q13428-2;Q13428-8;J3KQ96;Q13428-6;Q13428-7;Q13428-5;H0YA99;H0YAB7;H0Y8Y7	Q13428-4;E9PHK9;Q13428;E7ETY2;Q13428-3;Q13428-2;Q13428-8;J3KQ96;Q13428-6;Q13428-7;Q13428-5	35;35;34;34;34;33;33;33;33;33;27;3;2;1	35;35;34;34;34;33;33;33;33;33;27;3;2;1	35;35;34;34;34;33;33;33;33;33;27;3;2;1	Treacle protein	TCOF1	>sp|Q13428-4|TCOF_HUMAN Isoform 4 of Treacle protein OS=Homo sapiens GN=TCOF1;>tr|E9PHK9|E9PHK9_HUMAN Treacle protein OS=Homo sapiens GN=TCOF1 PE=2 SV=1;>sp|Q13428|TCOF_HUMAN Treacle protein OS=Homo sapiens GN=TCOF1 PE=1 SV=3;>tr|E7ETY2|E7ETY2_HUMAN Treacl	14	35	35	35	28.8262	28.8397	28.7738	28.5655	28.6399	28.613	-0.213235	0.0022047	0.0523385
P14923;P35222-2	P14923	30;2	30;2	14;0	Junction plakoglobin	JUP	>sp|P14923|PLAK_HUMAN Junction plakoglobin OS=Homo sapiens GN=JUP PE=1 SV=3	2	30	30	14	29.8864	29.8416	30.2355	30.9247	30.8249	30.9793	1.03829	0.00223941	0.0528213
O75369-2;O75369-9;O75369;O75369-8;O75369-6;O75369-3;E7EN95;O75369-7;O75369-5;O75369-4;H7C5L4;Q8WXT3	O75369-2;O75369-9;O75369;O75369-8;O75369-6;O75369-3;E7EN95;O75369-7;O75369-5;O75369-4	116;116;116;116;110;110;103;103;92;92;6;4	104;104;104;104;98;98;101;101;81;81;5;4	100;100;100;100;94;94;97;97;78;78;5;4	Filamin-B	FLNB	>sp|O75369-2|FLNB_HUMAN Isoform 2 of Filamin-B OS=Homo sapiens GN=FLNB;>sp|O75369-9|FLNB_HUMAN Isoform 9 of Filamin-B OS=Homo sapiens GN=FLNB;>sp|O75369|FLNB_HUMAN Filamin-B OS=Homo sapiens GN=FLNB PE=1 SV=2;>sp|O75369-8|FLNB_HUMAN Isoform 8 of Filamin-B O	12	116	104	100	32.5504	32.4544	32.4862	32.2345	32.1004	32.1492	-0.336919	0.00225172	0.0528213
P50416;P50416-2;H3BP22;H3BUV7;H3BUJ0;H3BMD2	P50416;P50416-2	27;25;5;5;3;1	27;25;5;5;3;1	27;25;5;5;3;1	Carnitine O-palmitoyltransferase 1, liver isoform	CPT1A	>sp|P50416|CPT1A_HUMAN Carnitine O-palmitoyltransferase 1, liver isoform OS=Homo sapiens GN=CPT1A PE=1 SV=2;>sp|P50416-2|CPT1A_HUMAN Isoform 2 of Carnitine O-palmitoyltransferase 1, liver isoform OS=Homo sapiens GN=CPT1A	6	27	27	27	29.7274	29.7047	29.7507	29.5007	29.5732	29.4869	-0.226737	0.00226238	0.0528213
J3KNT0;Q16658;C9JFC0;C9JPH9	J3KNT0;Q16658	20;20;4;3	20;20;4;3	20;20;4;3	Fascin	FSCN1	>tr|J3KNT0|J3KNT0_HUMAN Fascin OS=Homo sapiens GN=FSCN1 PE=2 SV=1;>sp|Q16658|FSCN1_HUMAN Fascin OS=Homo sapiens GN=FSCN1 PE=1 SV=3	4	20	20	20	29.1708	29.1771	29.196	29.006	28.893	28.9214	-0.255742	0.00226643	0.0528213
P46781;B5MCT8;C9JM19;F2Z3C0;A8MXK4	P46781;B5MCT8;C9JM19	26;19;19;8;8	26;19;19;8;8	26;19;19;8;8	40S ribosomal protein S9	RPS9	>sp|P46781|RS9_HUMAN 40S ribosomal protein S9 OS=Homo sapiens GN=RPS9 PE=1 SV=3;>tr|B5MCT8|B5MCT8_HUMAN 40S ribosomal protein S9 OS=Homo sapiens GN=RPS9 PE=3 SV=1;>tr|C9JM19|C9JM19_HUMAN 40S ribosomal protein S9 OS=Homo sapiens GN=RPS9 PE=3 SV=1	5	26	26	26	33.5395	33.5226	33.4753	33.3325	33.3744	33.358	-0.164601	0.00228332	0.0529731
Q9NP58-4;Q9NP58;H7BXK9;Q2M3G0;Q2M3G0-4	Q9NP58-4;Q9NP58;H7BXK9	14;14;12;1;1	14;14;12;1;1	14;14;12;1;1	ATP-binding cassette sub-family B member 6, mitochondrial	ABCB6	>sp|Q9NP58-4|ABCB6_HUMAN Isoform 2 of ATP-binding cassette sub-family B member 6, mitochondrial OS=Homo sapiens GN=ABCB6;>sp|Q9NP58|ABCB6_HUMAN ATP-binding cassette sub-family B member 6, mitochondrial OS=Homo sapiens GN=ABCB6 PE=1 SV=1;>tr|H7BXK9|H7BXK9_H	5	14	14	14	27.2492	27.3532	27.296	26.9703	26.9901	26.8519	-0.325742	0.00233237	0.0532745
D6RJ90;Q9Y6G5;H0Y9N4;D6RC04	D6RJ90;Q9Y6G5;H0Y9N4;D6RC04	2;2;1;1	2;2;1;1	2;2;1;1	COMM domain-containing protein 10	COMMD10	>tr|D6RJ90|D6RJ90_HUMAN COMM domain containing 10, isoform CRA_b OS=Homo sapiens GN=COMMD10 PE=4 SV=1;>sp|Q9Y6G5|COMDA_HUMAN COMM domain-containing protein 10 OS=Homo sapiens GN=COMMD10 PE=1 SV=1;>tr|H0Y9N4|H0Y9N4_HUMAN COMM domain-containing protein 10 (F	4	2	2	2	20.8727	20.1209	21.2912	24.5999	23.4989	24.6329	3.72721	0.00233631	0.0532745
P10636-2;P10636-4;P10636-6;P10636-5;P10636-7;P10636-8;P10636;P10636-9;P10636-3;I3L170;I3L2Z2	P10636-2;P10636-4;P10636-6;P10636-5;P10636-7;P10636-8;P10636;P10636-9;P10636-3;I3L170	10;10;10;10;10;10;10;10;8;8;2	10;10;10;10;10;10;10;10;8;8;2	10;10;10;10;10;10;10;10;8;8;2	Microtubule-associated protein tau;Microtubule-associated protein	MAPT	>sp|P10636-2|TAU_HUMAN Isoform Fetal-tau of Microtubule-associated protein tau OS=Homo sapiens GN=MAPT;>sp|P10636-4|TAU_HUMAN Isoform Tau-B of Microtubule-associated protein tau OS=Homo sapiens GN=MAPT;>sp|P10636-6|TAU_HUMAN Isoform Tau-D of Microtubule-as	11	10	10	10	26.6594	26.6089	26.4774	26.1333	26.2129	26.1112	-0.475545	0.00234087	0.0532745
Q969E8	Q969E8	3	3	3	Pre-rRNA-processing protein TSR2 homolog	TSR2	>sp|Q969E8|TSR2_HUMAN Pre-rRNA-processing protein TSR2 homolog OS=Homo sapiens GN=TSR2 PE=1 SV=1	1	3	3	3	25.2481	24.4439	23.5467	20.8724	21.0811	21.0605	-3.3834	0.00234711	0.0532745
P23511-2;P23511	P23511-2;P23511	2;2	2;2	2;2	Nuclear transcription factor Y subunit alpha	NFYA	>sp|P23511-2|NFYA_HUMAN Isoform Short of Nuclear transcription factor Y subunit alpha OS=Homo sapiens GN=NFYA;>sp|P23511|NFYA_HUMAN Nuclear transcription factor Y subunit alpha OS=Homo sapiens GN=NFYA PE=1 SV=2	2	2	2	2	23.4587	23.2772	23.5619	24.057	24.1305	24.275	0.671833	0.00234957	0.0532745
P26641;B4DTG2	P26641;B4DTG2	25;25	25;25	25;25	Elongation factor 1-gamma	EEF1G	>sp|P26641|EF1G_HUMAN Elongation factor 1-gamma OS=Homo sapiens GN=EEF1G PE=1 SV=3;>tr|B4DTG2|B4DTG2_HUMAN Elongation factor 1-gamma OS=Homo sapiens GN=EEF1G PE=2 SV=1	2	25	25	25	34.1082	34.1196	34.0848	34.0118	34.0335	34.0155	-0.0927069	0.00235894	0.0532745
P84090;G3V279	P84090;G3V279	6;4	6;4	6;4	Enhancer of rudimentary homolog	ERH	>sp|P84090|ERH_HUMAN Enhancer of rudimentary homolog OS=Homo sapiens GN=ERH PE=1 SV=1;>tr|G3V279|G3V279_HUMAN Enhancer of rudimentary homolog OS=Homo sapiens GN=ERH PE=2 SV=1	2	6	6	6	29.8494	29.9211	29.8438	29.6734	29.7068	29.685	-0.16436	0.00238928	0.0536038
Q16891-2;Q16891;B9A067;Q16891-4;Q16891-3;H7C463;D6RAW4	Q16891-2;Q16891;B9A067;Q16891-4;Q16891-3;H7C463	38;37;35;35;34;31;6	38;37;35;35;34;31;6	5;5;3;3;3;0;3	Mitochondrial inner membrane protein	IMMT	>sp|Q16891-2|IMMT_HUMAN Isoform 2 of Mitochondrial inner membrane protein OS=Homo sapiens GN=IMMT;>sp|Q16891|IMMT_HUMAN Mitochondrial inner membrane protein OS=Homo sapiens GN=IMMT PE=1 SV=1;>tr|B9A067|B9A067_HUMAN Mitochondrial inner membrane protein OS=H	7	38	38	5	30.1645	30.1656	30.2426	30.0004	29.9266	29.9399	-0.22568	0.00239453	0.0536038
B7Z5N5;Q15796-2;Q15796;P84022-3;P84022-2;P84022;H0YMP2;H0YL71;H3BP09;H3BVD1;K7EJX0;H3BQ00;P84022-4	B7Z5N5;Q15796-2;Q15796;P84022-3;P84022-2;P84022	5;5;5;3;3;3;2;2;2;2;2;1;1	5;5;5;3;3;3;2;2;2;2;2;1;1	5;5;5;3;3;3;2;2;2;2;2;1;1	Mothers against decapentaplegic homolog 2;Mothers against decapentaplegic homolog 3	SMAD2;SMAD3	>tr|B7Z5N5|B7Z5N5_HUMAN Mothers against decapentaplegic homolog 2 OS=Homo sapiens GN=SMAD2 PE=2 SV=1;>sp|Q15796-2|SMAD2_HUMAN Isoform Short of Mothers against decapentaplegic homolog 2 OS=Homo sapiens GN=SMAD2;>sp|Q15796|SMAD2_HUMAN Mothers against decapen	13	5	5	5	25.6186	25.602	25.7591	26.3431	26.7706	26.6028	0.984205	0.00243058	0.0541733
Q99832;Q99832-3;F5GZK5;Q99832-4;B7Z1C9;Q99832-2;F8WAM2;F8WBP8	Q99832;Q99832-3;F5GZK5;Q99832-4;B7Z1C9;Q99832-2	27;26;21;21;18;15;7;1	27;26;21;21;18;15;7;1	27;26;21;21;18;15;7;1	T-complex protein 1 subunit eta	CCT7	>sp|Q99832|TCPH_HUMAN T-complex protein 1 subunit eta OS=Homo sapiens GN=CCT7 PE=1 SV=2;>sp|Q99832-3|TCPH_HUMAN Isoform 3 of T-complex protein 1 subunit eta OS=Homo sapiens GN=CCT7;>tr|F5GZK5|F5GZK5_HUMAN T-complex protein 1 subunit eta OS=Homo sapiens GN=	8	27	27	27	31.7872	31.7467	31.8124	31.6316	31.5629	31.5835	-0.203702	0.00246984	0.054809
P12532;P12532-2;F8WCN3;E9PCP8;J3KQ93;C9JSQ1;P17540;C9JT96;C9J8F6;C9J6W7;C9JJX8;C9J995;D6RHV3;D6R998	P12532;P12532-2;F8WCN3;E9PCP8	17;16;11;10;8;7;6;5;4;4;3;3;1;1	17;16;11;10;8;7;6;5;4;4;3;3;1;1	17;16;11;10;8;7;6;5;4;4;3;3;1;1	Creatine kinase U-type, mitochondrial	CKMT1A;CKMT1B	>sp|P12532|KCRU_HUMAN Creatine kinase U-type, mitochondrial OS=Homo sapiens GN=CKMT1A PE=1 SV=1;>sp|P12532-2|KCRU_HUMAN Isoform 2 of Creatine kinase U-type, mitochondrial OS=Homo sapiens GN=CKMT1A;>tr|F8WCN3|F8WCN3_HUMAN Creatine kinase U-type, mitochondri	14	17	17	17	30.8301	30.7831	30.8155	30.4623	30.2281	30.2902	-0.525252	0.0024977	0.0550631
O75822-2;O75822;O75822-3;H0YLP3;H0YGJ7	O75822-2;O75822;O75822-3	9;9;6;2;1	9;9;6;2;1	9;9;6;2;1	Eukaryotic translation initiation factor 3 subunit J	EIF3J	>sp|O75822-2|EIF3J_HUMAN Isoform 2 of Eukaryotic translation initiation factor 3 subunit J OS=Homo sapiens GN=EIF3J;>sp|O75822|EIF3J_HUMAN Eukaryotic translation initiation factor 3 subunit J OS=Homo sapiens GN=EIF3J PE=1 SV=2;>sp|O75822-3|EIF3J_HUMAN Isof	5	9	9	9	27.611	27.616	27.6361	27.4485	27.3419	27.4156	-0.200376	0.00250287	0.0550631
P19224-3;P19224;C9JMY5;H7C5F8	P19224-3;P19224;C9JMY5	6;6;3;2	6;6;3;2	6;6;3;2	UDP-glucuronosyltransferase 1-6	UGT1A6	>sp|P19224-3|UD16_HUMAN Isoform 3 of UDP-glucuronosyltransferase 1-6 OS=Homo sapiens GN=UGT1A6;>sp|P19224|UD16_HUMAN UDP-glucuronosyltransferase 1-6 OS=Homo sapiens GN=UGT1A6 PE=1 SV=2;>tr|C9JMY5|C9JMY5_HUMAN UDP-glucuronosyltransferase 1-6 (Fragment) OS=H	4	6	6	6	23.1031	23.9455	23.1345	25.1779	25.3552	25.4153	2.22065	0.00251399	0.0550704
E9PJK1;E9PRJ8;H0YDL9;H0YDJ9;P60033;E9PIF1;A6NMH8;E9PM31;H0YEE2	E9PJK1;E9PRJ8;H0YDL9;H0YDJ9;P60033;E9PIF1;A6NMH8;E9PM31;H0YEE2	2;2;2;2;2;2;2;1;1	2;2;2;2;2;2;2;1;1	2;2;2;2;2;2;2;1;1	CD81 antigen	CD81	>tr|E9PJK1|E9PJK1_HUMAN CD81 antigen OS=Homo sapiens GN=CD81 PE=4 SV=1;>tr|E9PRJ8|E9PRJ8_HUMAN CD81 antigen (Fragment) OS=Homo sapiens GN=CD81 PE=2 SV=1;>tr|H0YDL9|H0YDL9_HUMAN CD81 antigen (Fragment) OS=Homo sapiens GN=CD81 PE=4 SV=1;>tr|H0YDJ9|H0YDJ9_HUM	9	2	2	2	23.1945	22.8606	23.1987	23.9422	24.2669	24.3144	1.07232	0.00253991	0.0554005
Q4KWH8-3;Q4KWH8-4;Q4KWH8-2;Q4KWH8;O75038-5;A6NGX9	Q4KWH8-3;Q4KWH8-4;Q4KWH8-2;Q4KWH8	3;3;3;3;1;1	3;3;3;3;1;1	2;2;2;2;0;0	1-phosphatidylinositol 4,5-bisphosphate phosphodiesterase eta-1	PLCH1	>sp|Q4KWH8-3|PLCH1_HUMAN Isoform 3 of 1-phosphatidylinositol 4,5-bisphosphate phosphodiesterase eta-1 OS=Homo sapiens GN=PLCH1;>sp|Q4KWH8-4|PLCH1_HUMAN Isoform 4 of 1-phosphatidylinositol 4,5-bisphosphate phosphodiesterase eta-1 OS=Homo sapiens GN=PLCH1;>s	6	3	3	2	20.8727	20.1209	21.2912	23.7905	23.8276	24.9517	2.95497	0.00259236	0.0563038
P19105;O14950;J3QRS3;P24844;J3KTJ1;P24844-2	P19105;O14950;J3QRS3;P24844;J3KTJ1;P24844-2	8;8;8;6;5;5	8;8;8;6;5;5	8;8;8;6;5;5	Myosin regulatory light chain 12A;Myosin regulatory light chain 12B;Myosin regulatory light polypeptide 9	MYL12A;MYL12B;MYL9	>sp|P19105|ML12A_HUMAN Myosin regulatory light chain 12A OS=Homo sapiens GN=MYL12A PE=1 SV=2;>sp|O14950|ML12B_HUMAN Myosin regulatory light chain 12B OS=Homo sapiens GN=MYL12B PE=1 SV=2;>tr|J3QRS3|J3QRS3_HUMAN Myosin regulatory light chain 12A OS=Homo sapi	6	8	8	8	29.9576	30.1797	30.1076	29.6624	29.5739	29.5859	-0.52169	0.00261806	0.0563198
Q96HS1;Q96HS1-2;F5GXG4	Q96HS1;Q96HS1-2	23;20;8	23;20;8	23;20;8	Serine/threonine-protein phosphatase PGAM5, mitochondrial	PGAM5	>sp|Q96HS1|PGAM5_HUMAN Serine/threonine-protein phosphatase PGAM5, mitochondrial OS=Homo sapiens GN=PGAM5 PE=1 SV=2;>sp|Q96HS1-2|PGAM5_HUMAN Isoform 2 of Serine/threonine-protein phosphatase PGAM5, mitochondrial OS=Homo sapiens GN=PGAM5	3	23	23	23	30.7904	30.8141	30.7805	30.6856	30.6453	30.6192	-0.145106	0.00262835	0.0563198
P42224;P42224-2;J3KPM9;E7EPD2;D2KFR9;E7ENM1;H7BZB5;E9PH66	P42224;P42224-2;J3KPM9	22;21;21;6;6;5;2;2	22;21;21;6;6;5;2;2	22;21;21;6;6;5;2;2	Signal transducer and activator of transcription 1-alpha/beta	STAT1	>sp|P42224|STAT1_HUMAN Signal transducer and activator of transcription 1-alpha/beta OS=Homo sapiens GN=STAT1 PE=1 SV=2;>sp|P42224-2|STAT1_HUMAN Isoform Beta of Signal transducer and activator of transcription 1-alpha/beta OS=Homo sapiens GN=STAT1;>tr|J3KP	8	22	22	22	28.6321	28.6895	28.7313	28.3887	28.3274	28.4454	-0.300798	0.00263321	0.0563198
Q01469;I6L8B7;A8MUU1	Q01469;I6L8B7	14;9;2	14;9;2	14;9;2	Fatty acid-binding protein, epidermal	FABP5	>sp|Q01469|FABP5_HUMAN Fatty acid-binding protein, epidermal OS=Homo sapiens GN=FABP5 PE=1 SV=3;>tr|I6L8B7|I6L8B7_HUMAN Fatty acid-binding protein, epidermal OS=Homo sapiens GN=FABP5 PE=4 SV=1	3	14	14	14	29.4602	29.3934	29.4609	29.7278	29.6352	29.6609	0.200723	0.00264303	0.0563198
Q9UBM1;D3YTC7;Q9UBM1-3;Q9UBM1-2	Q9UBM1;D3YTC7;Q9UBM1-3;Q9UBM1-2	1;1;1;1	1;1;1;1	1;1;1;1	Phosphatidylethanolamine N-methyltransferase	PEMT	>sp|Q9UBM1|PEMT_HUMAN Phosphatidylethanolamine N-methyltransferase OS=Homo sapiens GN=PEMT PE=2 SV=4;>tr|D3YTC7|D3YTC7_HUMAN Phosphatidylethanolamine N-methyltransferase OS=Homo sapiens GN=PEMT PE=2 SV=1;>sp|Q9UBM1-3|PEMT_HUMAN Isoform 3 of Phosphatidyleth	4	1	1	1	23.9172	23.5977	25.1704	20.8724	21.0811	21.0605	-2.85664	0.00264938	0.0563198
E9PBL8;Q8WTW3;J3KSY3;J3QKY9;J3QLT5	E9PBL8;Q8WTW3	17;17;1;1;1	17;17;1;1;1	17;17;1;1;1	Conserved oligomeric Golgi complex subunit 1	COG1	>tr|E9PBL8|E9PBL8_HUMAN Conserved oligomeric Golgi complex subunit 1 (Fragment) OS=Homo sapiens GN=COG1 PE=4 SV=2;>sp|Q8WTW3|COG1_HUMAN Conserved oligomeric Golgi complex subunit 1 OS=Homo sapiens GN=COG1 PE=1 SV=1	5	17	17	17	27.5376	27.5985	27.5483	27.3186	27.2697	27.3764	-0.229669	0.00266124	0.0563198
P32321;P32321-2;D6RBJ9;D6RC36;D6R9S0;D6RBN2;D6RAD7;D6RAR9	P32321;P32321-2;D6RBJ9	5;5;4;2;2;2;1;1	5;5;4;2;2;2;1;1	5;5;4;2;2;2;1;1	Deoxycytidylate deaminase	DCTD	>sp|P32321|DCTD_HUMAN Deoxycytidylate deaminase OS=Homo sapiens GN=DCTD PE=1 SV=2;>sp|P32321-2|DCTD_HUMAN Isoform 2 of Deoxycytidylate deaminase OS=Homo sapiens GN=DCTD;>tr|D6RBJ9|D6RBJ9_HUMAN Deoxycytidylate deaminase (Fragment) OS=Homo sapiens GN=DCTD PE	8	5	5	5	25.3234	25.3476	25.1135	26.1213	26.2411	25.9004	0.797904	0.00267034	0.0563198
P05023-4;P05023;P05023-3;P05023-2;B1AKY9;P50993;M0R116;P13637;P13637-2;P13637-3;H0Y7C1;Q13733;Q5TC01;Q5TC02;Q5TC05;E9PRA5;P20648;M0QXF2	P05023-4;P05023;P05023-3;P05023-2	44;44;41;29;14;14;13;13;13;13;12;6;5;4;3;3;3;1	44;44;41;29;14;14;13;13;13;13;12;6;5;4;3;3;3;1	41;41;38;28;11;11;10;10;10;10;9;3;5;4;3;3;1;1	Sodium/potassium-transporting ATPase subunit alpha-1	ATP1A1	>sp|P05023-4|AT1A1_HUMAN Isoform 4 of Sodium/potassium-transporting ATPase subunit alpha-1 OS=Homo sapiens GN=ATP1A1;>sp|P05023|AT1A1_HUMAN Sodium/potassium-transporting ATPase subunit alpha-1 OS=Homo sapiens GN=ATP1A1 PE=1 SV=1;>sp|P05023-3|AT1A1_HUMAN Is	18	44	44	41	30.8473	30.8635	30.8457	30.7286	30.7741	30.7619	-0.0854129	0.00272564	0.0572497
Q9H0K6;Q9H0K6-2;F8VZA0	Q9H0K6;Q9H0K6-2	6;5;1	6;5;1	6;5;1	Pseudouridylate synthase 7 homolog-like protein	PUS7L	>sp|Q9H0K6|PUS7L_HUMAN Pseudouridylate synthase 7 homolog-like protein OS=Homo sapiens GN=PUS7L PE=1 SV=1;>sp|Q9H0K6-2|PUS7L_HUMAN Isoform 2 of Pseudouridylate synthase 7 homolog-like protein OS=Homo sapiens GN=PUS7L	3	6	6	6	25.0446	25.0265	25.1273	24.2787	23.8108	24.1969	-0.847713	0.00276654	0.057663
P78371;P78371-2;F5GWF6;F8VQ14	P78371;P78371-2;F5GWF6;F8VQ14	34;33;30;28	34;33;30;28	34;33;30;28	T-complex protein 1 subunit beta	CCT2	>sp|P78371|TCPB_HUMAN T-complex protein 1 subunit beta OS=Homo sapiens GN=CCT2 PE=1 SV=4;>sp|P78371-2|TCPB_HUMAN Isoform 2 of T-complex protein 1 subunit beta OS=Homo sapiens GN=CCT2;>tr|F5GWF6|F5GWF6_HUMAN T-complex protein 1 subunit beta OS=Homo sapiens	4	34	34	34	32.9213	32.9232	32.9708	32.7827	32.7022	32.7599	-0.1633	0.00276792	0.057663
P53680;M0R0N4;M0QYZ2;P53680-2;M0QZ21	P53680;M0R0N4;M0QYZ2;P53680-2;M0QZ21	6;5;5;4;3	6;5;5;4;3	6;5;5;4;3	AP-2 complex subunit sigma	AP2S1	>sp|P53680|AP2S1_HUMAN AP-2 complex subunit sigma OS=Homo sapiens GN=AP2S1 PE=1 SV=2;>tr|M0R0N4|M0R0N4_HUMAN AP-2 complex subunit sigma OS=Homo sapiens GN=AP2S1 PE=2 SV=1;>tr|M0QYZ2|M0QYZ2_HUMAN AP-2 complex subunit sigma OS=Homo sapiens GN=AP2S1 PE=2 SV=1	5	6	6	6	27.7752	27.9819	27.8272	28.3049	28.4964	28.4469	0.619699	0.00279429	0.0579759
P55060-3;P55060;P55060-4;B4DUC5;P55060-2	P55060-3;P55060;P55060-4;B4DUC5	45;44;39;29;14	45;44;39;29;14	45;44;39;29;14	Exportin-2	CSE1L	>sp|P55060-3|XPO2_HUMAN Isoform 3 of Exportin-2 OS=Homo sapiens GN=CSE1L;>sp|P55060|XPO2_HUMAN Exportin-2 OS=Homo sapiens GN=CSE1L PE=1 SV=3;>sp|P55060-4|XPO2_HUMAN Isoform 4 of Exportin-2 OS=Homo sapiens GN=CSE1L;>tr|B4DUC5|B4DUC5_HUMAN Uncharacterized pr	5	45	45	45	33.2923	33.2382	33.2891	33.0851	32.9876	33.0677	-0.221434	0.00286949	0.059295
Q9UG56-2;Q9UG56;B1AKM8;B1AKM6;B1AKN0;B1AKM9;H0Y7P7	Q9UG56-2;Q9UG56;B1AKM8;B1AKM6	4;3;2;2;1;1;1	4;3;2;2;1;1;1	4;3;2;2;1;1;1	Phosphatidylserine decarboxylase proenzyme;Phosphatidylserine decarboxylase alpha chain;Phosphatidylserine decarboxylase beta chain	PISD	>sp|Q9UG56-2|PISD_HUMAN Isoform 2 of Phosphatidylserine decarboxylase proenzyme OS=Homo sapiens GN=PISD;>sp|Q9UG56|PISD_HUMAN Phosphatidylserine decarboxylase proenzyme OS=Homo sapiens GN=PISD PE=2 SV=4;>tr|B1AKM8|B1AKM8_HUMAN Phosphatidylserine decarboxyl	7	4	4	4	24.4078	23.3261	23.1296	20.8724	21.0811	21.0605	-2.26556	0.00289976	0.0596789
P63261;I3L3I0;I3L1U9;I3L4N8;K7EM38;I3L3R2;J3KT65	P63261;I3L3I0;I3L1U9;I3L4N8	30;20;20;17;14;14;14	30;20;20;17;14;14;14	1;1;1;1;1;1;1	Actin, cytoplasmic 2;Actin, cytoplasmic 2, N-terminally processed	ACTG1	>sp|P63261|ACTG_HUMAN Actin, cytoplasmic 2 OS=Homo sapiens GN=ACTG1 PE=1 SV=1;>tr|I3L3I0|I3L3I0_HUMAN Actin, cytoplasmic 2, N-terminally processed (Fragment) OS=Homo sapiens GN=ACTG1 PE=3 SV=1;>tr|I3L1U9|I3L1U9_HUMAN Actin, cytoplasmic 2, N-terminally proc	7	30	30	1	36.7983	36.676	36.679	36.4517	36.3562	36.3942	-0.284776	0.00292289	0.0599134
P27144;D3DQ64	P27144;D3DQ64	10;6	10;6	10;6	GTP:AMP phosphotransferase AK4, mitochondrial	AK4	>sp|P27144|KAD4_HUMAN Adenylate kinase 4, mitochondrial OS=Homo sapiens GN=AK4 PE=1 SV=1;>tr|D3DQ64|D3DQ64_HUMAN Adenylate kinase 4, mitochondrial OS=Homo sapiens GN=AK4 PE=3 SV=1	2	10	10	10	26.4831	26.4563	26.6069	26.1963	26.0986	26.181	-0.302069	0.00299321	0.0611094
Q8WY54-2;Q8WY54-3;Q8WY54	Q8WY54-2;Q8WY54-3;Q8WY54	3;3;3	3;3;3	3;3;3	Protein phosphatase 1E	PPM1E	>sp|Q8WY54-2|PPM1E_HUMAN Isoform 2 of Protein phosphatase 1E OS=Homo sapiens GN=PPM1E;>sp|Q8WY54-3|PPM1E_HUMAN Isoform 3 of Protein phosphatase 1E OS=Homo sapiens GN=PPM1E;>sp|Q8WY54|PPM1E_HUMAN Protein phosphatase 1E OS=Homo sapiens GN=PPM1E PE=1 SV=2	3	3	3	3	20.8727	20.1209	21.2912	23.3267	23.2139	22.8606	2.34119	0.00304205	0.061859
P60842;J3KT12;P60842-2;J3KTB5;J3QL43;J3KSZ0;J3QR64;J3KTN0;J3KS25;J3QL52;J3KS93;J3KT04;J3QQP0;E7EMV8	P60842;J3KT12;P60842-2;J3KTB5;J3QL43;J3KSZ0	34;29;29;23;21;20;16;13;13;6;5;4;3;3	34;29;29;23;21;20;16;13;13;6;5;4;3;3	5;2;2;0;0;2;0;0;0;2;0;0;0;0	Eukaryotic initiation factor 4A-I	EIF4A1	>sp|P60842|IF4A1_HUMAN Eukaryotic initiation factor 4A-I OS=Homo sapiens GN=EIF4A1 PE=1 SV=1;>tr|J3KT12|J3KT12_HUMAN Eukaryotic initiation factor 4A-I OS=Homo sapiens GN=EIF4A1 PE=2 SV=1;>sp|P60842-2|IF4A1_HUMAN Isoform 2 of Eukaryotic initiation factor 4A	14	34	34	5	34.2856	34.3747	34.3139	34.1239	34.0391	34.1065	-0.2074	0.0031176	0.0631437
Q9HD20-2;Q9HD20;Q9HD20-3;H7C3H2	Q9HD20-2;Q9HD20	17;17;3;1	17;17;3;1	17;17;3;1	Probable cation-transporting ATPase 13A1	ATP13A1	>sp|Q9HD20-2|AT131_HUMAN Isoform B of Probable cation-transporting ATPase 13A1 OS=Homo sapiens GN=ATP13A1;>sp|Q9HD20|AT131_HUMAN Probable cation-transporting ATPase 13A1 OS=Homo sapiens GN=ATP13A1 PE=1 SV=2	4	17	17	17	25.8446	25.8243	25.7637	25.6046	25.5003	25.4893	-0.323966	0.00315876	0.0637246
Q16643;Q16643-2;Q16643-3;D6R9W4;F8W9Z3;D6R9Q9;D6RFI1;D6RCR4	Q16643;Q16643-2;Q16643-3;D6R9W4	23;22;21;17;8;8;6;5	23;22;21;17;8;8;6;5	23;22;21;17;8;8;6;5	Drebrin	DBN1	>sp|Q16643|DREB_HUMAN Drebrin OS=Homo sapiens GN=DBN1 PE=1 SV=4;>sp|Q16643-2|DREB_HUMAN Isoform 2 of Drebrin OS=Homo sapiens GN=DBN1;>sp|Q16643-3|DREB_HUMAN Isoform 3 of Drebrin OS=Homo sapiens GN=DBN1;>tr|D6R9W4|D6R9W4_HUMAN Drebrin (Fragment) OS=Homo sap	8	23	23	23	30.0389	29.9512	30.0816	29.6918	29.5188	29.6425	-0.396381	0.00319014	0.0640375
P26373;P26373-2;J3QSB4;H3BTH3;J3KS98;H3BUK8	P26373;P26373-2;J3QSB4	21;16;12;5;4;3	21;16;12;5;4;3	21;16;12;5;4;3	60S ribosomal protein L13	RPL13	>sp|P26373|RL13_HUMAN 60S ribosomal protein L13 OS=Homo sapiens GN=RPL13 PE=1 SV=4;>sp|P26373-2|RL13_HUMAN Isoform 2 of 60S ribosomal protein L13 OS=Homo sapiens GN=RPL13;>tr|J3QSB4|J3QSB4_HUMAN 60S ribosomal protein L13 (Fragment) OS=Homo sapiens GN=RPL13	6	21	21	21	32.4898	32.3813	32.3989	32.2064	32.1541	32.1994	-0.199474	0.00319937	0.0640375
Q02880-2;Q02880;E9PCY5;H7BZ82	Q02880-2;Q02880;E9PCY5	47;47;43;3	32;32;29;2	29;29;29;2	DNA topoisomerase 2-beta;DNA topoisomerase 2	TOP2B	>sp|Q02880-2|TOP2B_HUMAN Isoform Beta-1 of DNA topoisomerase 2-beta OS=Homo sapiens GN=TOP2B;>sp|Q02880|TOP2B_HUMAN DNA topoisomerase 2-beta OS=Homo sapiens GN=TOP2B PE=1 SV=3;>tr|E9PCY5|E9PCY5_HUMAN DNA topoisomerase 2 (Fragment) OS=Homo sapiens GN=TOP2B	4	47	32	29	28.3639	28.2881	28.3176	28.473	28.5299	28.5395	0.21226	0.00323757	0.0645491
Q9Y3I0;E7EQS9	Q9Y3I0	17;3	17;3	17;3	tRNA-splicing ligase RtcB homolog	C22orf28	>sp|Q9Y3I0|RTCB_HUMAN tRNA-splicing ligase RtcB homolog OS=Homo sapiens GN=RTCB PE=1 SV=1	2	17	17	17	29.2167	29.184	29.2286	29.0505	29.0858	29.104	-0.130865	0.00325691	0.0646819
Q5TEC6	Q5TEC6	12	2	2		HIST2H3PS2	>tr|Q5TEC6|Q5TEC6_HUMAN Histone H3 OS=Homo sapiens GN=HIST2H3PS2 PE=1 SV=1	1	12	2	2	31.9631	31.8957	31.8885	31.4609	31.6309	31.4428	-0.43484	0.00329862	0.0650327
Q9Y5L0;Q9Y5L0-1;C9J7E5;Q9Y5L0-3;E9PFH4;Q9Y5L0-5	Q9Y5L0;Q9Y5L0-1;C9J7E5;Q9Y5L0-3;E9PFH4;Q9Y5L0-5	23;23;23;22;21;19	23;23;23;22;21;19	23;23;23;22;21;19	Transportin-3	TNPO3	>sp|Q9Y5L0|TNPO3_HUMAN Transportin-3 OS=Homo sapiens GN=TNPO3 PE=1 SV=3;>sp|Q9Y5L0-1|TNPO3_HUMAN Isoform 1 of Transportin-3 OS=Homo sapiens GN=TNPO3;>tr|C9J7E5|C9J7E5_HUMAN Transportin-3 OS=Homo sapiens GN=TNPO3 PE=4 SV=1;>sp|Q9Y5L0-3|TNPO3_HUMAN Isoform 3	6	23	23	23	29.6993	29.6291	29.7692	29.2404	29.031	29.2582	-0.458938	0.00330837	0.0650327
Q14331;E9PLY7;Q9BZ01;E9PRR7;F5H5R5;H0YEZ2;J3KSQ7	Q14331;E9PLY7;Q9BZ01	7;4;4;3;2;1;1	7;4;4;3;2;1;1	7;4;4;3;2;1;1	Protein FRG1;Protein FRG1B	FRG1;FRG1B	>sp|Q14331|FRG1_HUMAN Protein FRG1 OS=Homo sapiens GN=FRG1 PE=1 SV=1;>tr|E9PLY7|E9PLY7_HUMAN Protein FRG1 (Fragment) OS=Homo sapiens GN=FRG1 PE=2 SV=2;>sp|Q9BZ01|FRG1B_HUMAN Protein FRG1B OS=Homo sapiens GN=FRG1B PE=2 SV=1	7	7	7	7	25.0086	25.1778	24.9051	25.5351	25.5127	25.5553	0.526421	0.0033128	0.0650327
O14975;O14975-2;G3V1R7	O14975;O14975-2;G3V1R7	13;12;9	13;12;9	13;12;9	Very long-chain acyl-CoA synthetase	SLC27A2	>sp|O14975|S27A2_HUMAN Very long-chain acyl-CoA synthetase OS=Homo sapiens GN=SLC27A2 PE=1 SV=2;>sp|O14975-2|S27A2_HUMAN Isoform 2 of Very long-chain acyl-CoA synthetase OS=Homo sapiens GN=SLC27A2;>tr|G3V1R7|G3V1R7_HUMAN Solute carrier family 27 (Fatty aci	3	13	13	13	27.1243	27.1805	27.2889	27.7507	27.5617	27.6491	0.468581	0.00333406	0.0651995
O00204-2;O00204	O00204-2;O00204	16;16	16;16	16;16	Sulfotransferase family cytosolic 2B member 1	SULT2B1	>sp|O00204-2|ST2B1_HUMAN Isoform 2 of Sulfotransferase family cytosolic 2B member 1 OS=Homo sapiens GN=SULT2B1;>sp|O00204|ST2B1_HUMAN Sulfotransferase family cytosolic 2B member 1 OS=Homo sapiens GN=SULT2B1 PE=1 SV=2	2	16	16	16	29.6025	29.6163	29.6384	30.093	29.8893	30.0517	0.435368	0.00339866	0.0659857
O60716-21;O60716-19;O60716-18;O60716-17;O60716-13;O60716-11;O60716-10;O60716-9;O60716-5;C9JZR2;O60716-3;O60716-2;O60716;O60716-24;O60716-23;O60716-22;O60716-20;O60716-16;O60716-15;O60716-14;O60716-12;O60716-8;O60716-7;O60716-6;O60716-4;O60716-29;O60716-27;O60716-26;O60716-25;O60716-32;O60716-31;O60716-30;O60716-28;E9PRE2;E9PKY0;H0YC95	O60716-21;O60716-19;O60716-18;O60716-17;O60716-13;O60716-11;O60716-10;O60716-9;O60716-5;C9JZR2;O60716-3;O60716-2;O60716;O60716-24;O60716-23;O60716-22;O60716-20;O60716-16;O60716-15;O60716-14;O60716-12;O60716-8;O60716-7;O60716-6;O60716-4;O60716-29;O60716-27;O60716-26;O60716-25;O60716-32;O60716-31;O60716-30;O60716-28	24;24;24;24;24;24;24;24;24;24;24;24;24;22;22;22;22;22;22;22;22;22;22;22;22;18;18;18;18;16;16;16;16;6;4;3	24;24;24;24;24;24;24;24;24;24;24;24;24;22;22;22;22;22;22;22;22;22;22;22;22;18;18;18;18;16;16;16;16;6;4;3	24;24;24;24;24;24;24;24;24;24;24;24;24;22;22;22;22;22;22;22;22;22;22;22;22;18;18;18;18;16;16;16;16;6;4;3	Catenin delta-1	CTNND1	>sp|O60716-21|CTND1_HUMAN Isoform 3A of Catenin delta-1 OS=Homo sapiens GN=CTNND1;>sp|O60716-19|CTND1_HUMAN Isoform 3AC of Catenin delta-1 OS=Homo sapiens GN=CTNND1;>sp|O60716-18|CTND1_HUMAN Isoform 3AB of Catenin delta-1 OS=Homo sapiens GN=CTNND1;>sp|O607	36	24	24	24	29.3583	29.3067	29.417	29.6951	29.5923	29.7123	0.336845	0.00340013	0.0659857
Q9HBM1;C9JW94	Q9HBM1	7;3	7;3	7;3	Kinetochore protein Spc25	SPC25	>sp|Q9HBM1|SPC25_HUMAN Kinetochore protein Spc25 OS=Homo sapiens GN=SPC25 PE=1 SV=1	2	7	7	7	24.7571	25.1217	25.2283	24.1772	24.1101	24.0052	-1.01159	0.0034307	0.0663268
Q5T2W1;Q5T2W1-2;A8MUH7;A8MUH7-2	Q5T2W1;Q5T2W1-2;A8MUH7	15;12;8;5	15;12;8;5	15;12;8;5	Na(+)/H(+) exchange regulatory cofactor NHE-RF3;Putative PDZ domain-containing protein 1P	PDZK1;PDZK1P1	>sp|Q5T2W1|NHRF3_HUMAN Na(+)/H(+) exchange regulatory cofactor NHE-RF3 OS=Homo sapiens GN=PDZK1 PE=1 SV=2;>sp|Q5T2W1-2|NHRF3_HUMAN Isoform 2 of Na(+)/H(+) exchange regulatory cofactor NHE-RF3 OS=Homo sapiens GN=PDZK1;>sp|A8MUH7|PDZ1P_HUMAN Putative PDZ dom	4	15	15	15	26.0913	25.9562	26.0502	25.6098	25.686	25.7489	-0.364205	0.00346335	0.0667055
O15372;B3KS98;E5RJT0;E5RGU4;E5RHC7;E5RH59;E5RFW7;E5RFH0;REV__Q2WGJ6	O15372;B3KS98;E5RJT0	11;11;7;4;1;1;1;1;1	11;11;7;4;1;1;1;1;1	11;11;7;4;1;1;1;1;1	Eukaryotic translation initiation factor 3 subunit H	EIF3H;EIF3S3	>sp|O15372|EIF3H_HUMAN Eukaryotic translation initiation factor 3 subunit H OS=Homo sapiens GN=EIF3H PE=1 SV=1;>tr|B3KS98|B3KS98_HUMAN Eukaryotic translation initiation factor 3 subunit H OS=Homo sapiens GN=EIF3S3 PE=2 SV=1;>tr|E5RJT0|E5RJT0_HUMAN Eukaryot	9	11	11	11	28.9265	28.9149	28.8475	28.7409	28.6991	28.675	-0.21583	0.00360789	0.069228
Q86VP6;Q86VP6-2;H0YH27;Q86VP6-3;F5H6I6;O75155-2;O75155;F8WBB8	Q86VP6;Q86VP6-2	63;58;14;12;3;2;2;1	63;58;14;12;3;2;2;1	63;58;14;12;3;2;2;1	Cullin-associated NEDD8-dissociated protein 1	CAND1	>sp|Q86VP6|CAND1_HUMAN Cullin-associated NEDD8-dissociated protein 1 OS=Homo sapiens GN=CAND1 PE=1 SV=2;>sp|Q86VP6-2|CAND1_HUMAN Isoform 2 of Cullin-associated NEDD8-dissociated protein 1 OS=Homo sapiens GN=CAND1	8	63	63	63	32.3441	32.2644	32.3071	32.5081	32.6189	32.5331	0.225981	0.00365458	0.0694988
Q01082;Q01082-2;F8W6C1;P11277-3;P11277;P11277-2;H0YJE6	Q01082;Q01082-2	88;82;26;6;6;6;1	88;82;26;6;6;6;1	6;0;0;0;0;0;0	Spectrin beta chain, non-erythrocytic 1	SPTBN1	>sp|Q01082|SPTB2_HUMAN Spectrin beta chain, non-erythrocytic 1 OS=Homo sapiens GN=SPTBN1 PE=1 SV=2;>sp|Q01082-2|SPTB2_HUMAN Isoform Short of Spectrin beta chain, non-erythrocytic 1 OS=Homo sapiens GN=SPTBN1	7	88	88	6	30.3542	30.3315	30.3385	30.266	30.2652	30.2268	-0.0732905	0.00367376	0.0694988
Q9H0A0;Q9H0A0-2;E9PMU0;E9PJN6	Q9H0A0;Q9H0A0-2	41;33;15;10	41;33;15;10	41;33;15;10	N-acetyltransferase 10	NAT10	>sp|Q9H0A0|NAT10_HUMAN N-acetyltransferase 10 OS=Homo sapiens GN=NAT10 PE=1 SV=2;>sp|Q9H0A0-2|NAT10_HUMAN Isoform 2 of N-acetyltransferase 10 OS=Homo sapiens GN=NAT10	4	41	41	41	30.1233	30.2042	30.2399	30.4453	30.526	30.5915	0.321788	0.00369136	0.0694988
P52292;J3QLL0;J3KS65;J3QL07	P52292;J3QLL0;J3KS65	16;9;9;1	16;9;9;1	16;9;9;1	Importin subunit alpha-1	KPNA2	>sp|P52292|IMA1_HUMAN Importin subunit alpha-1 OS=Homo sapiens GN=KPNA2 PE=1 SV=1;>tr|J3QLL0|J3QLL0_HUMAN Importin subunit alpha-1 (Fragment) OS=Homo sapiens GN=KPNA2 PE=2 SV=1;>tr|J3KS65|J3KS65_HUMAN Importin subunit alpha-1 (Fragment) OS=Homo sapiens GN=	4	16	16	16	29.9555	29.8982	29.8747	29.6758	29.7459	29.7267	-0.171533	0.00370249	0.0694988
P11388;P11388-2;P11388-3;P11388-4;J3KTB7	P11388;P11388-2;P11388-3;P11388-4	66;66;66;66;4	66;66;66;66;4	51;51;51;51;1	DNA topoisomerase 2-alpha	TOP2A	>sp|P11388|TOP2A_HUMAN DNA topoisomerase 2-alpha OS=Homo sapiens GN=TOP2A PE=1 SV=3;>sp|P11388-2|TOP2A_HUMAN Isoform 2 of DNA topoisomerase 2-alpha OS=Homo sapiens GN=TOP2A;>sp|P11388-3|TOP2A_HUMAN Isoform 3 of DNA topoisomerase 2-alpha OS=Homo sapiens GN=	5	66	66	51	30.9653	30.9698	30.934	30.8625	30.8245	30.8656	-0.102774	0.0037036	0.0694988
O43929;C9JGH7;C9J2X8;Q53SE3;O43929-2;O43929-3;CON__Q2YDI2;Q5THS9;B7Z632;B7Z4E2;B7Z346;Q96NJ5	O43929;C9JGH7;C9J2X8;Q53SE3	7;6;6;6;2;2;2;1;1;1;1;1	7;6;6;6;2;2;2;1;1;1;1;1	7;6;6;6;2;2;2;1;1;1;1;1	Origin recognition complex subunit 4	ORC4;ORC4L	>sp|O43929|ORC4_HUMAN Origin recognition complex subunit 4 OS=Homo sapiens GN=ORC4 PE=1 SV=2;>tr|C9JGH7|C9JGH7_HUMAN Origin recognition complex subunit 4 (Fragment) OS=Homo sapiens GN=ORC4 PE=2 SV=1;>tr|C9J2X8|C9J2X8_HUMAN Origin recognition complex subuni	12	7	7	7	26.0645	25.9828	25.9384	25.6601	25.4402	25.4797	-0.503039	0.00370438	0.0694988
Q9NRY4	Q9NRY4	19	19	19	Rho GTPase-activating protein 35	ARHGAP35	>sp|Q9NRY4|RHG35_HUMAN Rho GTPase-activating protein 35 OS=Homo sapiens GN=ARHGAP35 PE=1 SV=3	1	19	19	19	26.1486	26.3256	26.2683	26.5476	26.5851	26.5918	0.31683	0.00371731	0.0694988
P39023;G5E9G0;H7C422;H7C3M2;B5MCW2;F8WCR1	P39023;G5E9G0;H7C422;H7C3M2;B5MCW2	29;22;20;15;15;9	29;22;20;15;15;9	25;18;17;15;12;9	60S ribosomal protein L3	RPL3	>sp|P39023|RL3_HUMAN 60S ribosomal protein L3 OS=Homo sapiens GN=RPL3 PE=1 SV=2;>tr|G5E9G0|G5E9G0_HUMAN 60S ribosomal protein L3 OS=Homo sapiens GN=RPL3 PE=2 SV=1;>tr|H7C422|H7C422_HUMAN 60S ribosomal protein L3 (Fragment) OS=Homo sapiens GN=RPL3 PE=2 SV=1	6	29	29	25	33.0142	32.9998	33.0276	32.8789	32.8178	32.8953	-0.135355	0.00385205	0.0715975
Q06830	Q06830	17	15	12	Peroxiredoxin-1	PRDX1	>sp|Q06830|PRDX1_HUMAN Peroxiredoxin-1 OS=Homo sapiens GN=PRDX1 PE=1 SV=1	1	17	15	12	32.8518	32.7606	32.794	32.9629	32.9668	32.9586	0.168843	0.00385762	0.0715975
Q13217	Q13217	7	7	7	DnaJ homolog subfamily C member 3	DNAJC3	>sp|Q13217|DNJC3_HUMAN DnaJ homolog subfamily C member 3 OS=Homo sapiens GN=DNAJC3 PE=1 SV=1	1	7	7	7	25.0828	25.0144	24.9681	24.82	24.7865	24.8245	-0.194422	0.00394251	0.0724561
Q92783-2;Q92783;B4DZT2;A6NMU3	Q92783-2;Q92783;B4DZT2	7;7;5;2	5;5;4;2	5;5;4;2	Signal transducing adapter molecule 1	STAM	>sp|Q92783-2|STAM1_HUMAN Isoform 2 of Signal transducing adapter molecule 1 OS=Homo sapiens GN=STAM;>sp|Q92783|STAM1_HUMAN Signal transducing adapter molecule 1 OS=Homo sapiens GN=STAM PE=1 SV=3;>tr|B4DZT2|B4DZT2_HUMAN Signal transducing adapter molecule 1	4	7	5	5	20.8727	20.1209	21.2912	23.3957	23.0876	24.1532	2.52304	0.00395458	0.0724561
P85298-4;P85298-3;P85298;P85298-2;P85298-5;H0Y9T8;F8W6F3;B1AHC3;F8W6F4;B1AHC2;B1AHF8;F8WCV8	P85298-4;P85298-3;P85298;P85298-2;P85298-5;H0Y9T8;F8W6F3;B1AHC3	3;3;3;2;2;2;2;2;1;1;1;1	3;3;3;2;2;2;2;2;1;1;1;1	1;1;1;1;1;0;0;0;1;1;1;1	Rho GTPase-activating protein 8	ARHGAP8;PRR5-ARHGAP8	>sp|P85298-4|RHG08_HUMAN Isoform 4 of Rho GTPase-activating protein 8 OS=Homo sapiens GN=ARHGAP8;>sp|P85298-3|RHG08_HUMAN Isoform 3 of Rho GTPase-activating protein 8 OS=Homo sapiens GN=ARHGAP8;>sp|P85298|RHG08_HUMAN Rho GTPase-activating protein 8 OS=Homo	12	3	3	1	22.5411	22.5908	23.4826	20.8724	21.0811	21.0605	-1.53029	0.0039686	0.0724561
P49257	P49257	12	12	12	Protein ERGIC-53	LMAN1	>sp|P49257|LMAN1_HUMAN Protein ERGIC-53 OS=Homo sapiens GN=LMAN1 PE=1 SV=2	1	12	12	12	26.4836	26.5575	26.3156	27.3514	27.5829	27.1225	0.86773	0.00397291	0.0724561
Q9NRL2;Q9NRL2-2	Q9NRL2;Q9NRL2-2	27;26	27;26	27;26	Bromodomain adjacent to zinc finger domain protein 1A	BAZ1A	>sp|Q9NRL2|BAZ1A_HUMAN Bromodomain adjacent to zinc finger domain protein 1A OS=Homo sapiens GN=BAZ1A PE=1 SV=2;>sp|Q9NRL2-2|BAZ1A_HUMAN Isoform 2 of Bromodomain adjacent to zinc finger domain protein 1A OS=Homo sapiens GN=BAZ1A	2	27	27	27	30.0668	30.1119	30.0871	29.9704	29.9492	29.9989	-0.116727	0.00397486	0.0724561
O00330-3;O00330;H0YD97;O00330-2;E9PLU0;E9PRI6	O00330-3;O00330;H0YD97	5;5;3;2;1;1	5;5;3;2;1;1	5;5;3;2;1;1	Pyruvate dehydrogenase protein X component, mitochondrial	PDHX	>sp|O00330-3|ODPX_HUMAN Isoform 3 of Pyruvate dehydrogenase protein X component, mitochondrial OS=Homo sapiens GN=PDHX;>sp|O00330|ODPX_HUMAN Pyruvate dehydrogenase protein X component, mitochondrial OS=Homo sapiens GN=PDHX PE=1 SV=3;>tr|H0YD97|H0YD97_HUMAN	6	5	5	5	24.7956	24.5312	24.6651	25.4665	25.1879	25.4552	0.790096	0.0040213	0.0727436
O95239;O95239-2;Q2VIQ3	O95239;O95239-2	16;13;5	16;13;5	16;13;5	Chromosome-associated kinesin KIF4A	KIF4A	>sp|O95239|KIF4A_HUMAN Chromosome-associated kinesin KIF4A OS=Homo sapiens GN=KIF4A PE=1 SV=3;>sp|O95239-2|KIF4A_HUMAN Isoform 2 of Chromosome-associated kinesin KIF4A OS=Homo sapiens GN=KIF4A	3	16	16	16	25.8511	25.9177	25.8919	26.2569	26.205	26.0984	0.313069	0.00404178	0.0727436
P02545;P02545-6;P02545-3;P02545-5;P02545-4	P02545;P02545-6;P02545-3;P02545-5;P02545-4	51;49;49;40;40	51;49;49;40;40	3;1;3;3;3	Prelamin-A/C;Lamin-A/C	LMNA	>sp|P02545|LMNA_HUMAN Prelamin-A/C OS=Homo sapiens GN=LMNA PE=1 SV=1;>sp|P02545-6|LMNA_HUMAN Isoform 6 of Prelamin-A/C OS=Homo sapiens GN=LMNA;>sp|P02545-3|LMNA_HUMAN Isoform ADelta10 of Prelamin-A/C OS=Homo sapiens GN=LMNA;>sp|P02545-5|LMNA_HUMAN Isoform	5	51	51	3	32.104	32.1035	32.1235	31.874	31.8889	31.7447	-0.230026	0.00404283	0.0727436
O00515;E9PDI4;H0Y901	O00515;E9PDI4	20;19;6	20;19;6	20;19;6	Ladinin-1	LAD1	>sp|O00515|LAD1_HUMAN Ladinin-1 OS=Homo sapiens GN=LAD1 PE=1 SV=2;>tr|E9PDI4|E9PDI4_HUMAN Ladinin-1 OS=Homo sapiens GN=LAD1 PE=2 SV=1	3	20	20	20	27.6581	27.5717	27.6529	27.3446	27.4268	27.3063	-0.308345	0.0040482	0.0727436
Q96A33;Q96A33-2;J3QR89	Q96A33;Q96A33-2	20;19;3	20;19;3	20;19;3	Coiled-coil domain-containing protein 47	CCDC47	>sp|Q96A33|CCD47_HUMAN Coiled-coil domain-containing protein 47 OS=Homo sapiens GN=CCDC47 PE=1 SV=1;>sp|Q96A33-2|CCD47_HUMAN Isoform 2 of Coiled-coil domain-containing protein 47 OS=Homo sapiens GN=CCDC47	3	20	20	20	29.6472	29.7266	29.6065	29.3972	29.3398	29.4379	-0.249985	0.0040619	0.0727436
K7ERQ8;K7ERI8;F8VVK3;F8VWU4;F8VSF8;F8VVZ0;F8VUA5;K7ENY4;F8VPW9;F8VWZ7;K7EN06;O95057;Q96HU8	K7ERQ8;K7ERI8;F8VVK3;F8VWU4	10;8;6;5;4;4;4;4;2;2;1;1;1	2;0;0;0;0;0;0;0;0;0;0;0;0	0;0;0;0;0;0;0;0;0;0;0;0;0		RAB5C	>tr|K7ERQ8|K7ERQ8_HUMAN Uncharacterized protein (Fragment) OS=Homo sapiens PE=3 SV=1;>tr|K7ERI8|K7ERI8_HUMAN Uncharacterized protein OS=Homo sapiens PE=3 SV=1;>tr|F8VVK3|F8VVK3_HUMAN Ras-related protein Rab-5C (Fragment) OS=Homo sapiens GN=RAB5C PE=2 SV=1;	13	10	2	0	21.8535	22.475	22.4454	20.8724	21.0811	21.0605	-1.38489	0.00417127	0.0744411
P28331;P28331-2;P28331-4;P28331-5;B4DJ81;P28331-3;C9JPQ5;F8WDL5	P28331;P28331-2;P28331-4;P28331-5;B4DJ81;P28331-3	28;28;26;24;22;22;6;4	28;28;26;24;22;22;6;4	28;28;26;24;22;22;6;4	NADH-ubiquinone oxidoreductase 75 kDa subunit, mitochondrial	NDUFS1	>sp|P28331|NDUS1_HUMAN NADH-ubiquinone oxidoreductase 75 kDa subunit, mitochondrial OS=Homo sapiens GN=NDUFS1 PE=1 SV=3;>sp|P28331-2|NDUS1_HUMAN Isoform 2 of NADH-ubiquinone oxidoreductase 75 kDa subunit, mitochondrial OS=Homo sapiens GN=NDUFS1;>sp|P28331-	8	28	28	28	29.7071	29.6228	29.5939	29.2957	29.3339	29.4189	-0.288853	0.00422992	0.0752248
Q9UKJ3;Q9UKJ3-2;K7EKU0	Q9UKJ3;Q9UKJ3-2	3;2;1	3;2;1	3;2;1	G patch domain-containing protein 8	GPATCH8	>sp|Q9UKJ3|GPTC8_HUMAN G patch domain-containing protein 8 OS=Homo sapiens GN=GPATCH8 PE=1 SV=2;>sp|Q9UKJ3-2|GPTC8_HUMAN Isoform 2 of G patch domain-containing protein 8 OS=Homo sapiens GN=GPATCH8	3	3	3	3	22.7077	22.3052	21.9615	20.8724	21.0811	21.0605	-1.24469	0.00425646	0.075434
Q9UPT8;M0QY97	Q9UPT8;M0QY97	5;4	5;4	5;4	Zinc finger CCCH domain-containing protein 4	ZC3H4	>sp|Q9UPT8|ZC3H4_HUMAN Zinc finger CCCH domain-containing protein 4 OS=Homo sapiens GN=ZC3H4 PE=1 SV=3;>tr|M0QY97|M0QY97_HUMAN Zinc finger CCCH domain-containing protein 4 (Fragment) OS=Homo sapiens GN=ZC3H4 PE=4 SV=1	2	5	5	5	22.5503	22.4819	22.9367	23.4583	23.5383	23.4877	0.937414	0.00427906	0.0755721
P29401;P29401-2;E9PFF2;F8W888;F8WAX4	P29401;P29401-2	28;28;12;3;1	28;28;12;3;1	1;1;1;1;1	Transketolase	TKT	>sp|P29401|TKT_HUMAN Transketolase OS=Homo sapiens GN=TKT PE=1 SV=3;>sp|P29401-2|TKT_HUMAN Isoform 2 of Transketolase OS=Homo sapiens GN=TKT	5	28	28	1	32.4261	32.4516	32.4879	32.6312	32.7612	32.7367	0.285063	0.00434516	0.0763796
Q13501;E7EMC7;Q13501-2;E3W990;E9PFW8;C9JRJ8;D6RBF1;C9J6J8	Q13501;E7EMC7;Q13501-2;E3W990;E9PFW8	14;12;11;8;7;6;3;3	14;12;11;8;7;6;3;3	14;12;11;8;7;6;3;3	Sequestosome-1	SQSTM1	>sp|Q13501|SQSTM_HUMAN Sequestosome-1 OS=Homo sapiens GN=SQSTM1 PE=1 SV=1;>tr|E7EMC7|E7EMC7_HUMAN Sequestosome-1 OS=Homo sapiens GN=SQSTM1 PE=2 SV=1;>sp|Q13501-2|SQSTM_HUMAN Isoform 2 of Sequestosome-1 OS=Homo sapiens GN=SQSTM1;>tr|E3W990|E3W990_HUMAN Sequ	8	14	14	14	28.0661	28.1076	28.2563	27.6309	27.7933	27.7084	-0.399171	0.00435739	0.0763796
P12270;Q5SWX9	P12270	74;2	74;2	74;2	Nucleoprotein TPR	TPR	>sp|P12270|TPR_HUMAN Nucleoprotein TPR OS=Homo sapiens GN=TPR PE=1 SV=3	2	74	74	74	29.9046	29.9622	29.9228	29.8139	29.7784	29.7463	-0.144447	0.00436968	0.0763796
P36578;H3BTP7;H3BU31	P36578	35;11;11	35;11;11	8;8;8	60S ribosomal protein L4	RPL4	>sp|P36578|RL4_HUMAN 60S ribosomal protein L4 OS=Homo sapiens GN=RPL4 PE=1 SV=5	3	35	35	8	33.174	33.1988	33.156	33.0667	33.0135	33.0683	-0.107293	0.00441422	0.0768948
A6NJ78;A6NJ78-2	A6NJ78;A6NJ78-2	2;1	2;1	2;1	Probable methyltransferase-like protein 15	METTL15	>sp|A6NJ78|MET15_HUMAN Probable methyltransferase-like protein 15 OS=Homo sapiens GN=METTL15 PE=2 SV=1;>sp|A6NJ78-2|MET15_HUMAN Isoform 2 of Probable methyltransferase-like protein 15 OS=Homo sapiens GN=METTL15	2	2	2	2	20.8727	22.3316	21.2912	23.8755	24.1462	24.3703	2.85502	0.0044966	0.0777898
Q02543;M0R117;M0R0P7	Q02543;M0R117;M0R0P7	14;13;9	14;13;9	4;4;1	60S ribosomal protein L18a	RPL18A	>sp|Q02543|RL18A_HUMAN 60S ribosomal protein L18a OS=Homo sapiens GN=RPL18A PE=1 SV=2;>tr|M0R117|M0R117_HUMAN 60S ribosomal protein L18a OS=Homo sapiens GN=RPL18A PE=3 SV=1;>tr|M0R0P7|M0R0P7_HUMAN 60S ribosomal protein L18a OS=Homo sapiens GN=RPL18A PE=3 S	3	14	14	4	32.4877	32.534	32.5309	32.4031	32.3877	32.4293	-0.127832	0.00450698	0.0777898
Q9UKZ1;H7C0C7	Q9UKZ1;H7C0C7	2;1	2;1	2;1	CCR4-NOT transcription complex subunit 11	CNOT11	>sp|Q9UKZ1|CNO11_HUMAN CCR4-NOT transcription complex subunit 11 OS=Homo sapiens GN=CNOT11 PE=1 SV=1;>tr|H7C0C7|H7C0C7_HUMAN CCR4-NOT transcription complex subunit 11 (Fragment) OS=Homo sapiens GN=CNOT11 PE=4 SV=1	2	2	2	2	22.7222	22.5453	22.8743	23.3207	23.3991	23.5988	0.676873	0.00451855	0.0777898
Q9Y4X5;H3BNB9;H3BSK4	Q9Y4X5	12;4;2	12;4;2	12;4;2	E3 ubiquitin-protein ligase ARIH1	ARIH1	>sp|Q9Y4X5|ARI1_HUMAN E3 ubiquitin-protein ligase ARIH1 OS=Homo sapiens GN=ARIH1 PE=1 SV=2	3	12	12	12	27.5292	27.5477	27.592	27.6947	27.7825	27.7761	0.228441	0.00452656	0.0777898
Q8IY37;F5H3Y4	Q8IY37;F5H3Y4	17;14	17;14	17;14	Probable ATP-dependent RNA helicase DHX37	DHX37	>sp|Q8IY37|DHX37_HUMAN Probable ATP-dependent RNA helicase DHX37 OS=Homo sapiens GN=DHX37 PE=1 SV=1;>tr|F5H3Y4|F5H3Y4_HUMAN Probable ATP-dependent RNA helicase DHX37 OS=Homo sapiens GN=DHX37 PE=2 SV=1	2	17	17	17	27.2272	27.2201	27.2154	26.982	26.8178	26.9646	-0.255561	0.00456344	0.0778557
Q00839	Q00839	38	38	3	Heterogeneous nuclear ribonucleoprotein U	HNRNPU	>sp|Q00839|HNRPU_HUMAN Heterogeneous nuclear ribonucleoprotein U OS=Homo sapiens GN=HNRNPU PE=1 SV=6	1	38	38	3	33.1917	33.1689	33.136	33.0125	32.9697	33.0455	-0.156415	0.0045686	0.0778557
P46087;P46087-4;P46087-2;P46087-3;F5GYR3;F5H5X6;F5GWB7;F5H709;F5H359	P46087;P46087-4;P46087-2;P46087-3	32;32;31;22;7;6;4;4;2	32;32;31;22;7;6;4;4;2	32;32;31;22;7;6;4;4;2	Putative ribosomal RNA methyltransferase NOP2	NOP2	>sp|P46087|NOP2_HUMAN Putative ribosomal RNA methyltransferase NOP2 OS=Homo sapiens GN=NOP2 PE=1 SV=2;>sp|P46087-4|NOP2_HUMAN Isoform 4 of Putative ribosomal RNA methyltransferase NOP2 OS=Homo sapiens GN=NOP2;>sp|P46087-2|NOP2_HUMAN Isoform 2 of Putative r	9	32	32	32	29.8808	29.908	29.8129	29.6832	29.607	29.5746	-0.273845	0.00457616	0.0778557
Q9NV06;E7EVM5;E5RHM4;Q9NV06-2;E5RJ28	Q9NV06	20;8;4;2;2	20;8;4;2;2	20;8;4;2;2	DDB1- and CUL4-associated factor 13	DCAF13	>sp|Q9NV06|DCA13_HUMAN DDB1- and CUL4-associated factor 13 OS=Homo sapiens GN=DCAF13 PE=1 SV=2	5	20	20	20	28.716	28.5872	28.6703	28.4103	28.3912	28.4531	-0.259991	0.00463115	0.0783962
Q9BUJ2-4;M0QYZ0;M0QZV6;M0R0K8;M0R203	Q9BUJ2-4;M0QYZ0	23;13;5;5;4	23;13;5;5;4	1;1;1;1;1	Heterogeneous nuclear ribonucleoprotein U-like protein 1	HNRNPUL1	>sp|Q9BUJ2-4|HNRL1_HUMAN Isoform 4 of Heterogeneous nuclear ribonucleoprotein U-like protein 1 OS=Homo sapiens GN=HNRNPUL1;>tr|M0QYZ0|M0QYZ0_HUMAN Heterogeneous nuclear ribonucleoprotein U-like protein 1 (Fragment) OS=Homo sapiens GN=HNRNPUL1 PE=2 SV=1	5	23	23	1	29.8747	29.9555	29.8806	29.7624	29.7442	29.7297	-0.136373	0.00463865	0.0783962
Q92989;E9PL17;Q92989-2;E9PKV5;E9PJM4	Q92989;E9PL17;Q92989-2	9;9;8;2;2	9;9;8;2;2	9;9;8;2;2	Polyribonucleotide 5-hydroxyl-kinase Clp1	CLP1	>sp|Q92989|CLP1_HUMAN Polyribonucleotide 5-hydroxyl-kinase Clp1 OS=Homo sapiens GN=CLP1 PE=1 SV=1;>tr|E9PL17|E9PL17_HUMAN Polyribonucleotide 5-hydroxyl-kinase Clp1 OS=Homo sapiens GN=CLP1 PE=2 SV=1;>sp|Q92989-2|CLP1_HUMAN Isoform 2 of Polyribonucleotide	5	9	9	9	26.2028	26.2912	26.3745	26.5805	26.656	26.7172	0.364779	0.00467135	0.0786884
Q96C19;H0Y4Y4;C9JTV4;Q8WYH2;Q9BUP0-2	Q96C19	8;2;1;1;1	8;2;1;1;1	7;1;0;0;0	EF-hand domain-containing protein D2	EFHD2	>sp|Q96C19|EFHD2_HUMAN EF-hand domain-containing protein D2 OS=Homo sapiens GN=EFHD2 PE=1 SV=1	5	8	8	7	26.9272	26.9205	26.8918	26.6067	26.3948	26.3411	-0.525633	0.00470373	0.0788274
P61956-2;P61956;H7BZT4	P61956-2;P61956;H7BZT4	3;3;3	3;3;3	1;1;1	Small ubiquitin-related modifier 2	SUMO2	>sp|P61956-2|SUMO2_HUMAN Isoform 2 of Small ubiquitin-related modifier 2 OS=Homo sapiens GN=SUMO2;>sp|P61956|SUMO2_HUMAN Small ubiquitin-related modifier 2 OS=Homo sapiens GN=SUMO2 PE=1 SV=3;>tr|H7BZT4|H7BZT4_HUMAN Uncharacterized protein OS=Homo sapiens P	3	3	3	1	29.0486	29.1235	29.0924	28.8599	28.6781	28.7229	-0.369446	0.00472015	0.0788274
Q9UQE7	Q9UQE7	59	59	59	Structural maintenance of chromosomes protein 3	SMC3	>sp|Q9UQE7|SMC3_HUMAN Structural maintenance of chromosomes protein 3 OS=Homo sapiens GN=SMC3 PE=1 SV=2	1	59	59	59	30.1846	30.1895	30.1638	30.1292	30.1187	30.1029	-0.0659747	0.00472594	0.0788274
Q9NVD7;J3KNQ4;F5H1R9;B7Z952;E9PS97;Q9NVD7-2	Q9NVD7;J3KNQ4;F5H1R9;B7Z952;E9PS97	9;9;8;7;6;2	9;9;8;7;6;2	6;6;5;6;6;1	Alpha-parvin	PARVA	>sp|Q9NVD7|PARVA_HUMAN Alpha-parvin OS=Homo sapiens GN=PARVA PE=1 SV=1;>tr|J3KNQ4|J3KNQ4_HUMAN Alpha-parvin OS=Homo sapiens GN=PARVA PE=4 SV=1;>tr|F5H1R9|F5H1R9_HUMAN Alpha-parvin OS=Homo sapiens GN=PARVA PE=2 SV=1;>tr|B7Z952|B7Z952_HUMAN Alpha-parvin OS=H	6	9	9	6	25.1624	25.0238	25.0666	25.5428	25.8413	25.9131	0.774679	0.00482635	0.08024
Q8TCU6;Q8TCU6-3;Q8TCU6-2;H0YDZ4	Q8TCU6;Q8TCU6-3	36;31;17;12	36;31;17;12	36;31;17;12	Phosphatidylinositol 3,4,5-trisphosphate-dependent Rac exchanger 1 protein	PREX1	>sp|Q8TCU6|PREX1_HUMAN Phosphatidylinositol 3,4,5-trisphosphate-dependent Rac exchanger 1 protein OS=Homo sapiens GN=PREX1 PE=1 SV=3;>sp|Q8TCU6-3|PREX1_HUMAN Isoform 3 of Phosphatidylinositol 3,4,5-trisphosphate-dependent Rac exchanger 1 protein OS=Homo sa	4	36	36	36	28.8026	28.9556	28.8862	28.537	28.6218	28.6119	-0.27432	0.00488092	0.0804646
Q5GLZ8-2;Q5GLZ8;Q5GLZ8-6;Q5GLZ8-3;H0Y6K7;D6RCL5;Q5GLZ8-4;Q5GLZ8-5	Q5GLZ8-2;Q5GLZ8;Q5GLZ8-6;Q5GLZ8-3	16;16;15;15;7;4;1;1	16;16;15;15;7;4;1;1	16;16;15;15;7;4;1;1	Probable E3 ubiquitin-protein ligase HERC4	HERC4	>sp|Q5GLZ8-2|HERC4_HUMAN Isoform 2 of Probable E3 ubiquitin-protein ligase HERC4 OS=Homo sapiens GN=HERC4;>sp|Q5GLZ8|HERC4_HUMAN Probable E3 ubiquitin-protein ligase HERC4 OS=Homo sapiens GN=HERC4 PE=1 SV=1;>sp|Q5GLZ8-6|HERC4_HUMAN Isoform 6 of Probable E3	8	16	16	16	25.4701	25.476	25.5937	26.153	25.907	26.2174	0.677038	0.00488221	0.0804646
Q96AG4;I3L223	Q96AG4	12;1	12;1	12;1	Leucine-rich repeat-containing protein 59	LRRC59	>sp|Q96AG4|LRC59_HUMAN Leucine-rich repeat-containing protein 59 OS=Homo sapiens GN=LRRC59 PE=1 SV=1	2	12	12	12	29.1911	29.2193	29.1469	29.0486	29.0596	29.0093	-0.142461	0.00488715	0.0804646
O43396;K7ER96;G3V1K0;K7EML9;K7EPB7;K7EME7;K7EKG2	O43396;K7ER96;G3V1K0	15;14;8;5;4;2;1	15;14;8;5;4;2;1	15;14;8;5;4;2;1	Thioredoxin-like protein 1	TXNL1	>sp|O43396|TXNL1_HUMAN Thioredoxin-like protein 1 OS=Homo sapiens GN=TXNL1 PE=1 SV=3;>tr|K7ER96|K7ER96_HUMAN Thioredoxin-like protein 1 (Fragment) OS=Homo sapiens GN=TXNL1 PE=4 SV=1;>tr|G3V1K0|G3V1K0_HUMAN Thioredoxin-like 1, isoform CRA_b OS=Homo sapiens	7	15	15	15	28.5448	28.5798	28.4639	29.1219	29.2244	28.9097	0.577069	0.00491221	0.0806171
E9PPJ5;P21741;E9PLM6;P21741-2	E9PPJ5;P21741;E9PLM6	7;7;7;3	7;7;7;3	7;7;7;3	Midkine	MDK	>tr|E9PPJ5|E9PPJ5_HUMAN Midkine (Fragment) OS=Homo sapiens GN=MDK PE=4 SV=1;>sp|P21741|MK_HUMAN Midkine OS=Homo sapiens GN=MDK PE=1 SV=1;>tr|E9PLM6|E9PLM6_HUMAN Midkine OS=Homo sapiens GN=MDK PE=4 SV=1	4	7	7	7	25.5438	25.6433	25.3556	26.1443	25.9836	26.0381	0.494374	0.0049989	0.0816825
B1AK13;P35914;P35914-3;P35914-2;G5E9S9;B7Z4D4;H0Y2L7;B7Z212;Q8TB92-5;Q8TB92-2;Q8TB92	B1AK13;P35914;P35914-3;P35914-2	3;3;2;2;1;1;1;1;1;1;1	3;3;2;2;1;1;1;1;1;1;1	3;3;2;2;1;1;1;1;1;1;1	Hydroxymethylglutaryl-CoA lyase, mitochondrial	HMGCL	>tr|B1AK13|B1AK13_HUMAN 3-hydroxymethyl-3-methylglutaryl-Coenzyme A lyase (Hydroxymethylglutaricaciduria), isoform CRA_b OS=Homo sapiens GN=HMGCL PE=2 SV=1;>sp|P35914|HMGCL_HUMAN Hydroxymethylglutaryl-CoA lyase, mitochondrial OS=Homo sapiens GN=HMGCL PE=1	11	3	3	3	24.5352	24.3446	23.9553	23.3203	23.3547	23.2326	-1.02428	0.00501478	0.0816825
B1AK87;P47756-2;B1AK88;P47756;F6USW4;B1AK85;F6Q0E3	B1AK87;P47756-2;B1AK88;P47756;F6USW4;B1AK85	17;17;17;15;12;12;6	17;17;17;15;12;12;6	17;17;17;15;12;12;6	F-actin-capping protein subunit beta	CAPZB	>tr|B1AK87|B1AK87_HUMAN Capping protein (Actin filament) muscle Z-line, beta, isoform CRA_a OS=Homo sapiens GN=CAPZB PE=4 SV=1;>sp|P47756-2|CAPZB_HUMAN Isoform 2 of F-actin-capping protein subunit beta OS=Homo sapiens GN=CAPZB;>tr|B1AK88|B1AK88_HUMAN Cappi	7	17	17	17	30.2159	30.2069	30.217	30.0397	29.9651	30.0778	-0.176229	0.00502514	0.0816825
Q9H4A6;D6REM1	Q9H4A6	9;1	9;1	9;1	Golgi phosphoprotein 3	GOLPH3	>sp|Q9H4A6|GOLP3_HUMAN Golgi phosphoprotein 3 OS=Homo sapiens GN=GOLPH3 PE=1 SV=1	2	9	9	9	26.6373	26.7286	26.8627	26.3718	26.3911	26.3295	-0.35675	0.00507108	0.0821676
Q9H1I8;Q9H1I8-3;H7C3Y4;B1AH59;B1AH60;Q9H1I8-2	Q9H1I8;Q9H1I8-3	5;4;1;1;1;1	5;4;1;1;1;1	5;4;1;1;1;1	Activating signal cointegrator 1 complex subunit 2	ASCC2	>sp|Q9H1I8|ASCC2_HUMAN Activating signal cointegrator 1 complex subunit 2 OS=Homo sapiens GN=ASCC2 PE=1 SV=3;>sp|Q9H1I8-3|ASCC2_HUMAN Isoform 3 of Activating signal cointegrator 1 complex subunit 2 OS=Homo sapiens GN=ASCC2	6	5	5	5	24.5772	24.3694	24.7261	25.8873	25.4075	25.4553	0.878062	0.00510976	0.0825323
Q6NXG1-5;Q6NXG1-4;Q6NXG1-3;Q6NXG1;Q6NXG1-2;H0YBB3;H0YBR2;E5RI26	Q6NXG1-5;Q6NXG1-4;Q6NXG1-3;Q6NXG1;Q6NXG1-2;H0YBB3;H0YBR2	17;17;17;17;16;14;13;5	17;17;17;17;16;14;13;5	15;15;15;15;14;12;11;5	Epithelial splicing regulatory protein 1	ESRP1	>sp|Q6NXG1-5|ESRP1_HUMAN Isoform 5 of Epithelial splicing regulatory protein 1 OS=Homo sapiens GN=ESRP1;>sp|Q6NXG1-4|ESRP1_HUMAN Isoform 4 of Epithelial splicing regulatory protein 1 OS=Homo sapiens GN=ESRP1;>sp|Q6NXG1-3|ESRP1_HUMAN Isoform 3 of Epithelial	8	17	17	15	29.1069	29.1523	29.1568	28.9206	28.761	28.7355	-0.391372	0.00518564	0.0830935
Q9BRV8;Q9BRV8-2	Q9BRV8;Q9BRV8-2	7;7	7;7	7;7	Suppressor of IKBKE 1	SIKE1	>sp|Q9BRV8|SIKE1_HUMAN Suppressor of IKBKE 1 OS=Homo sapiens GN=SIKE1 PE=1 SV=1;>sp|Q9BRV8-2|SIKE1_HUMAN Isoform 2 of Suppressor of IKBKE 1 OS=Homo sapiens GN=SIKE1	2	7	7	7	24.8042	24.7908	25.0623	24.1544	24.3904	24.1644	-0.639768	0.0051928	0.0830935
Q9Y6U3;Q9Y6U3-3;Q9Y6U3-2;E5RHN8;F8WBX5;E5RHX6;C9JGB6	Q9Y6U3;Q9Y6U3-3;Q9Y6U3-2	6;4;4;1;1;1;1	6;4;4;1;1;1;1	6;4;4;1;1;1;1	Adseverin	SCIN	>sp|Q9Y6U3|ADSV_HUMAN Adseverin OS=Homo sapiens GN=SCIN PE=1 SV=4;>sp|Q9Y6U3-3|ADSV_HUMAN Isoform 3 of Adseverin OS=Homo sapiens GN=SCIN;>sp|Q9Y6U3-2|ADSV_HUMAN Isoform 2 of Adseverin OS=Homo sapiens GN=SCIN	7	6	6	6	24.1908	23.9993	23.3529	26.0048	25.4528	25.3938	1.45346	0.005201	0.0830935
A6NHR9;A6NHR9-2;J3KTL8;A6NHR9-3;J3QSH1;J3KTK7;J3KRK8	A6NHR9;A6NHR9-2;J3KTL8	45;43;28;18;3;1;1	45;43;28;18;3;1;1	45;43;28;18;3;1;1	Structural maintenance of chromosomes flexible hinge domain-containing protein 1	SMCHD1	>sp|A6NHR9|SMHD1_HUMAN Structural maintenance of chromosomes flexible hinge domain-containing protein 1 OS=Homo sapiens GN=SMCHD1 PE=1 SV=2;>sp|A6NHR9-2|SMHD1_HUMAN Isoform 2 of Structural maintenance of chromosomes flexible hinge domain-containing protein	7	45	45	45	27.5565	27.5685	27.629	27.3817	27.2334	27.2302	-0.335089	0.0052304	0.0830935
Q5SZK8;Q5SZK8-2	Q5SZK8;Q5SZK8-2	54;50	54;50	54;50	FRAS1-related extracellular matrix protein 2	FREM2	>sp|Q5SZK8|FREM2_HUMAN FRAS1-related extracellular matrix protein 2 OS=Homo sapiens GN=FREM2 PE=1 SV=2;>sp|Q5SZK8-2|FREM2_HUMAN Isoform 2 of FRAS1-related extracellular matrix protein 2 OS=Homo sapiens GN=FREM2	2	54	54	54	28.6814	28.8446	28.823	29.3665	29.1358	29.3581	0.535015	0.00525261	0.0830935
P78344;P78344-2;D3DQV9;H0Y3P2;H0YD77;H0YEN8;H0YDC0;H0YCF8;E9PKF8;H0YEI7;H0YE22	P78344;P78344-2;D3DQV9;H0Y3P2	33;32;31;30;14;5;5;5;5;4;4	33;32;31;30;14;5;5;5;5;4;4	14;13;12;11;0;0;0;0;5;0;4	Eukaryotic translation initiation factor 4 gamma 2	EIF4G2	>sp|P78344|IF4G2_HUMAN Eukaryotic translation initiation factor 4 gamma 2 OS=Homo sapiens GN=EIF4G2 PE=1 SV=1;>sp|P78344-2|IF4G2_HUMAN Isoform 2 of Eukaryotic translation initiation factor 4 gamma 2 OS=Homo sapiens GN=EIF4G2;>tr|D3DQV9|D3DQV9_HUMAN Eukaryo	11	33	33	14	29.9292	29.857	29.859	29.6971	29.7322	29.6466	-0.161892	0.005259	0.0830935
P23284	P23284	12	12	12	Peptidyl-prolyl cis-trans isomerase B	PPIB	>sp|P23284|PPIB_HUMAN Peptidyl-prolyl cis-trans isomerase B OS=Homo sapiens GN=PPIB PE=1 SV=2	1	12	12	12	32.5012	32.5564	32.5134	32.2345	32.1116	32.294	-0.278895	0.0052736	0.0830935
A8MT37;P49840;M0QYV0	A8MT37;P49840;M0QYV0	13;13;10	13;13;10	7;7;6	Glycogen synthase kinase-3 alpha	GSK3A	>tr|A8MT37|A8MT37_HUMAN Glycogen synthase kinase-3 alpha OS=Homo sapiens GN=GSK3A PE=2 SV=2;>sp|P49840|GSK3A_HUMAN Glycogen synthase kinase-3 alpha OS=Homo sapiens GN=GSK3A PE=1 SV=2;>tr|M0QYV0|M0QYV0_HUMAN Uncharacterized protein (Fragment) OS=Homo sapien	3	13	13	7	28.1117	28.2289	28.3108	27.9113	27.8766	27.8942	-0.334716	0.00529931	0.0830935
Q9Y4K3	Q9Y4K3	6	6	6	TNF receptor-associated factor 6	TRAF6	>sp|Q9Y4K3|TRAF6_HUMAN TNF receptor-associated factor 6 OS=Homo sapiens GN=TRAF6 PE=1 SV=1	1	6	6	6	24.4946	24.8905	24.7354	25.6561	25.4664	25.3652	0.731044	0.00530698	0.0830935
P84077;P61204;F5H423;B7ZB63;F5H0C7;F5H1V1;F5H6T5;H0YGG7	P84077;P61204;F5H423;B7ZB63;F5H0C7	12;12;10;8;6;2;2;2	12;12;10;8;6;2;2;2	7;7;5;6;2;1;1;2	ADP-ribosylation factor 1;ADP-ribosylation factor 3	ARF1;ARF3	>sp|P84077|ARF1_HUMAN ADP-ribosylation factor 1 OS=Homo sapiens GN=ARF1 PE=1 SV=2;>sp|P61204|ARF3_HUMAN ADP-ribosylation factor 3 OS=Homo sapiens GN=ARF3 PE=1 SV=2;>tr|F5H423|F5H423_HUMAN Uncharacterized protein OS=Homo sapiens PE=2 SV=1;>tr|B7ZB63|B7ZB63_	8	12	12	7	32.4143	32.4548	32.3662	31.9854	31.9974	32.1719	-0.41687	0.00532887	0.0830935
Q9UHD8;Q9UHD8-7;Q9UHD8-2;Q9UHD8-5;Q9UHD8-3;Q9UHD8-4;Q9UHD8-9;Q9UHD8-8;K7EL40;K7EPY1;K7ENL0;K7EK18;K7EJV0;K7ER52;K7EIE4;K7EQD7;K7ER14;K7ELJ9;K7EIR4;K7EKN4;K7EN52;K7ENQ5;K7EJ51;K7EJZ2;K7EJL9;K7ERG1;K7ER34	Q9UHD8;Q9UHD8-7;Q9UHD8-2;Q9UHD8-5;Q9UHD8-3;Q9UHD8-4;Q9UHD8-9;Q9UHD8-8	29;27;27;27;19;15;15;15;10;8;8;8;7;7;7;7;6;5;4;4;4;4;4;4;3;1;1	29;27;27;27;19;15;15;15;10;8;8;8;7;7;7;7;6;5;4;4;4;4;4;4;3;1;1	29;27;27;27;19;15;15;15;10;8;8;8;7;7;7;7;6;5;4;4;4;4;4;4;3;1;1	Septin-9	SEPT9	>sp|Q9UHD8|SEPT9_HUMAN Septin-9 OS=Homo sapiens GN=SEPT9 PE=1 SV=2;>sp|Q9UHD8-7|SEPT9_HUMAN Isoform 7 of Septin-9 OS=Homo sapiens GN=SEPT9;>sp|Q9UHD8-2|SEPT9_HUMAN Isoform 2 of Septin-9 OS=Homo sapiens GN=SEPT9;>sp|Q9UHD8-5|SEPT9_HUMAN Isoform 5 of Septin-	27	29	29	29	29.4306	29.5294	29.5465	29.229	29.3006	29.1977	-0.300422	0.0053383	0.0830935
Q9NVJ2;B4DI85	Q9NVJ2	5;1	5;1	2;1	ADP-ribosylation factor-like protein 8B	ARL8B	>sp|Q9NVJ2|ARL8B_HUMAN ADP-ribosylation factor-like protein 8B OS=Homo sapiens GN=ARL8B PE=1 SV=1	2	5	5	2	26.7414	27.023	26.9358	26.285	26.4571	26.3606	-0.575247	0.00536217	0.0830935
Q8IYB7;H7C440;Q8IYB7-3;Q8IYB7-2;Q8IYB7-4;C9JGP4;Q8IYB7-5;H7C036;H7C1Q8	Q8IYB7;H7C440;Q8IYB7-3;Q8IYB7-2	12;6;6;6;4;3;3;2;1	12;6;6;6;4;3;3;2;1	12;6;6;6;4;3;3;2;1	DIS3-like exonuclease 2	DIS3L2	>sp|Q8IYB7|DI3L2_HUMAN DIS3-like exonuclease 2 OS=Homo sapiens GN=DIS3L2 PE=1 SV=4;>tr|H7C440|H7C440_HUMAN DIS3-like exonuclease 2 (Fragment) OS=Homo sapiens GN=DIS3L2 PE=2 SV=1;>sp|Q8IYB7-3|DI3L2_HUMAN Isoform 3 of DIS3-like exonuclease 2 OS=Homo sapiens	9	12	12	12	26.5817	26.698	26.5847	26.8658	26.9979	27.0241	0.413234	0.00537138	0.0830935
E9PJN1;O75676-2;O75676;G3XAA9	E9PJN1;O75676-2;O75676;G3XAA9	7;7;7;4	7;7;7;4	6;6;6;4	Ribosomal protein S6 kinase;Ribosomal protein S6 kinase alpha-4	RPS6KA4	>tr|E9PJN1|E9PJN1_HUMAN Ribosomal protein S6 kinase OS=Homo sapiens GN=RPS6KA4 PE=2 SV=1;>sp|O75676-2|KS6A4_HUMAN Isoform 2 of Ribosomal protein S6 kinase alpha-4 OS=Homo sapiens GN=RPS6KA4;>sp|O75676|KS6A4_HUMAN Ribosomal protein S6 kinase alpha-4 OS=Homo	4	7	7	6	24.2673	24.5407	24.2526	25.1193	24.9348	24.904	0.667517	0.0053748	0.0830935
Q99595	Q99595	2	2	2	Mitochondrial import inner membrane translocase subunit Tim17-A	TIMM17A	>sp|Q99595|TI17A_HUMAN Mitochondrial import inner membrane translocase subunit Tim17-A OS=Homo sapiens GN=TIMM17A PE=1 SV=1	1	2	2	2	23.4224	23.3636	22.3034	20.8724	21.0811	21.0605	-2.30307	0.00540145	0.0830935
P17568	P17568	5	5	5	NADH dehydrogenase [ubiquinone] 1 beta subcomplex subunit 7	NDUFB7	>sp|P17568|NDUB7_HUMAN NADH dehydrogenase [ubiquinone] 1 beta subcomplex subunit 7 OS=Homo sapiens GN=NDUFB7 PE=1 SV=4	1	5	5	5	26.476	26.635	26.4663	26.2465	26.1766	26.1733	-0.299393	0.00540499	0.0830935
P10768;H7BZT7;U3KQT1	P10768;H7BZT7	9;6;3	9;6;3	9;6;3	S-formylglutathione hydrolase	ESD	>sp|P10768|ESTD_HUMAN S-formylglutathione hydrolase OS=Homo sapiens GN=ESD PE=1 SV=2;>tr|H7BZT7|H7BZT7_HUMAN S-formylglutathione hydrolase (Fragment) OS=Homo sapiens GN=ESD PE=4 SV=1	3	9	9	9	30.3311	30.3124	30.3565	30.4554	30.5271	30.4572	0.126176	0.00545512	0.083606
Q8WVC0;Q8WVC0-2	Q8WVC0;Q8WVC0-2	13;10	13;10	13;10	RNA polymerase-associated protein LEO1	LEO1	>sp|Q8WVC0|LEO1_HUMAN RNA polymerase-associated protein LEO1 OS=Homo sapiens GN=LEO1 PE=1 SV=1;>sp|Q8WVC0-2|LEO1_HUMAN Isoform 2 of RNA polymerase-associated protein LEO1 OS=Homo sapiens GN=LEO1	2	13	13	13	28.4611	28.4235	28.3626	27.7166	27.9853	27.9907	-0.438177	0.00547109	0.083606
P13674-3;P13674-2;P13674	P13674-3;P13674-2;P13674	12;12;11	12;12;11	12;12;11	Prolyl 4-hydroxylase subunit alpha-1	P4HA1	>sp|P13674-3|P4HA1_HUMAN Isoform 3 of Prolyl 4-hydroxylase subunit alpha-1 OS=Homo sapiens GN=P4HA1;>sp|P13674-2|P4HA1_HUMAN Isoform 2 of Prolyl 4-hydroxylase subunit alpha-1 OS=Homo sapiens GN=P4HA1;>sp|P13674|P4HA1_HUMAN Prolyl 4-hydroxylase subunit alph	3	12	12	12	27.2543	27.1697	26.987	26.7308	26.5929	26.6424	-0.527243	0.00555207	0.0845904
Q9H900-2;Q9H900;H3BSG1;H3BQ07	Q9H900-2;Q9H900	5;5;1;1	5;5;1;1	5;5;1;1	Protein zwilch homolog	ZWILCH	>sp|Q9H900-2|ZWILC_HUMAN Isoform 2 of Protein zwilch homolog OS=Homo sapiens GN=ZWILCH;>sp|Q9H900|ZWILC_HUMAN Protein zwilch homolog OS=Homo sapiens GN=ZWILCH PE=1 SV=2	4	5	5	5	20.8727	20.1209	21.2912	25.4715	25.7393	28.6697	4.86663	0.00557758	0.084726
Q9BV20;Q9BV20-2;K7EM59	Q9BV20;Q9BV20-2	16;10;6	16;10;6	16;10;6	Methylthioribose-1-phosphate isomerase	MRI1	>sp|Q9BV20|MTNA_HUMAN Methylthioribose-1-phosphate isomerase OS=Homo sapiens GN=MRI1 PE=1 SV=1;>sp|Q9BV20-2|MTNA_HUMAN Isoform 2 of Methylthioribose-1-phosphate isomerase OS=Homo sapiens GN=MRI1	3	16	16	16	28.393	28.4727	28.4933	28.6332	28.6577	28.611	0.160427	0.00562995	0.0852641
Q08345;Q08345-5;Q08345-2;Q08345-6;H0Y9F4;Q6ZNR9;A2ABM8;E7EPN2;H0Y717;E7EUP7;A2ABL2;Q08345-4;E7EQ30;E7EPH4;E7ERI6;E7ETI3;E7EVT1;E7ES06;E7ETX3;E7EUD5;E7EVW6;E7ERN0;E7ESR9;A2ABL0;D6R9C4;D6RB35;D6RB82;D6RBU7;E7EQ23;E7EX99;E7EXB0;E7ENJ2;E7EN94;H0YAH6;Q16832	Q08345;Q08345-5;Q08345-2;Q08345-6	15;15;14;14;5;5;5;4;4;4;4;4;4;4;3;3;2;2;2;2;2;2;2;2;1;1;1;1;1;1;1;1;1;1;1	15;15;14;14;5;5;5;4;4;4;4;4;4;4;3;3;2;2;2;2;2;2;2;2;1;1;1;1;1;1;1;1;1;1;1	15;15;14;14;5;5;5;4;4;4;4;4;4;4;3;3;2;2;2;2;2;2;2;2;1;1;1;1;1;1;1;1;1;1;1	Epithelial discoidin domain-containing receptor 1	DDR1	>sp|Q08345|DDR1_HUMAN Epithelial discoidin domain-containing receptor 1 OS=Homo sapiens GN=DDR1 PE=1 SV=1;>sp|Q08345-5|DDR1_HUMAN Isoform 4 of Epithelial discoidin domain-containing receptor 1 OS=Homo sapiens GN=DDR1;>sp|Q08345-2|DDR1_HUMAN Isoform 2 of Ep	35	15	15	15	27.2611	27.2931	27.274	27.7261	27.5527	27.817	0.452083	0.00564641	0.0852641
Q05639	Q05639	27	12	12	Elongation factor 1-alpha 2	EEF1A2	>sp|Q05639|EF1A2_HUMAN Elongation factor 1-alpha 2 OS=Homo sapiens GN=EEF1A2 PE=1 SV=1	1	27	12	12	31.4966	31.6155	31.3249	30.9772	31.046	31.0097	-0.486866	0.0056951	0.0857457
S4R3H4;E7EQT4;Q9UKV3;Q9UKV3-3;Q9UKV3-2;G3V3T3	S4R3H4;E7EQT4;Q9UKV3;Q9UKV3-3;Q9UKV3-2	33;33;33;17;17;5	33;33;33;17;17;5	1;1;1;1;1;1	Apoptotic chromatin condensation inducer in the nucleus	ACIN1	>tr|S4R3H4|S4R3H4_HUMAN Apoptotic chromatin condensation inducer in the nucleus OS=Homo sapiens GN=ACIN1 PE=4 SV=1;>tr|E7EQT4|E7EQT4_HUMAN Apoptotic chromatin condensation inducer in the nucleus OS=Homo sapiens GN=ACIN1 PE=2 SV=2;>sp|Q9UKV3|ACINU_HUMAN Apo	6	33	33	1	28.7734	28.6736	28.7455	28.523	28.4998	28.5735	-0.222518	0.00571298	0.0857619
Q96HC4;F5H7Y0;Q96HC4-4;Q96HC4-6;Q96HC4-7;H0Y8Y3;H0YBI4;Q96HC4-3;F5H0X8;Q96HC4-2;D3YTJ1	Q96HC4;F5H7Y0;Q96HC4-4;Q96HC4-6;Q96HC4-7;H0Y8Y3	15;12;12;12;11;9;5;5;5;5;5	15;12;12;12;11;9;5;5;5;5;5	15;12;12;12;11;9;5;5;5;5;5	PDZ and LIM domain protein 5	PDLIM5	>sp|Q96HC4|PDLI5_HUMAN PDZ and LIM domain protein 5 OS=Homo sapiens GN=PDLIM5 PE=1 SV=5;>tr|F5H7Y0|F5H7Y0_HUMAN PDZ and LIM domain protein 5 OS=Homo sapiens GN=PDLIM5 PE=2 SV=1;>sp|Q96HC4-4|PDLI5_HUMAN Isoform 4 of PDZ and LIM domain protein 5 OS=Homo sapi	11	15	15	15	27.2745	27.3145	27.3168	26.7385	26.7084	26.992	-0.576001	0.0057936	0.0867171
O60547-2;O60547	O60547-2;O60547	8;8	8;8	8;8	GDP-mannose 4,6 dehydratase	GMDS	>sp|O60547-2|GMDS_HUMAN Isoform 2 of GDP-mannose 4,6 dehydratase OS=Homo sapiens GN=GMDS;>sp|O60547|GMDS_HUMAN GDP-mannose 4,6 dehydratase OS=Homo sapiens GN=GMDS PE=1 SV=1	2	8	8	8	26.9729	27.3521	27.24	26.6256	26.4441	26.4562	-0.783763	0.00584725	0.0872643
Q6P1Q9;Q6P1Q9-2;H7C552;F8WAS9	Q6P1Q9;Q6P1Q9-2	10;8;3;1	10;8;3;1	2;2;1;0	Methyltransferase-like protein 2B	METTL2B	>sp|Q6P1Q9|MET2B_HUMAN Methyltransferase-like protein 2B OS=Homo sapiens GN=METTL2B PE=1 SV=3;>sp|Q6P1Q9-2|MET2B_HUMAN Isoform 2 of Methyltransferase-like protein 2B OS=Homo sapiens GN=METTL2B	4	10	10	2	26.6674	26.822	26.841	26.2744	26.3573	26.4619	-0.464683	0.00592923	0.0882297
G8JLB3;Q9Y606-2;Q9Y606;F5H1S9;F5GXL3;F5GY32;F5H168;F8W9U5;F5H1B2	G8JLB3;Q9Y606-2;Q9Y606;F5H1S9	15;15;15;14;4;3;2;2;2	15;15;15;14;4;3;2;2;2	15;15;15;14;4;3;2;2;2	tRNA pseudouridine synthase;tRNA pseudouridine synthase A, mitochondrial	PUS1	>tr|G8JLB3|G8JLB3_HUMAN tRNA pseudouridine synthase (Fragment) OS=Homo sapiens GN=PUS1 PE=2 SV=1;>sp|Q9Y606-2|TRUA_HUMAN Isoform 2 of tRNA pseudouridine synthase A, mitochondrial OS=Homo sapiens GN=PUS1;>sp|Q9Y606|TRUA_HUMAN tRNA pseudouridine synthase A,	9	15	15	15	26.9775	26.9213	27.0536	26.7549	26.7915	26.7698	-0.207783	0.00595823	0.0884035
P53985;Q5T8R5;Q49A45;Q5T8R3;Q5T8R4	P53985;Q5T8R5;Q49A45;Q5T8R3	7;6;5;4;2	7;6;5;4;2	7;6;5;4;2	Monocarboxylate transporter 1	SLC16A1	>sp|P53985|MOT1_HUMAN Monocarboxylate transporter 1 OS=Homo sapiens GN=SLC16A1 PE=1 SV=3;>tr|Q5T8R5|Q5T8R5_HUMAN Monocarboxylate transporter 1 (Fragment) OS=Homo sapiens GN=SLC16A1 PE=4 SV=1;>tr|Q49A45|Q49A45_HUMAN Monocarboxylate transporter 1 OS=Homo sap	5	7	7	7	27.2178	27.299	27.1934	27.034	27.0565	26.9729	-0.183832	0.0060019	0.0887933
Q9BST9-2;Q9BST9;Q9BST9-3	Q9BST9-2;Q9BST9;Q9BST9-3	12;12;11	12;12;11	12;12;11	Rhotekin	RTKN	>sp|Q9BST9-2|RTKN_HUMAN Isoform 2 of Rhotekin OS=Homo sapiens GN=RTKN;>sp|Q9BST9|RTKN_HUMAN Rhotekin OS=Homo sapiens GN=RTKN PE=1 SV=2;>sp|Q9BST9-3|RTKN_HUMAN Isoform 3 of Rhotekin OS=Homo sapiens GN=RTKN	3	12	12	12	26.7949	26.8354	26.9145	26.6095	26.4417	26.5379	-0.297476	0.00603774	0.0890653
Q8IY81;J3KS36;J3KS74;J3QSE2	Q8IY81	32;3;2;2	32;3;2;2	32;3;2;2	pre-rRNA processing protein FTSJ3	FTSJ3	>sp|Q8IY81|SPB1_HUMAN pre-rRNA processing protein FTSJ3 OS=Homo sapiens GN=FTSJ3 PE=1 SV=2	4	32	32	32	29.1734	29.2118	29.1771	28.8913	29.0001	29.017	-0.177018	0.00615113	0.0904765
P61966;H7C1E4;P61966-2	P61966;H7C1E4;P61966-2	6;6;5	6;6;5	4;4;3	AP-1 complex subunit sigma-1A	AP1S1	>sp|P61966|AP1S1_HUMAN AP-1 complex subunit sigma-1A OS=Homo sapiens GN=AP1S1 PE=1 SV=1;>tr|H7C1E4|H7C1E4_HUMAN AP-1 complex subunit sigma-1A (Fragment) OS=Homo sapiens GN=AP1S1 PE=4 SV=1;>sp|P61966-2|AP1S1_HUMAN Isoform 2 of AP-1 complex subunit sigma-1A	3	6	6	4	27.5398	27.7182	27.6697	27.3225	27.2874	27.3779	-0.347149	0.00619762	0.0907509
Q8WUY1;H0YAR9	Q8WUY1	10;4	10;4	10;4	Protein THEM6	THEM6	>sp|Q8WUY1|THEM6_HUMAN Protein THEM6 OS=Homo sapiens GN=THEM6 PE=1 SV=2	2	10	10	10	28.6264	28.8016	28.9045	29.3026	29.2712	29.5118	0.500971	0.00620987	0.0907509
Q15084-2;Q15084-3;Q15084;F8WA83;B5MCQ5	Q15084-2;Q15084-3;Q15084;F8WA83;B5MCQ5	16;15;15;15;15	16;15;15;15;15	16;15;15;15;15	Protein disulfide-isomerase A6	PDIA6	>sp|Q15084-2|PDIA6_HUMAN Isoform 2 of Protein disulfide-isomerase A6 OS=Homo sapiens GN=PDIA6;>sp|Q15084-3|PDIA6_HUMAN Isoform 3 of Protein disulfide-isomerase A6 OS=Homo sapiens GN=PDIA6;>sp|Q15084|PDIA6_HUMAN Protein disulfide-isomerase A6 OS=Homo sapien	5	16	16	16	31.1753	31.0056	31.0892	31.5352	31.37	31.4459	0.356681	0.00622312	0.0907509
Q9NX74;E7EUN9;I3L4Y9;J3QLD5;H3BQX4;H3BM64;I3L4H0;H3BRI6;H3BSF3;I3L0K0;H3BMK6;H3BTR3;I3L1K5	Q9NX74;E7EUN9;I3L4Y9;J3QLD5	6;5;3;3;2;2;2;1;1;1;1;1;1	6;5;3;3;2;2;2;1;1;1;1;1;1	6;5;3;3;2;2;2;1;1;1;1;1;1	tRNA-dihydrouridine(20) synthase [NAD(P)+]-like	DUS2L	>sp|Q9NX74|DUS2L_HUMAN tRNA-dihydrouridine(20) synthase [NAD(P)+]-like OS=Homo sapiens GN=DUS2 PE=1 SV=1;>tr|E7EUN9|E7EUN9_HUMAN tRNA-dihydrouridine(20) synthase [NAD(P)+]-like OS=Homo sapiens GN=DUS2 PE=2 SV=1;>tr|I3L4Y9|I3L4Y9_HUMAN tRNA-dihydrouridine(2	13	6	6	6	23.2797	23.1193	24.7237	20.8724	21.0811	21.0605	-2.21914	0.00628268	0.0911547
Q8TCE6-2;Q8TCE6;Q6NSW5;B4DMU4;B4DDW8	Q8TCE6-2;Q8TCE6;Q6NSW5;B4DMU4	4;4;4;3;1	4;4;4;3;1	4;4;4;3;1	Protein FAM45A;Protein FAM45B	FAM45A;FAM45B	>sp|Q8TCE6-2|FA45A_HUMAN Isoform 2 of Protein FAM45A OS=Homo sapiens GN=FAM45A;>sp|Q8TCE6|FA45A_HUMAN Protein FAM45A OS=Homo sapiens GN=FAM45A PE=2 SV=1;>sp|Q6NSW5|FA45B_HUMAN Protein FAM45B OS=Homo sapiens GN=FAM45B PE=2 SV=1;>tr|B4DMU4|B4DMU4_HUMAN Prote	5	4	4	4	25.0376	25.0441	24.8278	26.4386	25.7344	26.1426	1.10503	0.00628653	0.0911547
P49821-2;G3V0I5;P49821;B4DE93;E9PQP1;E9PMX3;E9PJL9;E9PLC6;E9PPR0;E9PPD6;H0YE81;E9PPS5;H0YD04	P49821-2;G3V0I5;P49821;B4DE93;E9PQP1;E9PMX3	16;16;16;13;8;8;6;6;6;3;3;2;2	16;16;16;13;8;8;6;6;6;3;3;2;2	16;16;16;13;8;8;6;6;6;3;3;2;2	NADH dehydrogenase [ubiquinone] flavoprotein 1, mitochondrial	NDUFV1	>sp|P49821-2|NDUV1_HUMAN Isoform 2 of NADH dehydrogenase [ubiquinone] flavoprotein 1, mitochondrial OS=Homo sapiens GN=NDUFV1;>tr|G3V0I5|G3V0I5_HUMAN NADH dehydrogenase (Ubiquinone) flavoprotein 1, 51kDa, isoform CRA_c OS=Homo sapiens GN=NDUFV1 PE=4 SV=1;>	13	16	16	16	29.2717	29.2696	29.1852	28.9155	28.7254	28.9369	-0.354049	0.00632585	0.0913374
Q9NYK6	Q9NYK6	1	1	1	Protein EURL homolog	EURL	>sp|Q9NYK6|EURL_HUMAN Protein EURL homolog OS=Homo sapiens GN=EURL PE=2 SV=3	1	1	1	1	25.0707	23.3732	23.4168	20.8724	21.0811	21.0605	-2.35628	0.00633492	0.0913374
Q9P0L0;Q9P0L0-2;J3QKM9	Q9P0L0;Q9P0L0-2	14;13;2	14;13;2	14;13;2	Vesicle-associated membrane protein-associated protein A	VAPA	>sp|Q9P0L0|VAPA_HUMAN Vesicle-associated membrane protein-associated protein A OS=Homo sapiens GN=VAPA PE=1 SV=3;>sp|Q9P0L0-2|VAPA_HUMAN Isoform 2 of Vesicle-associated membrane protein-associated protein A OS=Homo sapiens GN=VAPA	3	14	14	14	30.3047	30.3423	30.2633	30.0392	30.1334	30.1317	-0.173035	0.00636254	0.0914286
Q9BV57;Q9BV57-2;H7C382	Q9BV57;Q9BV57-2	13;8;1	13;8;1	13;8;1	1,2-dihydroxy-3-keto-5-methylthiopentene dioxygenase	ADI1	>sp|Q9BV57|MTND_HUMAN 1,2-dihydroxy-3-keto-5-methylthiopentene dioxygenase OS=Homo sapiens GN=ADI1 PE=1 SV=1;>sp|Q9BV57-2|MTND_HUMAN Isoform 2 of 1,2-dihydroxy-3-keto-5-methylthiopentene dioxygenase OS=Homo sapiens GN=ADI1	3	13	13	13	28.9262	28.9679	28.6729	29.3651	29.4575	29.6278	0.531301	0.00638849	0.0914286
P02751-10;P02751-5;F8W7G7;P02751-9;P02751-14;P02751-13;P02751-8;P02751-17;P02751-3;P02751-11;P02751;P02751-7;P02751-15;P02751-12;P02751-6;P02751-4;H0Y7Z1;P02751-16;P02751-2;H0Y4K8	P02751-10;P02751-5;F8W7G7;P02751-9;P02751-14;P02751-13;P02751-8;P02751-17;P02751-3;P02751-11;P02751;P02751-7;P02751-15;P02751-12;P02751-6;P02751-4	20;20;20;20;20;20;20;20;20;20;20;20;20;19;19;18;9;5;4;2	20;20;20;20;20;20;20;20;20;20;20;20;20;19;19;18;9;5;4;2	20;20;20;20;20;20;20;20;20;20;20;20;20;19;19;18;9;5;4;2	Fibronectin;Anastellin;Ugl-Y1;Ugl-Y2;Ugl-Y3	FN1	>sp|P02751-10|FINC_HUMAN Isoform 10 of Fibronectin OS=Homo sapiens GN=FN1;>sp|P02751-5|FINC_HUMAN Isoform 5 of Fibronectin OS=Homo sapiens GN=FN1;>tr|F8W7G7|F8W7G7_HUMAN Ugl-Y3 OS=Homo sapiens GN=FN1 PE=2 SV=1;>sp|P02751-9|FINC_HUMAN Isoform 9 of Fibronect	20	20	20	20	26.849	26.6125	27.0399	27.4817	27.8069	27.6472	0.798221	0.00639499	0.0914286
P08754;P63096;P63096-2;P11488;P19087;A8MTJ3;P09471-2;P09471;H0Y7E8;H3BTM2;C9JPP4	P08754;P63096	12;7;5;3;3;3;3;2;1;1;1	6;1;0;0;0;0;0;0;0;0;0	6;1;0;0;0;0;0;0;0;0;0	Guanine nucleotide-binding protein G(k) subunit alpha;Guanine nucleotide-binding protein G(i) subunit alpha-1	GNAI3;GNAI1	>sp|P08754|GNAI3_HUMAN Guanine nucleotide-binding protein G(k) subunit alpha OS=Homo sapiens GN=GNAI3 PE=1 SV=3;>sp|P63096|GNAI1_HUMAN Guanine nucleotide-binding protein G(i) subunit alpha-1 OS=Homo sapiens GN=GNAI1 PE=1 SV=2	11	12	6	6	27.9286	27.9838	27.9597	27.7574	27.7227	27.5984	-0.237057	0.00650432	0.0927319
Q13435;E9PPJ0;E9PJ04;H0YCG1;E9PJT3;H0YEX5;E9PIL8	Q13435;E9PPJ0	33;31;16;15;12;7;1	33;31;16;15;12;7;1	33;31;16;15;12;7;1	Splicing factor 3B subunit 2	SF3B2	>sp|Q13435|SF3B2_HUMAN Splicing factor 3B subunit 2 OS=Homo sapiens GN=SF3B2 PE=1 SV=2;>tr|E9PPJ0|E9PPJ0_HUMAN Splicing factor 3B subunit 2 OS=Homo sapiens GN=SF3B2 PE=2 SV=1	7	33	33	33	30.505	30.4664	30.4884	30.394	30.343	30.3121	-0.145388	0.00656888	0.0933915
O75351;K7EL71;K7EKZ3	O75351	16;3;3	16;3;3	10;3;3	Vacuolar protein sorting-associated protein 4B	VPS4B	>sp|O75351|VPS4B_HUMAN Vacuolar protein sorting-associated protein 4B OS=Homo sapiens GN=VPS4B PE=1 SV=2	3	16	16	10	28.7193	28.7289	28.5864	28.9699	28.901	28.9887	0.250598	0.00662367	0.0939089
P41743	P41743	12	12	8	Protein kinase C iota type	PRKCI	>sp|P41743|KPCI_HUMAN Protein kinase C iota type OS=Homo sapiens GN=PRKCI PE=1 SV=2	1	12	12	8	27.5275	27.4608	27.613	27.2528	27.299	27.3117	-0.228433	0.00664227	0.0939118
Q9Y3T9	Q9Y3T9	22	22	22	Nucleolar complex protein 2 homolog	NOC2L	>sp|Q9Y3T9|NOC2L_HUMAN Nucleolar complex protein 2 homolog OS=Homo sapiens GN=NOC2L PE=1 SV=4	1	22	22	22	29.1698	29.2827	29.1949	28.9733	28.9354	29.0371	-0.221628	0.00668284	0.0942243
Q00613-2;Q00613;E9PMQ6;E9PI02;Q03933-2;Q03933	Q00613-2;Q00613;E9PMQ6;E9PI02	10;10;8;6;1;1	10;10;8;6;1;1	10;10;8;6;1;1	Heat shock factor protein 1	HSF1	>sp|Q00613-2|HSF1_HUMAN Isoform Short of Heat shock factor protein 1 OS=Homo sapiens GN=HSF1;>sp|Q00613|HSF1_HUMAN Heat shock factor protein 1 OS=Homo sapiens GN=HSF1 PE=1 SV=1;>tr|E9PMQ6|E9PMQ6_HUMAN Heat shock factor protein 1 OS=Homo sapiens GN=HSF1 PE=	6	10	10	10	25.5634	25.7109	25.9025	26.2441	26.2945	26.4628	0.583574	0.00680013	0.0956139
Q2T9J0;Q2T9J0-2	Q2T9J0;Q2T9J0-2	8;7	8;7	8;7	Peroxisomal leader peptide-processing protease;Peroxisomal leader peptide-processing protease, 15 kDa form;Peroxisomal leader peptide-processing protease, 45 kDa form	TYSND1	>sp|Q2T9J0|TYSD1_HUMAN Peroxisomal leader peptide-processing protease OS=Homo sapiens GN=TYSND1 PE=1 SV=3;>sp|Q2T9J0-2|TYSD1_HUMAN Isoform 2 of Peroxisomal leader peptide-processing protease OS=Homo sapiens GN=TYSND1	2	8	8	8	24.9362	24.8441	25.0614	25.4994	25.4067	25.7381	0.563108	0.00683802	0.0958365
O43159;E9PPY3;E9PPP6	O43159;E9PPY3	11;6;3	11;6;3	11;6;3	Ribosomal RNA-processing protein 8	RRP8	>sp|O43159|RRP8_HUMAN Ribosomal RNA-processing protein 8 OS=Homo sapiens GN=RRP8 PE=1 SV=2;>tr|E9PPY3|E9PPY3_HUMAN Ribosomal RNA-processing protein 8 OS=Homo sapiens GN=RRP8 PE=2 SV=1	3	11	11	11	26.5307	26.5804	26.706	25.9067	26.2251	26.0598	-0.520644	0.00685351	0.0958365
Q5TZF3-2;Q5TZF3	Q5TZF3-2;Q5TZF3	1;1	1;1	1;1	Ankyrin repeat domain-containing protein 45	ANKRD45	>sp|Q5TZF3-2|ANR45_HUMAN Isoform 2 of Ankyrin repeat domain-containing protein 45 OS=Homo sapiens GN=ANKRD45;>sp|Q5TZF3|ANR45_HUMAN Ankyrin repeat domain-containing protein 45 OS=Homo sapiens GN=ANKRD45 PE=2 SV=1	2	1	1	1	28.1033	28.3908	27.8769	26.9972	26.4504	27.0926	-1.10607	0.00687397	0.0958599
Q92621;U3KPX2;E7ET25;U3KQ97;U3KQH5;U3KQ47	Q92621	54;8;7;3;1;1	54;8;7;3;1;1	54;8;7;3;1;1	Nuclear pore complex protein Nup205	NUP205	>sp|Q92621|NU205_HUMAN Nuclear pore complex protein Nup205 OS=Homo sapiens GN=NUP205 PE=1 SV=3	6	54	54	54	30.0562	30.0958	30.1016	29.8069	29.6746	29.8689	-0.288835	0.00698631	0.0970233
Q8N612-3;E9PJK5;Q8N612;Q8N612-2	Q8N612-3;E9PJK5;Q8N612;Q8N612-2	3;3;3;3	3;3;3;3	3;3;3;3	FTS and Hook-interacting protein	FAM160A2	>sp|Q8N612-3|F16A2_HUMAN Isoform 3 of FTS and Hook-interacting protein OS=Homo sapiens GN=FAM160A2;>tr|E9PJK5|E9PJK5_HUMAN FTS and Hook-interacting protein OS=Homo sapiens GN=FAM160A2 PE=2 SV=1;>sp|Q8N612|F16A2_HUMAN FTS and Hook-interacting protein OS=Hom	4	3	3	3	23.3998	23.0367	22.8718	21.9757	21.0811	21.0605	-1.9556	0.00700806	0.0970233
Q16850;Q16850-2;H7C0D0	Q16850;Q16850-2;H7C0D0	16;15;8	16;15;8	16;15;8	Lanosterol 14-alpha demethylase	CYP51A1	>sp|Q16850|CP51A_HUMAN Lanosterol 14-alpha demethylase OS=Homo sapiens GN=CYP51A1 PE=1 SV=3;>sp|Q16850-2|CP51A_HUMAN Isoform 2 of Lanosterol 14-alpha demethylase OS=Homo sapiens GN=CYP51A1;>tr|H7C0D0|H7C0D0_HUMAN Lanosterol 14-alpha demethylase (Fragment)	3	16	16	16	28.7428	28.807	28.7533	28.67	28.6447	28.6248	-0.108613	0.00701442	0.0970233
Q68D91;Q68D91-2	Q68D91;Q68D91-2	6;3	6;3	6;3	Metallo-beta-lactamase domain-containing protein 2	MBLAC2	>sp|Q68D91|MBLC2_HUMAN Metallo-beta-lactamase domain-containing protein 2 OS=Homo sapiens GN=MBLAC2 PE=1 SV=3;>sp|Q68D91-2|MBLC2_HUMAN Isoform 2 of Metallo-beta-lactamase domain-containing protein 2 OS=Homo sapiens GN=MBLAC2	2	6	6	6	23.3628	24.1919	24.0358	25.4159	25.0829	25.2197	1.18387	0.00719874	0.0990938
Q9NTK5;J3KQ32;Q9NTK5-3;Q9NTK5-2;C9JCJ9;C9JTK6	Q9NTK5;J3KQ32;Q9NTK5-3;Q9NTK5-2	23;23;16;15;8;6	23;23;16;15;8;6	23;23;16;15;8;6	Obg-like ATPase 1	OLA1	>sp|Q9NTK5|OLA1_HUMAN Obg-like ATPase 1 OS=Homo sapiens GN=OLA1 PE=1 SV=2;>tr|J3KQ32|J3KQ32_HUMAN Obg-like ATPase 1 OS=Homo sapiens GN=OLA1 PE=2 SV=1;>sp|Q9NTK5-3|OLA1_HUMAN Isoform 3 of Obg-like ATPase 1 OS=Homo sapiens GN=OLA1;>sp|Q9NTK5-2|OLA1_HUMAN Iso	6	23	23	23	30.0802	30.1484	30.1158	30.22	30.2809	30.2894	0.165081	0.00720294	0.0990938
P09669	P09669	7	7	7	Cytochrome c oxidase subunit 6C	COX6C	>sp|P09669|COX6C_HUMAN Cytochrome c oxidase subunit 6C OS=Homo sapiens GN=COX6C PE=1 SV=2	1	7	7	7	29.4368	29.4485	29.2896	29.1037	28.9417	28.8933	-0.495072	0.00723792	0.0993074
Q9NW08;Q9NW08-2;F8VRU2	Q9NW08;Q9NW08-2	17;16;6	17;16;6	17;16;6	DNA-directed RNA polymerase III subunit RPC2	POLR3B	>sp|Q9NW08|RPC2_HUMAN DNA-directed RNA polymerase III subunit RPC2 OS=Homo sapiens GN=POLR3B PE=1 SV=2;>sp|Q9NW08-2|RPC2_HUMAN Isoform 2 of DNA-directed RNA polymerase III subunit RPC2 OS=Homo sapiens GN=POLR3B	3	17	17	17	26.5655	26.6391	26.4861	25.8557	26.1945	26.017	-0.548533	0.00727655	0.0995697
P46734-2;P46734;P46734-3;E9PRZ0;J3QR49;K7ELM6;K7EIW3	P46734-2;P46734;P46734-3;E9PRZ0;J3QR49	9;9;9;6;5;2;2	9;9;9;6;5;2;2	5;5;5;3;3;0;0	Dual specificity mitogen-activated protein kinase kinase 3	MAP2K3	>sp|P46734-2|MP2K3_HUMAN Isoform 1 of Dual specificity mitogen-activated protein kinase kinase 3 OS=Homo sapiens GN=MAP2K3;>sp|P46734|MP2K3_HUMAN Dual specificity mitogen-activated protein kinase kinase 3 OS=Homo sapiens GN=MAP2K3 PE=1 SV=2;>sp|P46734-3|MP	7	9	9	5	26.4795	26.6338	26.6667	26.2249	26.2733	26.0947	-0.408851	0.00729746	0.0995889
Q14152;F5H335	Q14152;F5H335	102;100	102;100	102;100	Eukaryotic translation initiation factor 3 subunit A	EIF3A	>sp|Q14152|EIF3A_HUMAN Eukaryotic translation initiation factor 3 subunit A OS=Homo sapiens GN=EIF3A PE=1 SV=1;>tr|F5H335|F5H335_HUMAN Eukaryotic translation initiation factor 3 subunit A OS=Homo sapiens GN=EIF3A PE=2 SV=1	2	102	102	102	32.8574	32.9016	32.8399	32.7113	32.7624	32.6854	-0.146065	0.00732603	0.0997121
Q9P0M6;Q5SQT3	Q9P0M6;Q5SQT3	12;7	11;6	11;6	Core histone macro-H2A.2	H2AFY2	>sp|Q9P0M6|H2AW_HUMAN Core histone macro-H2A.2 OS=Homo sapiens GN=H2AFY2 PE=1 SV=3;>tr|Q5SQT3|Q5SQT3_HUMAN Histone H2A (Fragment) OS=Homo sapiens GN=H2AFY2 PE=2 SV=2	2	12	11	11	26.2443	26.4146	26.2778	24.7042	25.5026	25.1626	-1.11527	0.00740927	0.100361
Q14966-3;Q14966;Q14966-4;Q14966-2;Q14966-5;M0QXP4;E7EUZ3;C9JWN0	Q14966-3;Q14966;Q14966-4;Q14966-2	21;21;17;13;7;6;4;2	21;21;17;13;7;6;4;2	21;21;17;13;7;6;4;2	Zinc finger protein 638	ZNF638	>sp|Q14966-3|ZN638_HUMAN Isoform 3 of Zinc finger protein 638 OS=Homo sapiens GN=ZNF638;>sp|Q14966|ZN638_HUMAN Zinc finger protein 638 OS=Homo sapiens GN=ZNF638 PE=1 SV=2;>sp|Q14966-4|ZN638_HUMAN Isoform 4 of Zinc finger protein 638 OS=Homo sapiens GN=ZNF6	8	21	21	21	26.8538	26.8388	26.764	26.6047	26.6815	26.6337	-0.205018	0.00742807	0.100361
Q9NRX4;Q9NRX4-2	Q9NRX4;Q9NRX4-2	7;6	7;6	7;6	14 kDa phosphohistidine phosphatase	PHPT1	>sp|Q9NRX4|PHP14_HUMAN 14 kDa phosphohistidine phosphatase OS=Homo sapiens GN=PHPT1 PE=1 SV=1;>sp|Q9NRX4-2|PHP14_HUMAN Isoform 2 of 14 kDa phosphohistidine phosphatase OS=Homo sapiens GN=PHPT1	2	7	7	7	27.4222	27.6445	27.476	27.884	27.9641	27.8399	0.407959	0.00743271	0.100361
Q9P2K5;Q9P2K5-2;H0YN19	Q9P2K5;Q9P2K5-2	13;12;6	13;12;6	7;6;2	Myelin expression factor 2	MYEF2	>sp|Q9P2K5|MYEF2_HUMAN Myelin expression factor 2 OS=Homo sapiens GN=MYEF2 PE=1 SV=3;>sp|Q9P2K5-2|MYEF2_HUMAN Isoform 2 of Myelin expression factor 2 OS=Homo sapiens GN=MYEF2	3	13	13	7	27.9484	27.9091	27.9374	28.0745	28.0084	28.0456	0.108177	0.00771651	0.102798
Q7RTN6-5;Q7RTN6-3;Q7RTN6;Q86YC8;Q7RTN6-4;Q7RTN6-6;Q7RTN6-2;J3QRH3;J3QKR7;J3QQS3;J3QS66;J3KSK5	Q7RTN6-5;Q7RTN6-3;Q7RTN6;Q86YC8;Q7RTN6-4;Q7RTN6-6;Q7RTN6-2	3;3;3;2;2;2;2;1;1;1;1;1	3;3;3;2;2;2;2;1;1;1;1;1	3;3;3;2;2;2;2;1;1;1;1;1	STE20-related kinase adapter protein alpha	STRADA	>sp|Q7RTN6-5|STRAA_HUMAN Isoform 5 of STE20-related kinase adapter protein alpha OS=Homo sapiens GN=STRADA;>sp|Q7RTN6-3|STRAA_HUMAN Isoform 3 of STE20-related kinase adapter protein alpha OS=Homo sapiens GN=STRADA;>sp|Q7RTN6|STRAA_HUMAN STE20-related kinas	12	3	3	3	20.8727	20.1209	21.2912	23.6792	22.6885	22.8078	1.93517	0.00772237	0.102798
Q16625;Q16625-4;Q16625-2;Q16625-3;Q16625-5;Q16625-6;Q16625-7	Q16625;Q16625-4;Q16625-2;Q16625-3;Q16625-5	7;6;6;6;5;1;1	7;6;6;6;5;1;1	7;6;6;6;5;1;1	Occludin	OCLN	>sp|Q16625|OCLN_HUMAN Occludin OS=Homo sapiens GN=OCLN PE=1 SV=1;>sp|Q16625-4|OCLN_HUMAN Isoform 4 of Occludin OS=Homo sapiens GN=OCLN;>sp|Q16625-2|OCLN_HUMAN Isoform 2 of Occludin OS=Homo sapiens GN=OCLN;>sp|Q16625-3|OCLN_HUMAN Isoform 3 of Occludin OS=Ho	7	7	7	7	25.6087	25.4948	25.6427	25.3725	25.2681	25.2872	-0.32154	0.00773118	0.102798
P53350;I3L387;I3L309;I3L2H5	P53350	19;4;2;2	19;4;2;2	19;4;2;2	Serine/threonine-protein kinase PLK1	PLK1	>sp|P53350|PLK1_HUMAN Serine/threonine-protein kinase PLK1 OS=Homo sapiens GN=PLK1 PE=1 SV=1	4	19	19	19	28.4679	28.6309	28.6711	28.3034	28.2055	28.2451	-0.385784	0.00773497	0.102798
P46940;H0YLE8;H0YKA5;E9PDT6	P46940;H0YLE8	65;47;2;1	65;47;2;1	62;44;2;0	Ras GTPase-activating-like protein IQGAP1	IQGAP1	>sp|P46940|IQGA1_HUMAN Ras GTPase-activating-like protein IQGAP1 OS=Homo sapiens GN=IQGAP1 PE=1 SV=1;>tr|H0YLE8|H0YLE8_HUMAN Ras GTPase-activating-like protein IQGAP1 OS=Homo sapiens GN=IQGAP1 PE=2 SV=1	4	65	65	62	30.8482	30.7617	30.7981	30.6324	30.5667	30.6583	-0.16572	0.00773819	0.102798
Q9H7E9;Q9H7E9-2	Q9H7E9;Q9H7E9-2	10;10	10;10	10;10	UPF0488 protein C8orf33	C8orf33	>sp|Q9H7E9|CH033_HUMAN UPF0488 protein C8orf33 OS=Homo sapiens GN=C8orf33 PE=1 SV=1;>sp|Q9H7E9-2|CH033_HUMAN Isoform 2 of UPF0488 protein C8orf33 OS=Homo sapiens GN=C8orf33	2	10	10	10	26.4523	26.5854	26.6315	26.8448	26.831	26.8077	0.245569	0.00774418	0.102798
P04844-2;P04844;H0Y5M1;Q5JYR3	P04844-2;P04844	18;18;2;1	18;18;2;1	10;10;2;1	Dolichyl-diphosphooligosaccharide--protein glycosyltransferase subunit 2	RPN2	>sp|P04844-2|RPN2_HUMAN Isoform 2 of Dolichyl-diphosphooligosaccharide--protein glycosyltransferase subunit 2 OS=Homo sapiens GN=RPN2;>sp|P04844|RPN2_HUMAN Dolichyl-diphosphooligosaccharide--protein glycosyltransferase subunit 2 OS=Homo sapiens GN=RPN2 PE=	4	18	18	10	31.2095	31.2345	31.1128	30.9372	31.0114	30.972	-0.2375	0.00775415	0.102798
P21333-2;P21333;Q5HY54;E9PHF0;F8WE98;H0Y5C6;H0Y5F3	P21333-2;P21333;Q5HY54	126;126;124;44;28;11;7	126;126;124;44;28;11;7	111;111;109;41;18;9;6	Filamin-A	FLNA	>sp|P21333-2|FLNA_HUMAN Isoform 2 of Filamin-A OS=Homo sapiens GN=FLNA;>sp|P21333|FLNA_HUMAN Filamin-A OS=Homo sapiens GN=FLNA PE=1 SV=4;>tr|Q5HY54|Q5HY54_HUMAN Filamin-A OS=Homo sapiens GN=FLNA PE=2 SV=1	7	126	126	111	33.2731	33.2176	33.3037	33.082	33.1095	33.004	-0.191137	0.00782366	0.103451
Q99613;H3BRV0;B5ME19;H3BPE4;H3BPE3;H3BTY8	Q99613;H3BRV0;B5ME19	42;41;40;7;4;3	42;41;40;7;4;3	42;41;40;7;4;3	Eukaryotic translation initiation factor 3 subunit C;Eukaryotic translation initiation factor 3 subunit C-like protein	EIF3C;EIF3CL	>sp|Q99613|EIF3C_HUMAN Eukaryotic translation initiation factor 3 subunit C OS=Homo sapiens GN=EIF3C PE=1 SV=1;>tr|H3BRV0|H3BRV0_HUMAN Eukaryotic translation initiation factor 3 subunit C OS=Homo sapiens GN=EIF3C PE=2 SV=1;>sp|B5ME19|EIFCL_HUMAN Eukaryotic	6	42	42	42	31.1108	31.0301	31.017	30.8168	30.9004	30.8742	-0.155938	0.00789051	0.104065
Q13112	Q13112	6	6	6	Chromatin assembly factor 1 subunit B	CHAF1B	>sp|Q13112|CAF1B_HUMAN Chromatin assembly factor 1 subunit B OS=Homo sapiens GN=CHAF1B PE=1 SV=1	1	6	6	6	22.4619	23.9862	23.8756	20.8724	21.0811	21.0605	-2.81511	0.00792669	0.104273
P49411;H3BNU3	P49411	25;3	25;3	25;3	Elongation factor Tu, mitochondrial	TUFM	>sp|P49411|EFTU_HUMAN Elongation factor Tu, mitochondrial OS=Homo sapiens GN=TUFM PE=1 SV=2	2	25	25	25	31.3588	31.3268	31.3155	31.2575	31.2019	31.1968	-0.124861	0.00795681	0.1044
Q9H5V9-3;Q9H5V9;Q9H5V9-2	Q9H5V9-3;Q9H5V9;Q9H5V9-2	5;5;4	5;5;4	5;5;4	UPF0428 protein CXorf56	CXorf56	>sp|Q9H5V9-3|CX056_HUMAN Isoform 3 of UPF0428 protein CXorf56 OS=Homo sapiens GN=CXorf56;>sp|Q9H5V9|CX056_HUMAN UPF0428 protein CXorf56 OS=Homo sapiens GN=CXorf56 PE=1 SV=1;>sp|Q9H5V9-2|CX056_HUMAN Isoform 2 of UPF0428 protein CXorf56 OS=Homo sapiens GN=CX	3	5	5	5	22.0364	23.1624	22.8308	20.8724	21.0811	21.0605	-1.7703	0.00799371	0.104615
Q06203;D6RCC8;D6RE15	Q06203	19;7;1	19;7;1	19;7;1	Amidophosphoribosyltransferase	PPAT	>sp|Q06203|PUR1_HUMAN Amidophosphoribosyltransferase OS=Homo sapiens GN=PPAT PE=1 SV=1	3	19	19	19	29.7707	29.7917	29.8075	29.5004	29.5231	29.6489	-0.268539	0.00802134	0.104708
B4E2V5;P27105;P27105-2	B4E2V5;P27105	5;5;2	5;5;2	5;5;2	Erythrocyte band 7 integral membrane protein	STOM	>tr|B4E2V5|B4E2V5_HUMAN Erythrocyte band 7 integral membrane protein OS=Homo sapiens GN=STOM PE=2 SV=1;>sp|P27105|STOM_HUMAN Erythrocyte band 7 integral membrane protein OS=Homo sapiens GN=STOM PE=1 SV=3	3	5	5	5	27.1689	26.8349	27.2084	26.5208	26.2299	26.2579	-0.91093	0.00813398	0.105908
C9J0K6;P30626-3;P30626-2;P30626;B4DHQ6;E9PG82	C9J0K6;P30626-3;P30626-2;P30626;B4DHQ6	10;10;10;10;5;1	10;10;10;10;5;1	10;10;10;10;5;1	Sorcin	SRI	>tr|C9J0K6|C9J0K6_HUMAN Sorcin OS=Homo sapiens GN=SRI PE=2 SV=1;>sp|P30626-3|SORCN_HUMAN Isoform 3 of Sorcin OS=Homo sapiens GN=SRI;>sp|P30626-2|SORCN_HUMAN Isoform 2 of Sorcin OS=Homo sapiens GN=SRI;>sp|P30626|SORCN_HUMAN Sorcin OS=Homo sapiens GN=SRI PE=	6	10	10	10	27.6407	27.6312	27.6564	27.5156	27.3905	27.4736	-0.167092	0.00817145	0.106125
P12081;P12081-4;B4DDD8;B3KWE1;P12081-2;P12081-3;B4E1C5;E7ETE2;C9JWK3;D6RF05;REV__Q86YG4	P12081;P12081-4;B4DDD8;B3KWE1;P12081-2;P12081-3;B4E1C5;E7ETE2	27;26;24;22;22;21;19;16;12;4;1	27;26;24;22;22;21;19;16;12;4;1	23;22;22;18;18;17;17;14;10;4;1	Histidine--tRNA ligase, cytoplasmic	HARS	>sp|P12081|SYHC_HUMAN Histidine--tRNA ligase, cytoplasmic OS=Homo sapiens GN=HARS PE=1 SV=2;>sp|P12081-4|SYHC_HUMAN Isoform 4 of Histidine--tRNA ligase, cytoplasmic OS=Homo sapiens GN=HARS;>tr|B4DDD8|B4DDD8_HUMAN Histidine--tRNA ligase, cytoplasmic OS=Homo	11	27	27	23	29.8294	29.7163	29.7491	29.5427	29.5884	29.6051	-0.160749	0.00834576	0.108114
Q96A49	Q96A49	10	10	10	Synapse-associated protein 1	SYAP1	>sp|Q96A49|SYAP1_HUMAN Synapse-associated protein 1 OS=Homo sapiens GN=SYAP1 PE=1 SV=1	1	10	10	10	27.4623	27.3928	27.49	27.2526	27.2602	27.144	-0.209686	0.00838861	0.108311
F8VVX6;Q5HYK3;F8VP53;F8VVW7;B4DP72	F8VVX6;Q5HYK3;F8VP53;F8VVW7	3;3;2;2;1	3;3;2;2;1	3;3;2;2;1	2-methoxy-6-polyprenyl-1,4-benzoquinol methylase, mitochondrial	COQ5	>tr|F8VVX6|F8VVX6_HUMAN 2-methoxy-6-polyprenyl-1,4-benzoquinol methylase, mitochondrial (Fragment) OS=Homo sapiens GN=COQ5 PE=2 SV=1;>sp|Q5HYK3|COQ5_HUMAN 2-methoxy-6-polyprenyl-1,4-benzoquinol methylase, mitochondrial OS=Homo sapiens GN=COQ5 PE=1 SV=2;>tr	5	3	3	3	26.2591	26.0975	26.1335	25.8308	25.697	25.8846	-0.302648	0.00840342	0.108311
Q8IYQ7	Q8IYQ7	20	20	20	Threonine synthase-like 1	THNSL1	>sp|Q8IYQ7|THNS1_HUMAN Threonine synthase-like 1 OS=Homo sapiens GN=THNSL1 PE=1 SV=2	1	20	20	20	27.037	27.1113	27.0247	26.9277	26.8433	26.8509	-0.186045	0.00857741	0.110252
P13489;H0YCR7;E9PIM9;E9PMJ3;E9PLZ3;E9PMN0;E9PIK5;E9PMA9	P13489;H0YCR7	18;9;5;4;4;3;3;2	18;9;5;4;4;3;3;2	18;9;5;4;4;3;3;2	Ribonuclease inhibitor	RNH1	>sp|P13489|RINI_HUMAN Ribonuclease inhibitor OS=Homo sapiens GN=RNH1 PE=1 SV=2;>tr|H0YCR7|H0YCR7_HUMAN Ribonuclease inhibitor (Fragment) OS=Homo sapiens GN=RNH1 PE=2 SV=1	8	18	18	18	29.9827	29.9276	29.9282	29.6712	29.8002	29.7587	-0.169478	0.00859723	0.110252
Q5JRG1;H7BYF2;Q9BVL2-2;Q9BVL2-3;Q9BVL2	Q5JRG1;H7BYF2;Q9BVL2-2;Q9BVL2-3;Q9BVL2	7;7;6;6;6	7;7;6;6;6	7;7;6;6;6	Nucleoporin p58/p45	NUPL1	>tr|Q5JRG1|Q5JRG1_HUMAN Nucleoporin p58/p45 (Fragment) OS=Homo sapiens GN=NUPL1 PE=2 SV=1;>tr|H7BYF2|H7BYF2_HUMAN Nucleoporin p58/p45 (Fragment) OS=Homo sapiens GN=NUPL1 PE=2 SV=1;>sp|Q9BVL2-2|NUPL1_HUMAN Isoform 2 of Nucleoporin p58/p45 OS=Homo sapiens GN	5	7	7	7	26.704	26.6961	26.5922	26.3492	26.2684	26.4517	-0.346859	0.00864736	0.110357
Q9UP83;Q9UP83-2;Q9UP83-3;U3KQU7	Q9UP83;Q9UP83-2;Q9UP83-3	19;19;18;6	19;19;18;6	19;19;18;6	Conserved oligomeric Golgi complex subunit 5	COG5	>sp|Q9UP83|COG5_HUMAN Conserved oligomeric Golgi complex subunit 5 OS=Homo sapiens GN=COG5 PE=1 SV=3;>sp|Q9UP83-2|COG5_HUMAN Isoform 2 of Conserved oligomeric Golgi complex subunit 5 OS=Homo sapiens GN=COG5;>sp|Q9UP83-3|COG5_HUMAN Isoform 3 of Conserved ol	4	19	19	19	27.9284	27.9456	27.9388	27.6432	27.4365	27.6695	-0.295585	0.00864868	0.110357
P02794;G3V192;E9PRK8;G3V1D1;E9PPQ4;E9PQR3;E9PKM5;E9PK45	P02794;G3V192;E9PRK8;G3V1D1	8;6;5;5;3;2;2;2	8;6;5;5;3;2;2;2	4;4;1;4;2;0;0;0	Ferritin heavy chain;Ferritin	FTH1	>sp|P02794|FRIH_HUMAN Ferritin heavy chain OS=Homo sapiens GN=FTH1 PE=1 SV=2;>tr|G3V192|G3V192_HUMAN Ferritin OS=Homo sapiens GN=FTH1 PE=3 SV=1;>tr|E9PRK8|E9PRK8_HUMAN Ferritin OS=Homo sapiens GN=FTH1 PE=2 SV=1;>tr|G3V1D1|G3V1D1_HUMAN Ferritin OS=Homo sapi	8	8	8	4	27.9314	27.9943	27.8752	27.6415	27.7084	27.7581	-0.223036	0.00870765	0.110497
P49748;P49748-2;P49748-3;G3V1M7;J3KSR4;J3QRJ8;K7EQP4;J3QKU9;K7EJW8;J9JID6;K7EMF8	P49748;P49748-2;P49748-3	22;21;21;9;6;5;4;3;3;1;1	22;21;21;9;6;5;4;3;3;1;1	22;21;21;9;6;5;4;3;3;1;1	Very long-chain specific acyl-CoA dehydrogenase, mitochondrial	ACADVL	>sp|P49748|ACADV_HUMAN Very long-chain specific acyl-CoA dehydrogenase, mitochondrial OS=Homo sapiens GN=ACADVL PE=1 SV=1;>sp|P49748-2|ACADV_HUMAN Isoform 2 of Very long-chain specific acyl-CoA dehydrogenase, mitochondrial OS=Homo sapiens GN=ACADVL;>sp|P49	11	22	22	22	29.5888	29.5649	29.438	29.2722	29.152	29.2763	-0.292698	0.00873253	0.110497
Q9NZB2;Q9NZB2-6;Q9NZB2-4;Q9NZB2-5;Q9NZB2-2;Q5T035	Q9NZB2;Q9NZB2-6;Q9NZB2-4;Q9NZB2-5;Q9NZB2-2	34;34;32;22;18;2	34;34;32;22;18;2	33;33;31;21;17;2	Constitutive coactivator of PPAR-gamma-like protein 1	FAM120A	>sp|Q9NZB2|F120A_HUMAN Constitutive coactivator of PPAR-gamma-like protein 1 OS=Homo sapiens GN=FAM120A PE=1 SV=2;>sp|Q9NZB2-6|F120A_HUMAN Isoform F of Constitutive coactivator of PPAR-gamma-like protein 1 OS=Homo sapiens GN=FAM120A;>sp|Q9NZB2-4|F120A_HUMA	6	34	34	33	29.6802	29.7197	29.6886	29.6424	29.6197	29.6294	-0.0591101	0.00874609	0.110497
Q92598;Q92598-2;Q92598-3;R4GN69;Q5TBM3	Q92598;Q92598-2;Q92598-3	40;39;39;6;5	38;37;37;6;5	1;1;1;1;0	Heat shock protein 105 kDa	HSPH1	>sp|Q92598|HS105_HUMAN Heat shock protein 105 kDa OS=Homo sapiens GN=HSPH1 PE=1 SV=1;>sp|Q92598-2|HS105_HUMAN Isoform Beta of Heat shock protein 105 kDa OS=Homo sapiens GN=HSPH1;>sp|Q92598-3|HS105_HUMAN Isoform 3 of Heat shock protein 105 kDa OS=Homo sapie	5	40	38	1	31.6177	31.553	31.6132	31.7624	31.833	31.727	0.149154	0.00874625	0.110497
Q5T200-2;Q5T200;F8W781	Q5T200-2;Q5T200;F8W781	7;7;4	7;7;4	7;7;4	Zinc finger CCCH domain-containing protein 13	ZC3H13	>sp|Q5T200-2|ZC3HD_HUMAN Isoform 2 of Zinc finger CCCH domain-containing protein 13 OS=Homo sapiens GN=ZC3H13;>sp|Q5T200|ZC3HD_HUMAN Zinc finger CCCH domain-containing protein 13 OS=Homo sapiens GN=ZC3H13 PE=1 SV=1;>tr|F8W781|F8W781_HUMAN Zinc finger CCCH	3	7	7	7	20.8727	20.1209	21.2912	23.6855	22.6435	24.2374	2.81282	0.00887059	0.111016
Q05655;Q05655-2;C9K0E3;C9JZU8;C9J9P1;G3V4L3;B4DJN5;Q04759-3;Q04759-2;P24723;Q04759	Q05655;Q05655-2	17;16;4;2;2;1;1;1;1;1;1	17;16;4;2;2;1;1;1;1;1;1	16;15;4;2;2;0;0;1;1;0;1	Protein kinase C delta type;Protein kinase C delta type regulatory subunit;Protein kinase C delta type catalytic subunit	PRKCD	>sp|Q05655|KPCD_HUMAN Protein kinase C delta type OS=Homo sapiens GN=PRKCD PE=1 SV=2;>sp|Q05655-2|KPCD_HUMAN Isoform 2 of Protein kinase C delta type OS=Homo sapiens GN=PRKCD	11	17	17	16	26.2759	26.4651	26.4974	26.7285	26.7772	26.7418	0.276718	0.00887419	0.111016
Q9H857-2;Q9H857;Q9H857-3;Q9H857-4;H7C519;H7C4G8;C9J036	Q9H857-2;Q9H857;Q9H857-3;Q9H857-4	13;12;11;9;6;4;2	13;12;11;9;6;4;2	13;12;11;9;6;4;2	5-nucleotidase domain-containing protein 2	NT5DC2	>sp|Q9H857-2|NT5D2_HUMAN Isoform 2 of 5-nucleotidase domain-containing protein 2 OS=Homo sapiens GN=NT5DC2;>sp|Q9H857|NT5D2_HUMAN 5-nucleotidase domain-containing protein 2 OS=Homo sapiens GN=NT5DC2 PE=1 SV=1;>sp|Q9H857-3|NT5D2_HUMAN Isoform 3 of 5-nucl	7	13	13	13	28.0721	28.0491	28.0306	28.2737	28.4525	28.2795	0.230366	0.00894783	0.111016
Q5JW30;O95793-2;O95793;O95793-3;Q5JW28;F6UDC6	Q5JW30;O95793-2;O95793;O95793-3;Q5JW28	11;11;11;10;6;3	11;11;11;10;6;3	11;11;11;10;6;3	Double-stranded RNA-binding protein Staufen homolog 1	STAU1	>tr|Q5JW30|Q5JW30_HUMAN Double-stranded RNA-binding protein Staufen homolog 1 OS=Homo sapiens GN=STAU1 PE=2 SV=1;>sp|O95793-2|STAU1_HUMAN Isoform Short of Double-stranded RNA-binding protein Staufen homolog 1 OS=Homo sapiens GN=STAU1;>sp|O95793|STAU1_HUMAN	6	11	11	11	26.8286	26.7186	26.8088	27.0919	26.9714	27.0005	0.191632	0.00896863	0.111016
P41091;Q2VIR3;Q2VIR3-2;F8W810;H7BZU1	P41091;Q2VIR3;Q2VIR3-2;F8W810	27;22;17;17;12	27;22;17;17;12	27;22;17;17;12	Eukaryotic translation initiation factor 2 subunit 3;Putative eukaryotic translation initiation factor 2 subunit 3-like protein	EIF2S3;EIF2S3L	>sp|P41091|IF2G_HUMAN Eukaryotic translation initiation factor 2 subunit 3 OS=Homo sapiens GN=EIF2S3 PE=1 SV=3;>sp|Q2VIR3|IF2GL_HUMAN Putative eukaryotic translation initiation factor 2 subunit 3-like protein OS=Homo sapiens GN=EIF2S3L PE=5 SV=2;>sp|Q2VIR3	5	27	27	27	31.6263	31.641	31.7601	31.4741	31.4754	31.419	-0.166886	0.0090007	0.111016
P04843;B7Z4L4;F8WF32	P04843;B7Z4L4	40;30;6	40;30;6	40;30;6	Dolichyl-diphosphooligosaccharide--protein glycosyltransferase subunit 1	RPN1	>sp|P04843|RPN1_HUMAN Dolichyl-diphosphooligosaccharide--protein glycosyltransferase subunit 1 OS=Homo sapiens GN=RPN1 PE=1 SV=1;>tr|B7Z4L4|B7Z4L4_HUMAN Dolichyl-diphosphooligosaccharide--protein glycosyltransferase subunit 1 OS=Homo sapiens GN=RPN1 PE=2 S	3	40	40	40	31.3045	31.2499	31.1902	31.0784	31.0279	31.0923	-0.171494	0.00901865	0.111016
Q7L1Q6;Q7L1Q6-4;Q7L1Q6-3;Q7L1Q6-2;C9IZ80;C9JFN4;C9J188;C9JWF5;H0Y503;C9JV57	Q7L1Q6;Q7L1Q6-4;Q7L1Q6-3;Q7L1Q6-2;C9IZ80	19;19;19;18;15;8;5;5;4;1	18;18;18;17;15;8;5;5;4;1	18;18;18;17;15;8;5;5;4;1	Basic leucine zipper and W2 domain-containing protein 1	BZW1	>sp|Q7L1Q6|BZW1_HUMAN Basic leucine zipper and W2 domain-containing protein 1 OS=Homo sapiens GN=BZW1 PE=1 SV=1;>sp|Q7L1Q6-4|BZW1_HUMAN Isoform 4 of Basic leucine zipper and W2 domain-containing protein 1 OS=Homo sapiens GN=BZW1;>sp|Q7L1Q6-3|BZW1_HUMAN Iso	10	19	18	18	29.8262	29.847	29.847	29.5906	29.7217	29.6604	-0.186577	0.00902344	0.111016
P24666;G5E9R5;P24666-4;F2Z2Q9;P24666-3;P24666-2;D3YTI2	P24666;G5E9R5;P24666-4	6;4;4;2;2;2;1	6;4;4;2;2;2;1	6;4;4;2;2;2;1	Low molecular weight phosphotyrosine protein phosphatase	ACP1	>sp|P24666|PPAC_HUMAN Low molecular weight phosphotyrosine protein phosphatase OS=Homo sapiens GN=ACP1 PE=1 SV=3;>tr|G5E9R5|G5E9R5_HUMAN Acid phosphatase 1, soluble, isoform CRA_d OS=Homo sapiens GN=ACP1 PE=4 SV=1;>sp|P24666-4|PPAC_HUMAN Isoform 4 of Low m	7	6	6	6	28.0361	28.2566	28.1856	28.6443	28.5686	28.4606	0.382999	0.00903494	0.111016
Q9H089;H7C2X7;F8WFC6	Q9H089	27;9;7	27;9;7	27;9;7	Large subunit GTPase 1 homolog	LSG1	>sp|Q9H089|LSG1_HUMAN Large subunit GTPase 1 homolog OS=Homo sapiens GN=LSG1 PE=1 SV=2	3	27	27	27	29.0089	29.0182	28.9347	28.6157	28.4769	28.7369	-0.39321	0.00903819	0.111016
P05455;E7ERC4;E9PGX9;E9PFL9	P05455;E7ERC4	20;11;8;5	20;11;8;5	20;11;8;5	Lupus La protein	SSB	>sp|P05455|LA_HUMAN Lupus La protein OS=Homo sapiens GN=SSB PE=1 SV=2;>tr|E7ERC4|E7ERC4_HUMAN Lupus La protein (Fragment) OS=Homo sapiens GN=SSB PE=2 SV=1	4	20	20	20	30.0565	30.0642	30.0178	30.1737	30.1583	30.1181	0.101877	0.00904337	0.111016
Q14444-2;Q14444;G3V153;E9PLA9;E9PP31	Q14444-2;Q14444;G3V153;E9PLA9;E9PP31	13;13;10;8;7	13;13;10;8;7	13;13;10;8;7	Caprin-1	CAPRIN1	>sp|Q14444-2|CAPR1_HUMAN Isoform 2 of Caprin-1 OS=Homo sapiens GN=CAPRIN1;>sp|Q14444|CAPR1_HUMAN Caprin-1 OS=Homo sapiens GN=CAPRIN1 PE=1 SV=2;>tr|G3V153|G3V153_HUMAN Caprin-1 OS=Homo sapiens GN=CAPRIN1 PE=4 SV=1;>tr|E9PLA9|E9PLA9_HUMAN Caprin-1 (Fragment)	5	13	13	13	29.544	29.5347	29.5564	29.8987	29.9729	29.7407	0.354693	0.00904814	0.111016
Q9BZK7;O60907-2;O60907;Q9BQ87;C9JLJ1;C9JCK0;C9JBN1;C9IYU9	Q9BZK7	12;5;5;4;1;1;1;1	12;5;5;4;1;1;1;1	12;5;5;4;1;1;1;1	F-box-like/WD repeat-containing protein TBL1XR1	TBL1XR1	>sp|Q9BZK7|TBL1R_HUMAN F-box-like/WD repeat-containing protein TBL1XR1 OS=Homo sapiens GN=TBL1XR1 PE=1 SV=1	8	12	12	12	27.2679	27.2423	27.2208	27.4812	27.3884	27.3748	0.146144	0.00904832	0.111016
O75382-4;O75382-2;O75382;O75382-3;F5GX85;E9PMK8	O75382-4;O75382-2;O75382;O75382-3;F5GX85	4;4;4;3;3;1	4;4;4;3;3;1	4;4;4;3;3;1	Tripartite motif-containing protein 3	TRIM3	>sp|O75382-4|TRIM3_HUMAN Isoform 4 of Tripartite motif-containing protein 3 OS=Homo sapiens GN=TRIM3;>sp|O75382-2|TRIM3_HUMAN Isoform Beta of Tripartite motif-containing protein 3 OS=Homo sapiens GN=TRIM3;>sp|O75382|TRIM3_HUMAN Tripartite motif-containing	6	4	4	4	23.8915	23.9108	23.8093	22.5331	21.0811	21.0605	-2.81047	0.00907944	0.111131
Q13011;M0R248;M0QZW4;M0QXS7;M0R280;M0R1A2	Q13011;M0R248	13;10;6;4;2;2	8;5;1;0;0;0	8;5;1;0;0;0	Delta(3,5)-Delta(2,4)-dienoyl-CoA isomerase, mitochondrial	ECH1	>sp|Q13011|ECH1_HUMAN Delta(3,5)-Delta(2,4)-dienoyl-CoA isomerase, mitochondrial OS=Homo sapiens GN=ECH1 PE=1 SV=2;>tr|M0R248|M0R248_HUMAN Delta(3,5)-Delta(2,4)-dienoyl-CoA isomerase, mitochondrial (Fragment) OS=Homo sapiens GN=ECH1 PE=3 SV=1	6	13	8	8	29.4191	29.4121	29.4529	29.1047	28.8716	29.1295	-0.314419	0.00913303	0.111519
Q32MZ4-3;Q32MZ4-2;Q32MZ4;Q32MZ4-4;C9JTC6	Q32MZ4-3;Q32MZ4-2;Q32MZ4	28;28;28;6;3	28;28;28;6;3	27;27;27;5;3	Leucine-rich repeat flightless-interacting protein 1	LRRFIP1	>sp|Q32MZ4-3|LRRF1_HUMAN Isoform 3 of Leucine-rich repeat flightless-interacting protein 1 OS=Homo sapiens GN=LRRFIP1;>sp|Q32MZ4-2|LRRF1_HUMAN Isoform 2 of Leucine-rich repeat flightless-interacting protein 1 OS=Homo sapiens GN=LRRFIP1;>sp|Q32MZ4|LRRF1_HUM	5	28	28	27	28.4713	28.4947	28.4843	28.2885	28.3842	28.271	-0.195769	0.00922973	0.112034
P37198;M0QXN5	P37198;M0QXN5	7;6	7;6	7;6	Nuclear pore glycoprotein p62	NUP62	>sp|P37198|NUP62_HUMAN Nuclear pore glycoprotein p62 OS=Homo sapiens GN=NUP62 PE=1 SV=3;>tr|M0QXN5|M0QXN5_HUMAN Nuclear pore glycoprotein p62 OS=Homo sapiens GN=NUP62 PE=2 SV=1	2	7	7	7	26.9925	26.8921	26.8791	26.501	26.6551	26.3823	-0.391055	0.00923481	0.112034
Q6PML9	Q6PML9	2	2	2	Zinc transporter 9	SLC30A9	>sp|Q6PML9|ZNT9_HUMAN Zinc transporter 9 OS=Homo sapiens GN=SLC30A9 PE=1 SV=1	1	2	2	2	23.53	23.7653	23.6889	22.4187	21.0811	21.0605	-2.6078	0.00924104	0.112034
Q9Y2Q5;Q9Y2Q5-2;Q9Y2Q5-3	Q9Y2Q5;Q9Y2Q5-2	4;4;1	4;4;1	4;4;1	Ragulator complex protein LAMTOR2	LAMTOR2	>sp|Q9Y2Q5|LTOR2_HUMAN Ragulator complex protein LAMTOR2 OS=Homo sapiens GN=LAMTOR2 PE=1 SV=1;>sp|Q9Y2Q5-2|LTOR2_HUMAN Isoform 2 of Ragulator complex protein LAMTOR2 OS=Homo sapiens GN=LAMTOR2	3	4	4	4	26.3485	26.9514	26.7653	25.706	24.8896	25.2991	-1.46613	0.00927693	0.112036
Q5JTH9;Q5JTH9-2;Q5JTH9-3;F5H456	Q5JTH9;Q5JTH9-2;Q5JTH9-3;F5H456	51;50;50;39	51;50;50;39	50;49;49;38	RRP12-like protein	RRP12	>sp|Q5JTH9|RRP12_HUMAN RRP12-like protein OS=Homo sapiens GN=RRP12 PE=1 SV=2;>sp|Q5JTH9-2|RRP12_HUMAN Isoform 2 of RRP12-like protein OS=Homo sapiens GN=RRP12;>sp|Q5JTH9-3|RRP12_HUMAN Isoform 3 of RRP12-like protein OS=Homo sapiens GN=RRP12;>tr|F5H456|F5H4	4	51	51	50	30.7078	30.6179	30.6179	30.4439	30.449	30.5159	-0.168902	0.00930015	0.112036
Q9HBH5;C9J2C7	Q9HBH5	10;1	10;1	10;1	Retinol dehydrogenase 14	RDH14	>sp|Q9HBH5|RDH14_HUMAN Retinol dehydrogenase 14 OS=Homo sapiens GN=RDH14 PE=1 SV=1	2	10	10	10	27.1739	27.1626	27.1025	27.433	27.3851	27.2901	0.222482	0.00931372	0.112036
P10606	P10606	5	5	5	Cytochrome c oxidase subunit 5B, mitochondrial	COX5B	>sp|P10606|COX5B_HUMAN Cytochrome c oxidase subunit 5B, mitochondrial OS=Homo sapiens GN=COX5B PE=1 SV=2	1	5	5	5	28.3384	28.4593	28.3557	28.6244	28.7231	28.587	0.268697	0.00932969	0.112036
P42166;A2T926	P42166	30;11	30;11	19;0	Lamina-associated polypeptide 2, isoform alpha;Thymopoietin;Thymopentin	TMPO	>sp|P42166|LAP2A_HUMAN Lamina-associated polypeptide 2, isoform alpha OS=Homo sapiens GN=TMPO PE=1 SV=2	2	30	30	19	30.3264	30.3304	30.3519	30.2188	30.1071	30.083	-0.223248	0.00935097	0.112036
Q9H0U6	Q9H0U6	5	5	5	39S ribosomal protein L18, mitochondrial	MRPL18	>sp|Q9H0U6|RM18_HUMAN 39S ribosomal protein L18, mitochondrial OS=Homo sapiens GN=MRPL18 PE=1 SV=1	1	5	5	5	26.7073	26.8013	26.7918	26.5169	26.5603	26.6221	-0.231488	0.00938115	0.112134
P60900;G3V5Z7;G3V295;G3V3I1;P60900-2;G3V3U4;P60900-3;G3V4S5;G3V2S7;H0YJC4	P60900;G3V5Z7;G3V295;G3V3I1;P60900-2;G3V3U4	14;14;13;11;11;7;6;2;2;2	14;14;13;11;11;7;6;2;2;2	14;14;13;11;11;7;6;2;2;2	Proteasome subunit alpha type-6;Proteasome subunit alpha type	PSMA6	>sp|P60900|PSA6_HUMAN Proteasome subunit alpha type-6 OS=Homo sapiens GN=PSMA6 PE=1 SV=1;>tr|G3V5Z7|G3V5Z7_HUMAN Proteasome subunit alpha type OS=Homo sapiens GN=PSMA6 PE=3 SV=1;>tr|G3V295|G3V295_HUMAN Proteasome subunit alpha type OS=Homo sapiens GN=PSMA6	10	14	14	14	30.0886	30.2443	30.2884	29.9132	29.9252	29.9305	-0.319081	0.00949857	0.113043
J3KQU0;P80303-2;P80303;E9PKG6;E9PLR0;E9PLE9;E9PM22;H0YEG8;E9PJP3	J3KQU0;P80303-2;P80303;E9PKG6;E9PLR0;E9PLE9	11;11;11;9;8;8;3;3;2	11;11;11;9;8;8;3;3;2	11;11;11;9;8;8;3;3;2	Nucleobindin-2;Nesfatin-1	NUCB2	>tr|J3KQU0|J3KQU0_HUMAN Nefastin-1 OS=Homo sapiens GN=NUCB2 PE=2 SV=1;>sp|P80303-2|NUCB2_HUMAN Isoform 2 of Nucleobindin-2 OS=Homo sapiens GN=NUCB2;>sp|P80303|NUCB2_HUMAN Nucleobindin-2 OS=Homo sapiens GN=NUCB2 PE=1 SV=2;>tr|E9PKG6|E9PKG6_HUMAN Nefastin-1	9	11	11	11	26.8344	26.9973	26.8758	26.6775	26.6242	26.5522	-0.251543	0.00950146	0.113043
E9PLK3;P55786;B7Z463;E5RJ24;E7EWZ2;A6NEC2;I3L083;F5GZY4;H0YAQ6;H0YDG0;E9PP11;A6NEC2-2;E9PJ74;H0YCQ5;E9PJY4;E9PPD4;A6NEC2-3;E9PRQ5;E9PI82;E9PJF9;E9PPZ2	E9PLK3;P55786;B7Z463	38;38;34;13;13;13;13;10;9;7;6;6;4;3;3;3;3;3;1;1;1	38;38;34;13;13;13;13;10;9;7;6;6;4;3;3;3;3;3;1;1;1	38;38;34;13;13;13;13;10;9;7;6;6;4;3;3;3;3;3;1;1;1	Puromycin-sensitive aminopeptidase	NPEPPS	>tr|E9PLK3|E9PLK3_HUMAN Puromycin-sensitive aminopeptidase OS=Homo sapiens GN=NPEPPS PE=2 SV=1;>sp|P55786|PSA_HUMAN Puromycin-sensitive aminopeptidase OS=Homo sapiens GN=NPEPPS PE=1 SV=2;>tr|B7Z463|B7Z463_HUMAN Uncharacterized protein OS=Homo sapiens GN=NP	21	38	38	38	32.0224	31.9795	32.1328	31.7984	31.6437	31.7699	-0.252575	0.00953839	0.113218
Q5HYI8;C9JXM3;F8WF50;F8WDC7;F8WAX9;H7C533	Q5HYI8;C9JXM3	9;7;3;3;2;1	9;7;3;3;2;1	9;7;3;3;2;1	Rab-like protein 3	RABL3	>sp|Q5HYI8|RABL3_HUMAN Rab-like protein 3 OS=Homo sapiens GN=RABL3 PE=1 SV=1;>tr|C9JXM3|C9JXM3_HUMAN Rab-like protein 3 OS=Homo sapiens GN=RABL3 PE=2 SV=1	6	9	9	9	26.687	26.6406	26.6358	26.2561	26.2368	26.4576	-0.384476	0.00958775	0.113427
P62312	P62312	6	6	6	U6 snRNA-associated Sm-like protein LSm6	LSM6	>sp|P62312|LSM6_HUMAN U6 snRNA-associated Sm-like protein LSm6 OS=Homo sapiens GN=LSM6 PE=1 SV=1	1	6	6	6	27.4182	27.4781	27.5266	26.895	27.1986	27.0243	-0.453843	0.0096004	0.113427
O95425-2;O95425-4;O95425-3;O95425;F5H2Q5;F5GXV0	O95425-2;O95425-4;O95425-3;O95425;F5H2Q5	11;11;11;11;7;3	11;11;11;11;7;3	11;11;11;11;7;3	Supervillin	SVIL	>sp|O95425-2|SVIL_HUMAN Isoform 2 of Supervillin OS=Homo sapiens GN=SVIL;>sp|O95425-4|SVIL_HUMAN Isoform SV4 of Supervillin OS=Homo sapiens GN=SVIL;>sp|O95425-3|SVIL_HUMAN Isoform SV3 of Supervillin OS=Homo sapiens GN=SVIL;>sp|O95425|SVIL_HUMAN Supervillin	6	11	11	11	24.8568	24.811	25.3168	23.2685	23.0039	23.9968	-1.58831	0.00965322	0.113647
Q96GX9;J3KN82;S4R3D6;Q96GX9-3	Q96GX9;J3KN82;S4R3D6;Q96GX9-3	5;5;3;3	5;5;3;3	5;5;3;3	Methylthioribulose-1-phosphate dehydratase	APIP	>sp|Q96GX9|MTNB_HUMAN Methylthioribulose-1-phosphate dehydratase OS=Homo sapiens GN=APIP PE=1 SV=1;>tr|J3KN82|J3KN82_HUMAN Methylthioribulose-1-phosphate dehydratase OS=Homo sapiens GN=APIP PE=2 SV=1;>tr|S4R3D6|S4R3D6_HUMAN Methylthioribulose-1-phosphate d	4	5	5	5	25.4253	25.4093	25.6239	25.8782	25.8846	26.102	0.459254	0.00968192	0.113647
Q96IR7	Q96IR7	11	11	11	4-hydroxyphenylpyruvate dioxygenase-like protein	HPDL	>sp|Q96IR7|HPDL_HUMAN 4-hydroxyphenylpyruvate dioxygenase-like protein OS=Homo sapiens GN=HPDL PE=1 SV=1	1	11	11	11	28.6449	28.7612	28.6438	28.1927	27.8635	28.2445	-0.452215	0.00968581	0.113647
Q6QNY1;Q6QNY1-2;J3QRU7	Q6QNY1;Q6QNY1-2;J3QRU7	3;2;2	3;2;2	3;2;2	Biogenesis of lysosome-related organelles complex 1 subunit 2	BLOC1S2	>sp|Q6QNY1|BL1S2_HUMAN Biogenesis of lysosome-related organelles complex 1 subunit 2 OS=Homo sapiens GN=BLOC1S2 PE=1 SV=1;>sp|Q6QNY1-2|BL1S2_HUMAN Isoform 2 of Biogenesis of lysosome-related organelles complex 1 subunit 2 OS=Homo sapiens GN=BLOC1S2;>tr|J3Q	3	3	3	3	24.2112	23.807	23.6491	24.6376	24.6898	24.6802	0.873289	0.0097411	0.114033
P41223;C9JNV2;C9JCD9	P41223;C9JNV2	10;9;4	10;9;4	10;9;4	Protein BUD31 homolog	BUD31	>sp|P41223|BUD31_HUMAN Protein BUD31 homolog OS=Homo sapiens GN=BUD31 PE=1 SV=2;>tr|C9JNV2|C9JNV2_HUMAN Protein BUD31 homolog OS=Homo sapiens GN=BUD31 PE=2 SV=1	3	10	10	10	27.9542	27.7142	27.8014	27.4969	27.2992	27.4139	-0.387476	0.00976676	0.114072
P09132;D6RBG4;P09132-2	P09132	4;1;1	4;1;1	4;1;1	Signal recognition particle 19 kDa protein	SRP19	>sp|P09132|SRP19_HUMAN Signal recognition particle 19 kDa protein OS=Homo sapiens GN=SRP19 PE=1 SV=3	3	4	4	4	26.0605	26.2635	26.2304	26.5736	26.4487	26.5645	0.334044	0.00994163	0.115849
Q14527;Q14527-2;H7C5K0	Q14527;Q14527-2;H7C5K0	22;18;11	22;18;11	22;18;11	Helicase-like transcription factor	HLTF	>sp|Q14527|HLTF_HUMAN Helicase-like transcription factor OS=Homo sapiens GN=HLTF PE=1 SV=2;>sp|Q14527-2|HLTF_HUMAN Isoform 2 of Helicase-like transcription factor OS=Homo sapiens GN=HLTF;>tr|H7C5K0|H7C5K0_HUMAN Helicase-like transcription factor (Fragment)	3	22	22	22	27.5168	27.5237	27.5482	27.8776	27.7157	27.9452	0.353879	0.00998937	0.116141
Q9BWH6;Q9BWH6-2;Q9BWH6-3;H3BRE8;H3BTJ6;H3BPM3	Q9BWH6;Q9BWH6-2;Q9BWH6-3;H3BRE8	13;12;9;7;2;1	13;12;9;7;2;1	13;12;9;7;2;1	RNA polymerase II-associated protein 1	RPAP1	>sp|Q9BWH6|RPAP1_HUMAN RNA polymerase II-associated protein 1 OS=Homo sapiens GN=RPAP1 PE=1 SV=3;>sp|Q9BWH6-2|RPAP1_HUMAN Isoform 2 of RNA polymerase II-associated protein 1 OS=Homo sapiens GN=RPAP1;>sp|Q9BWH6-3|RPAP1_HUMAN Isoform 3 of RNA polymerase II-a	6	13	13	13	26.701	26.7936	26.7189	26.5909	26.512	26.5852	-0.13366	0.0100258	0.116299
Q9UMX0-2;Q9UMX0	Q9UMX0-2;Q9UMX0	9;9	6;6	3;3	Ubiquilin-1	UBQLN1	>sp|Q9UMX0-2|UBQL1_HUMAN Isoform 2 of Ubiquilin-1 OS=Homo sapiens GN=UBQLN1;>sp|Q9UMX0|UBQL1_HUMAN Ubiquilin-1 OS=Homo sapiens GN=UBQLN1 PE=1 SV=2	2	9	6	3	29.5943	29.5289	29.4453	29.2224	29.2318	29.3362	-0.29707	0.010081	0.116675
O15084;O15084-4;O15084-1;O15084-2;B4DIW9;F5H682;Q8N8A2-5;Q8N8A2-3;Q8N8A2-4;H7BXV4;J3KN93;Q8N8A2;Q8N8A2-2	O15084;O15084-4;O15084-1;O15084-2;B4DIW9	8;8;8;7;6;2;1;1;1;1;1;1;1	8;8;8;7;6;2;1;1;1;1;1;1;1	7;7;7;6;6;2;1;1;1;1;1;1;1	Serine/threonine-protein phosphatase 6 regulatory ankyrin repeat subunit A	ANKRD28	>sp|O15084|ANR28_HUMAN Serine/threonine-protein phosphatase 6 regulatory ankyrin repeat subunit A OS=Homo sapiens GN=ANKRD28 PE=1 SV=5;>sp|O15084-4|ANR28_HUMAN Isoform 4 of Serine/threonine-protein phosphatase 6 regulatory ankyrin repeat subunit A OS=Homo	13	8	8	7	25.2065	25.1758	25.1704	25.5093	25.3404	25.5211	0.333517	0.0101245	0.11671
Q96KR1;H0Y8W1	Q96KR1	21;5	21;5	21;5	Zinc finger RNA-binding protein	ZFR	>sp|Q96KR1|ZFR_HUMAN Zinc finger RNA-binding protein OS=Homo sapiens GN=ZFR PE=1 SV=2	2	21	21	21	27.0843	27.2079	27.2169	26.7682	26.9537	26.8384	-0.36948	0.0101298	0.11671
O43402;O43402-2;M0R1B0	O43402;O43402-2	7;4;3	7;4;3	7;4;3	ER membrane protein complex subunit 8	EMC8	>sp|O43402|EMC8_HUMAN ER membrane protein complex subunit 8 OS=Homo sapiens GN=EMC8 PE=1 SV=1;>sp|O43402-2|EMC8_HUMAN Isoform 2 of ER membrane protein complex subunit 8 OS=Homo sapiens GN=EMC8	3	7	7	7	26.4245	26.3448	26.3871	26.7475	26.652	26.5612	0.264858	0.0101655	0.116858
P63000-2;P63000	P63000-2;P63000	10;9	10;9	3;2	Ras-related C3 botulinum toxin substrate 1	RAC1	>sp|P63000-2|RAC1_HUMAN Isoform B of Ras-related C3 botulinum toxin substrate 1 OS=Homo sapiens GN=RAC1;>sp|P63000|RAC1_HUMAN Ras-related C3 botulinum toxin substrate 1 OS=Homo sapiens GN=RAC1 PE=1 SV=1	2	10	10	3	29.6588	29.8022	29.7376	29.517	29.3839	29.495	-0.242609	0.0102003	0.116905
E2QRF9;O75496;H7C608;C9K0U5	E2QRF9;O75496;H7C608	3;3;2;1	3;3;2;1	3;3;2;1	Geminin	GMNN	>tr|E2QRF9|E2QRF9_HUMAN Geminin (Fragment) OS=Homo sapiens GN=GMNN PE=2 SV=1;>sp|O75496|GEMI_HUMAN Geminin OS=Homo sapiens GN=GMNN PE=1 SV=1;>tr|H7C608|H7C608_HUMAN Geminin (Fragment) OS=Homo sapiens GN=GMNN PE=2 SV=1	4	3	3	3	23.529	23.7929	23.8744	22.4743	21.0811	21.0605	-2.71182	0.0102154	0.116905
Q9H3U1-2;Q9H3U1;Q9H3U1-3	Q9H3U1-2;Q9H3U1	34;33;7	34;33;7	34;33;7	Protein unc-45 homolog A	UNC45A	>sp|Q9H3U1-2|UN45A_HUMAN Isoform 2 of Protein unc-45 homolog A OS=Homo sapiens GN=UNC45A;>sp|Q9H3U1|UN45A_HUMAN Protein unc-45 homolog A OS=Homo sapiens GN=UNC45A PE=1 SV=1	3	34	34	34	29.4909	29.4682	29.4493	29.391	29.3265	29.3076	-0.141632	0.0102927	0.117345
P48444;B0YIW6;P48444-2;E9PK34	P48444;B0YIW6;P48444-2	31;30;21;4	31;30;21;4	31;30;21;4	Coatomer subunit delta	ARCN1	>sp|P48444|COPD_HUMAN Coatomer subunit delta OS=Homo sapiens GN=ARCN1 PE=1 SV=1;>tr|B0YIW6|B0YIW6_HUMAN Archain 1, isoform CRA_a OS=Homo sapiens GN=ARCN1 PE=4 SV=1;>sp|P48444-2|COPD_HUMAN Isoform 2 of Coatomer subunit delta OS=Homo sapiens GN=ARCN1	4	31	31	31	30.3848	30.4441	30.4105	30.1938	30.3019	30.1905	-0.216759	0.0103074	0.117345
P62241;Q5JR95	P62241;Q5JR95	20;17	20;17	20;17	40S ribosomal protein S8	RPS8	>sp|P62241|RS8_HUMAN 40S ribosomal protein S8 OS=Homo sapiens GN=RPS8 PE=1 SV=2;>tr|Q5JR95|Q5JR95_HUMAN 40S ribosomal protein S8 OS=Homo sapiens GN=RPS8 PE=4 SV=1	2	20	20	20	32.661	32.6406	32.6881	32.3844	32.4904	32.5202	-0.170626	0.0103229	0.117345
Q15785	Q15785	6	6	6	Mitochondrial import receptor subunit TOM34	TOMM34	>sp|Q15785|TOM34_HUMAN Mitochondrial import receptor subunit TOM34 OS=Homo sapiens GN=TOMM34 PE=1 SV=2	1	6	6	6	25.1259	25.3974	25.2019	24.8596	24.834	24.8995	-0.34228	0.0104826	0.117934
J3KNU8;Q02252;G3V4Z4	J3KNU8;Q02252	17;17;8	17;17;8	17;17;8	Methylmalonate-semialdehyde dehydrogenase [acylating], mitochondrial	ALDH6A1	>tr|J3KNU8|J3KNU8_HUMAN Methylmalonate-semialdehyde dehydrogenase [acylating], mitochondrial OS=Homo sapiens GN=ALDH6A1 PE=2 SV=1;>sp|Q02252|MMSA_HUMAN Methylmalonate-semialdehyde dehydrogenase [acylating], mitochondrial OS=Homo sapiens GN=ALDH6A1 PE=1 SV=	3	17	17	17	27.7602	27.6799	27.7012	27.5738	27.52	27.5968	-0.127371	0.0104989	0.117934
C9J9K3;P08865;A6NE09;C9JQR9	C9J9K3;P08865;A6NE09	14;14;12;3	14;14;12;3	14;14;12;3	40S ribosomal protein SA	RPSA;RPSAP58	>tr|C9J9K3|C9J9K3_HUMAN 40S ribosomal protein SA (Fragment) OS=Homo sapiens GN=RPSA PE=3 SV=2;>sp|P08865|RSSA_HUMAN 40S ribosomal protein SA OS=Homo sapiens GN=RPSA PE=1 SV=4;>tr|A6NE09|A6NE09_HUMAN 40S ribosomal protein SA OS=Homo sapiens GN=RPSAP58 PE=3	4	14	14	14	33.2811	33.2001	33.3148	32.9999	32.9453	33.0954	-0.281156	0.0105252	0.117934
O96007	O96007	5	5	5	Molybdopterin synthase catalytic subunit	MOCS2	>sp|O96007|MOC2B_HUMAN Molybdopterin synthase catalytic subunit OS=Homo sapiens GN=MOCS2 PE=1 SV=1	1	5	5	5	24.8841	24.8307	24.9329	24.6696	24.6965	24.5503	-0.214458	0.0105345	0.117934
Q9UFW8;C9JUJ0	Q9UFW8;C9JUJ0	7;4	7;4	7;4	CGG triplet repeat-binding protein 1	CGGBP1	>sp|Q9UFW8|CGBP1_HUMAN CGG triplet repeat-binding protein 1 OS=Homo sapiens GN=CGGBP1 PE=1 SV=2;>tr|C9JUJ0|C9JUJ0_HUMAN CGG triplet repeat-binding protein 1 (Fragment) OS=Homo sapiens GN=CGGBP1 PE=2 SV=1	2	7	7	7	24.2681	24.6133	24.5985	24.9743	25.1222	25.241	0.523719	0.0105407	0.117934
Q9NZ63	Q9NZ63	8	8	8	Uncharacterized protein C9orf78	C9orf78	>sp|Q9NZ63|CI078_HUMAN Uncharacterized protein C9orf78 OS=Homo sapiens GN=C9orf78 PE=1 SV=1	1	8	8	8	25.7445	25.8246	25.8076	25.9111	25.9113	25.9646	0.103693	0.0105492	0.117934
P0CW22;P08708;H0YN88;H0YK46;H0YN73;H3BNC9	P0CW22;P08708;H0YN88;H0YK46;H0YN73	10;10;9;9;6;4	10;10;9;9;6;4	10;10;9;9;6;4	40S ribosomal protein S17-like;40S ribosomal protein S17	RPS17L;RPS17	>sp|P0CW22|RS17L_HUMAN 40S ribosomal protein S17-like OS=Homo sapiens GN=RPS17L PE=1 SV=1;>sp|P08708|RS17_HUMAN 40S ribosomal protein S17 OS=Homo sapiens GN=RPS17 PE=1 SV=2;>tr|H0YN88|H0YN88_HUMAN 40S ribosomal protein S17 OS=Homo sapiens GN=RPS17L PE=3 SV	6	10	10	10	32.1645	32.2573	32.0519	31.8108	31.7451	31.9016	-0.353722	0.010565	0.117934
P04920-2;P04920-3;P04920;J3KNG9;C9JVC2;C9J722;C9J035;C9J9M9;C9J459;H7C1Z2;E9PCP1;F8WD49;P48751-2;P48751;P48751-3	P04920-2;P04920-3;P04920;J3KNG9	12;12;12;10;2;2;2;2;1;1;1;1;1;1;1	12;12;12;10;2;2;2;2;1;1;1;1;1;1;1	12;12;12;10;2;2;2;2;1;1;1;1;1;1;1	Anion exchange protein 2	SLC4A2	>sp|P04920-2|B3A2_HUMAN Isoform B1 of Anion exchange protein 2 OS=Homo sapiens GN=SLC4A2;>sp|P04920-3|B3A2_HUMAN Isoform 3 of Anion exchange protein 2 OS=Homo sapiens GN=SLC4A2;>sp|P04920|B3A2_HUMAN Anion exchange protein 2 OS=Homo sapiens GN=SLC4A2 PE=1 S	15	12	12	12	26.3833	26.0564	26.1405	25.7896	25.5842	25.5965	-0.544013	0.0105777	0.117934
P51149;C9J592;C9J8S3;C9IZZ0;C9J4V0;C9J7D1;C9J4S4	P51149;C9J592;C9J8S3;C9IZZ0;C9J4V0	12;10;10;9;8;4;4	12;10;10;9;8;4;4	12;10;10;9;8;4;4	Ras-related protein Rab-7a	RAB7A	>sp|P51149|RAB7A_HUMAN Ras-related protein Rab-7a OS=Homo sapiens GN=RAB7A PE=1 SV=1;>tr|C9J592|C9J592_HUMAN Ras-related protein Rab-7a (Fragment) OS=Homo sapiens GN=RAB7A PE=2 SV=1;>tr|C9J8S3|C9J8S3_HUMAN Ras-related protein Rab-7a OS=Homo sapiens GN=RAB7	7	12	12	12	30.7753	30.7192	30.6973	30.5563	30.6273	30.5862	-0.132981	0.0105826	0.117934
O95714;Q9BVR0	O95714	18;2	18;2	18;2	E3 ubiquitin-protein ligase HERC2	HERC2	>sp|O95714|HERC2_HUMAN E3 ubiquitin-protein ligase HERC2 OS=Homo sapiens GN=HERC2 PE=1 SV=2	2	18	18	18	26.8814	27.0352	26.9835	27.2409	27.1516	27.2379	0.254365	0.0106637	0.118579
Q99959-2;Q99959	Q99959-2;Q99959	4;4	4;4	4;4	Plakophilin-2	PKP2	>sp|Q99959-2|PKP2_HUMAN Isoform 1 of Plakophilin-2 OS=Homo sapiens GN=PKP2;>sp|Q99959|PKP2_HUMAN Plakophilin-2 OS=Homo sapiens GN=PKP2 PE=1 SV=2	2	4	4	4	23.5676	23.5138	23.7294	24.312	24.2113	23.9585	0.643745	0.0107366	0.11893
B1AMN7;Q9P2B4	B1AMN7;Q9P2B4	2;2	2;2	2;2	CTTNBP2 N-terminal-like protein	CTTNBP2NL	>tr|B1AMN7|B1AMN7_HUMAN CTTNBP2 N-terminal-like protein (Fragment) OS=Homo sapiens GN=CTTNBP2NL PE=2 SV=1;>sp|Q9P2B4|CT2NL_HUMAN CTTNBP2 N-terminal-like protein OS=Homo sapiens GN=CTTNBP2NL PE=1 SV=2	2	2	2	2	23.3218	22.3464	22.1982	20.8724	21.0811	21.0605	-1.28586	0.010742	0.11893
Q96RP9;Q96RP9-2;C9IZ01;F8WAU4;C9JA25	Q96RP9;Q96RP9-2;C9IZ01;F8WAU4	24;24;21;15;1	24;24;21;15;1	24;24;21;15;1	Elongation factor G, mitochondrial	GFM1	>sp|Q96RP9|EFGM_HUMAN Elongation factor G, mitochondrial OS=Homo sapiens GN=GFM1 PE=1 SV=2;>sp|Q96RP9-2|EFGM_HUMAN Isoform 2 of Elongation factor G, mitochondrial OS=Homo sapiens GN=GFM1;>tr|C9IZ01|C9IZ01_HUMAN Elongation factor G, mitochondrial OS=Homo sa	5	24	24	24	28.9358	28.9154	28.9605	28.8509	28.7865	28.8452	-0.0906401	0.0107984	0.119066
P62195;P62195-2;J3KRP2;J3QSA9;J3QQM1;J3QLH6;J3QRW1;J3QSE0;J3QRR3;J3KTQ9	P62195;P62195-2;J3KRP2;J3QSA9;J3QQM1;J3QLH6	23;22;15;15;14;13;8;7;6;2	23;22;15;15;14;13;8;7;6;2	22;21;14;14;13;12;7;7;5;2	26S protease regulatory subunit 8	PSMC5	>sp|P62195|PRS8_HUMAN 26S protease regulatory subunit 8 OS=Homo sapiens GN=PSMC5 PE=1 SV=1;>sp|P62195-2|PRS8_HUMAN Isoform 2 of 26S protease regulatory subunit 8 OS=Homo sapiens GN=PSMC5;>tr|J3KRP2|J3KRP2_HUMAN 26S protease regulatory subunit 8 (Fragment)	10	23	23	22	30.1085	30.1195	30.2078	29.9056	29.9053	30.0056	-0.213831	0.0108009	0.119066
P62899;C9JU56;B7Z4E3;P62899-3;P62899-2;B7Z4C8;H7C2W9;B8ZZK4	P62899;C9JU56;B7Z4E3;P62899-3;P62899-2;B7Z4C8;H7C2W9;B8ZZK4	13;12;12;12;12;12;11;10	13;12;12;12;12;12;11;10	13;12;12;12;12;12;11;10	60S ribosomal protein L31	RPL31	>sp|P62899|RL31_HUMAN 60S ribosomal protein L31 OS=Homo sapiens GN=RPL31 PE=1 SV=1;>tr|C9JU56|C9JU56_HUMAN 60S ribosomal protein L31 (Fragment) OS=Homo sapiens GN=RPL31 PE=2 SV=1;>tr|B7Z4E3|B7Z4E3_HUMAN 60S ribosomal protein L31 OS=Homo sapiens GN=RPL31 PE	8	13	13	13	31.0412	30.9742	30.8787	30.7452	30.7032	30.7647	-0.22899	0.0108733	0.119607
P29966	P29966	8	8	8	Myristoylated alanine-rich C-kinase substrate	MARCKS	>sp|P29966|MARCS_HUMAN Myristoylated alanine-rich C-kinase substrate OS=Homo sapiens GN=MARCKS PE=1 SV=4	1	8	8	8	26.0682	26.2605	26.1996	26.4847	26.4662	26.4059	0.266659	0.0109135	0.119729
Q5QPM7;Q92530;Q5QPM9;F5H4Z3;E7ER20;H0Y555	Q5QPM7;Q92530;Q5QPM9;F5H4Z3;E7ER20	10;10;8;6;6;4	10;10;8;6;6;4	10;10;8;6;6;4	Proteasome inhibitor PI31 subunit	PSMF1	>tr|Q5QPM7|Q5QPM7_HUMAN Proteasome inhibitor PI31 subunit OS=Homo sapiens GN=PSMF1 PE=2 SV=2;>sp|Q92530|PSMF1_HUMAN Proteasome inhibitor PI31 subunit OS=Homo sapiens GN=PSMF1 PE=1 SV=2;>tr|Q5QPM9|Q5QPM9_HUMAN Proteasome inhibitor PI31 subunit (Fragment) OS	6	10	10	10	27.0122	27.1348	27.2691	27.5392	27.4435	27.4996	0.364744	0.0109314	0.119729
Q9NUQ9;Q9NW21;E5RI16;E5RJL8;E5RJE1;E5RIR8;E5RK81;E5RH75;E5RK61;E5RFS4;E5RHU5;E5RGI7;Q9H0Q0	Q9NUQ9;Q9NW21	9;5;4;3;2;2;1;1;1;1;1;1;1	9;5;4;3;2;2;1;1;1;1;1;1;1	9;5;4;3;2;2;1;1;1;1;1;1;1	Protein FAM49B	FAM49B	>sp|Q9NUQ9|FA49B_HUMAN Protein FAM49B OS=Homo sapiens GN=FAM49B PE=1 SV=1;>tr|Q9NW21|Q9NW21_HUMAN Protein FAM49B OS=Homo sapiens GN=FAM49B PE=2 SV=1	13	9	9	9	27.2885	27.2665	27.4525	27.8828	27.6475	27.9614	0.594363	0.0112153	0.122501
O95834;K7EIK7;O95834-2;O95834-3;C9JRL6;K7EKG3;K7EII6;K7ELI8;K7ERY9;K7EKU5;K7ELB2;K7ERR2;K7EIM1;K7EQR0;K7EIZ0;K7ERR9;G3V500;G3V3N9;Q05BV3-4;F8W717;O00423;O00423-3;Q05BV3-2;Q6ZMW3-2;J3KNC1;Q6ZMW3;Q05BV3;Q05BV3-5	O95834;K7EIK7;O95834-2;O95834-3;C9JRL6	14;14;14;14;11;6;5;4;3;3;2;2;2;2;1;1;1;1;1;1;1;1;1;1;1;1;1;1	14;14;14;14;11;6;5;4;3;3;2;2;2;2;1;1;1;1;1;1;1;1;1;1;1;1;1;1	14;14;14;14;11;6;5;4;3;3;2;2;2;2;1;1;1;1;1;1;1;1;1;1;1;1;1;1	Echinoderm microtubule-associated protein-like 2	EML2	>sp|O95834|EMAL2_HUMAN Echinoderm microtubule-associated protein-like 2 OS=Homo sapiens GN=EML2 PE=2 SV=1;>tr|K7EIK7|K7EIK7_HUMAN Echinoderm microtubule-associated protein-like 2 OS=Homo sapiens GN=EML2 PE=2 SV=1;>sp|O95834-2|EMAL2_HUMAN Isoform 2 of Echin	28	14	14	14	27.512	27.6454	27.5497	27.7422	27.7409	27.7617	0.192512	0.0112324	0.122501
P53794	P53794	2	2	2	Sodium/myo-inositol cotransporter	SLC5A3	>sp|P53794|SC5A3_HUMAN Sodium/myo-inositol cotransporter OS=Homo sapiens GN=SLC5A3 PE=3 SV=2	1	2	2	2	24.4743	24.0494	24.351	20.8724	22.7625	21.0605	-3.29045	0.011346	0.123475
P54136;P54136-2;F5H3T8;E5RH09;E5RJM9	P54136;P54136-2;F5H3T8	32;27;20;6;6	32;27;20;6;6	32;27;20;6;6	Arginine--tRNA ligase, cytoplasmic	RARS	>sp|P54136|SYRC_HUMAN Arginine--tRNA ligase, cytoplasmic OS=Homo sapiens GN=RARS PE=1 SV=2;>sp|P54136-2|SYRC_HUMAN Isoform Monomeric of Arginine--tRNA ligase, cytoplasmic OS=Homo sapiens GN=RARS;>tr|F5H3T8|F5H3T8_HUMAN Arginine--tRNA ligase, cytoplasmic OS	5	32	32	32	31.0483	30.9819	30.9435	30.815	30.7734	30.8602	-0.166918	0.0114777	0.124495
Q71UM5;C9JLI6	Q71UM5;C9JLI6	5;3	1;1	1;1	40S ribosomal protein S27-like;40S ribosomal protein S27	RPS27L	>sp|Q71UM5|RS27L_HUMAN 40S ribosomal protein S27-like OS=Homo sapiens GN=RPS27L PE=1 SV=3;>tr|C9JLI6|C9JLI6_HUMAN 40S ribosomal protein S27 OS=Homo sapiens GN=RPS27L PE=2 SV=1	2	5	1	1	26.2175	26.1862	26.2752	24.5647	25.4573	25.1589	-1.0586	0.0114885	0.124495
Q8WXX5	Q8WXX5	11	11	11	DnaJ homolog subfamily C member 9	DNAJC9	>sp|Q8WXX5|DNJC9_HUMAN DnaJ homolog subfamily C member 9 OS=Homo sapiens GN=DNAJC9 PE=1 SV=1	1	11	11	11	28.6068	28.7541	28.5663	28.3951	28.2088	28.2805	-0.32632	0.0115591	0.124995
Q9C005	Q9C005	4	4	4	Protein dpy-30 homolog	DPY30	>sp|Q9C005|DPY30_HUMAN Protein dpy-30 homolog OS=Homo sapiens GN=DPY30 PE=1 SV=1	1	4	4	4	27.0351	27.0734	26.8713	26.4032	26.6856	26.5358	-0.499256	0.0116118	0.1253
P80723;P80723-2;U3KQP0	P80723;P80723-2	10;8;2	10;8;2	10;8;2	Brain acid soluble protein 1	BASP1	>sp|P80723|BASP1_HUMAN Brain acid soluble protein 1 OS=Homo sapiens GN=BASP1 PE=1 SV=2;>sp|P80723-2|BASP1_HUMAN Isoform 2 of Brain acid soluble protein 1 OS=Homo sapiens GN=BASP1	3	10	10	10	26.2071	26.2875	26.2121	26.5046	26.4718	26.369	0.259661	0.0117129	0.126123
O15260;O15260-2;Q5T8U5;O15260-3	O15260;O15260-2;Q5T8U5;O15260-3	8;7;7;4	8;7;7;4	8;7;7;4	Surfeit locus protein 4	SURF4	>sp|O15260|SURF4_HUMAN Surfeit locus protein 4 OS=Homo sapiens GN=SURF4 PE=1 SV=3;>sp|O15260-2|SURF4_HUMAN Isoform 2 of Surfeit locus protein 4 OS=Homo sapiens GN=SURF4;>tr|Q5T8U5|Q5T8U5_HUMAN Surfeit 4 OS=Homo sapiens GN=SURF4 PE=4 SV=1;>sp|O15260-3|SURF4	4	8	8	8	30.5446	30.4992	30.4121	30.2103	30.012	30.2145	-0.288931	0.0117454	0.126207
P21291;E9PS42;E9PP21;E9PND2	P21291;E9PS42;E9PP21;E9PND2	12;9;9;8	12;9;9;8	12;9;9;8	Cysteine and glycine-rich protein 1	CSRP1	>sp|P21291|CSRP1_HUMAN Cysteine and glycine-rich protein 1 OS=Homo sapiens GN=CSRP1 PE=1 SV=3;>tr|E9PS42|E9PS42_HUMAN Cysteine and glycine-rich protein 1 OS=Homo sapiens GN=CSRP1 PE=2 SV=1;>tr|E9PP21|E9PP21_HUMAN Cysteine and glycine-rich protein 1 OS=Homo	4	12	12	12	29.6871	29.7512	29.6664	29.5634	29.5618	29.4768	-0.125281	0.0119651	0.128298
Q9NZL4;Q9NZL4-3;K7EN20;K7EL16;C9JNI7;Q9NZL4-2;K7EMM7;K7ERT9;K7EKM6	Q9NZL4;Q9NZL4-3	8;8;3;3;3;3;2;1;1	8;8;3;3;3;3;2;1;1	8;8;3;3;3;3;2;1;1	Hsp70-binding protein 1	HSPBP1	>sp|Q9NZL4|HPBP1_HUMAN Hsp70-binding protein 1 OS=Homo sapiens GN=HSPBP1 PE=1 SV=1;>sp|Q9NZL4-3|HPBP1_HUMAN Isoform 3 of Hsp70-binding protein 1 OS=Homo sapiens GN=HSPBP1	9	8	8	8	29.4033	29.4316	29.3636	29.1161	29.0997	29.2617	-0.287235	0.0120524	0.128803
Q9HD15;R4GMW4	Q9HD15;R4GMW4	4;2	4;2	4;2	Steroid receptor RNA activator 1	SRA1	>sp|Q9HD15|SRA1_HUMAN Steroid receptor RNA activator 1 OS=Homo sapiens GN=SRA1 PE=1 SV=1;>tr|R4GMW4|R4GMW4_HUMAN Steroid receptor RNA activator 1 (Fragment) OS=Homo sapiens GN=SRA1 PE=4 SV=1	2	4	4	4	25.6442	25.5051	25.4398	24.9284	24.7793	25.1758	-0.576632	0.0120627	0.128803
M0R3D6;M0R1A7	M0R3D6;M0R1A7	12;12	2;2	2;2	60S ribosomal protein L18a	RPL18A	>tr|M0R3D6|M0R3D6_HUMAN 60S ribosomal protein L18a (Fragment) OS=Homo sapiens GN=RPL18A PE=3 SV=1;>tr|M0R1A7|M0R1A7_HUMAN 60S ribosomal protein L18a OS=Homo sapiens GN=RPL18A PE=3 SV=1	2	12	2	2	24.4351	24.8652	24.8108	24.0495	23.5787	23.9313	-0.879531	0.0121872	0.129602
P27348;E9PG15	P27348;E9PG15	15;12	10;9	10;9	14-3-3 protein theta	YWHAQ	>sp|P27348|1433T_HUMAN 14-3-3 protein theta OS=Homo sapiens GN=YWHAQ PE=1 SV=1;>tr|E9PG15|E9PG15_HUMAN 14-3-3 protein theta (Fragment) OS=Homo sapiens GN=YWHAQ PE=2 SV=1	2	15	10	10	30.9356	30.7802	30.9353	31.1763	31.2946	31.1235	0.241051	0.0121883	0.129602
Q9BU61	Q9BU61	5	5	2	NADH dehydrogenase [ubiquinone] 1 alpha subcomplex assembly factor 3	NDUFAF3	>sp|Q9BU61|NDUF3_HUMAN NADH dehydrogenase [ubiquinone] 1 alpha subcomplex assembly factor 3 OS=Homo sapiens GN=NDUFAF3 PE=1 SV=1	1	5	5	2	26.5213	26.6623	26.5372	26.9599	26.875	27.1709	0.422758	0.0122145	0.129611
Q2NL82;I3L1Q5;I3L4T0	Q2NL82	24;7;1	24;7;1	24;7;1	Pre-rRNA-processing protein TSR1 homolog	TSR1	>sp|Q2NL82|TSR1_HUMAN Pre-rRNA-processing protein TSR1 homolog OS=Homo sapiens GN=TSR1 PE=1 SV=1	3	24	24	24	28.5624	28.6033	28.5225	28.3153	28.2801	28.43	-0.24708	0.0122567	0.129789
Q99426;K7EP07;Q6FGY5;K7EK42;K7EQH0;K7ER04	Q99426;K7EP07;Q6FGY5;K7EK42	14;12;12;10;1;1	14;12;12;10;1;1	10;10;10;6;0;0	Tubulin-folding cofactor B	TBCB;CKAP1	>sp|Q99426|TBCB_HUMAN Tubulin-folding cofactor B OS=Homo sapiens GN=TBCB PE=1 SV=2;>tr|K7EP07|K7EP07_HUMAN Tubulin-folding cofactor B (Fragment) OS=Homo sapiens GN=TBCB PE=2 SV=2;>tr|Q6FGY5|Q6FGY5_HUMAN CKAP1 protein OS=Homo sapiens GN=CKAP1 PE=2 SV=1;>tr|	6	14	14	10	29.3659	29.2819	29.3078	29.1253	29.1126	28.9612	-0.195136	0.0123681	0.130696
P56589;Q7Z6V3	P56589;Q7Z6V3	6;3	6;3	6;3	Peroxisomal biogenesis factor 3	PEX3	>sp|P56589|PEX3_HUMAN Peroxisomal biogenesis factor 3 OS=Homo sapiens GN=PEX3 PE=1 SV=1;>tr|Q7Z6V3|Q7Z6V3_HUMAN Peroxisomal biogenesis factor 3 (Fragment) OS=Homo sapiens GN=PEX3 PE=2 SV=1	2	6	6	6	25.3406	25.3986	25.4008	25.5089	25.5302	25.6233	0.13157	0.012415	0.130696
H3BPJ9;O96000;Q96II6;H3BV16	H3BPJ9;O96000;Q96II6;H3BV16	11;11;8;7	11;11;8;7	11;11;8;7	NADH dehydrogenase [ubiquinone] 1 beta subcomplex subunit 10	NDUFB10	>tr|H3BPJ9|H3BPJ9_HUMAN NADH dehydrogenase [ubiquinone] 1 beta subcomplex subunit 10 OS=Homo sapiens GN=NDUFB10 PE=2 SV=1;>sp|O96000|NDUBA_HUMAN NADH dehydrogenase [ubiquinone] 1 beta subcomplex subunit 10 OS=Homo sapiens GN=NDUFB10 PE=1 SV=3;>tr|Q96II6|Q9	4	11	11	11	28.1098	28.1523	28.072	27.6571	27.8349	27.888	-0.274852	0.0124192	0.130696
Q14320;B0S8I6	Q14320;B0S8I6	11;6	11;6	8;4	Protein FAM50A	FAM50A	>sp|Q14320|FA50A_HUMAN Protein FAM50A OS=Homo sapiens GN=FAM50A PE=1 SV=2;>tr|B0S8I6|B0S8I6_HUMAN Protein FAM50A (Fragment) OS=Homo sapiens GN=FAM50A PE=2 SV=1	2	11	11	8	27.146	27.1963	27.1132	26.6825	26.8965	26.8992	-0.24944	0.0126508	0.132758
Q9Y570;Q9Y570-4;Q9Y570-2;Q9Y570-3;F5H2D4	Q9Y570;Q9Y570-4;Q9Y570-2	16;16;12;7;4	16;16;12;7;4	16;16;12;7;4	Protein phosphatase methylesterase 1	PPME1	>sp|Q9Y570|PPME1_HUMAN Protein phosphatase methylesterase 1 OS=Homo sapiens GN=PPME1 PE=1 SV=3;>sp|Q9Y570-4|PPME1_HUMAN Isoform 4 of Protein phosphatase methylesterase 1 OS=Homo sapiens GN=PPME1;>sp|Q9Y570-2|PPME1_HUMAN Isoform 2 of Protein phosphatase met	5	16	16	16	28.7202	28.6056	28.6736	28.8455	28.8593	28.794	0.171902	0.0126672	0.132758
O95361;H0Y626;B3KP96;J3KPT5;O95361-2;I3L3K9;K7ENN8;Q309B1;K7EL43;I3L2F3;J3QL38;J3KSX4;J3QR69;C9JWX7;J3QKY5;I3L1X9;Q309B1-2;J3QLP0	O95361;H0Y626;B3KP96;J3KPT5;O95361-2	14;14;10;9;7;6;6;6;5;5;3;2;2;2;2;2;2;2	14;14;10;9;7;6;6;6;5;5;3;2;2;2;2;2;2;2	14;14;10;9;7;6;6;6;5;5;3;2;2;2;2;2;2;2	Tripartite motif-containing protein 16	TRIM16;TRIM16L	>sp|O95361|TRI16_HUMAN Tripartite motif-containing protein 16 OS=Homo sapiens GN=TRIM16 PE=1 SV=3;>tr|H0Y626|H0Y626_HUMAN Uncharacterized protein OS=Homo sapiens PE=4 SV=2;>tr|B3KP96|B3KP96_HUMAN Tripartite motif-containing protein 16 OS=Homo sapiens GN=TR	18	14	14	14	27.1644	27.1389	27.1646	27.491	27.4468	27.7505	0.326601	0.0128777	0.134448
F5H0B0;P55327;P55327-7;P55327-5;P55327-6;U3KQQ8;H0YC42;H0YC44;P55327-8	F5H0B0;P55327;P55327-7;P55327-5;P55327-6	5;4;4;4;4;1;1;1;1	5;4;4;4;4;1;1;1;1	0;0;0;0;0;0;0;0;0	Tumor protein D52	TPD52	>tr|F5H0B0|F5H0B0_HUMAN Tumor protein D52 OS=Homo sapiens GN=TPD52 PE=2 SV=1;>sp|P55327|TPD52_HUMAN Tumor protein D52 OS=Homo sapiens GN=TPD52 PE=1 SV=2;>sp|P55327-7|TPD52_HUMAN Isoform 7 of Tumor protein D52 OS=Homo sapiens GN=TPD52;>sp|P55327-5|TPD52_HUM	9	5	5	0	27.8817	27.9864	28.085	27.703	27.6275	27.4728	-0.358862	0.0128873	0.134448
P62269;J3JS69	P62269	22;8	22;8	22;8	40S ribosomal protein S18	RPS18	>sp|P62269|RS18_HUMAN 40S ribosomal protein S18 OS=Homo sapiens GN=RPS18 PE=1 SV=3	2	22	22	22	32.8245	32.7458	32.6985	32.5203	32.5546	32.6118	-0.191241	0.0129074	0.134448
P62424;Q5T8U2;Q5T8U3	P62424;Q5T8U2;Q5T8U3	23;14;13	23;14;13	23;14;13	60S ribosomal protein L7a	RPL7A	>sp|P62424|RL7A_HUMAN 60S ribosomal protein L7a OS=Homo sapiens GN=RPL7A PE=1 SV=2;>tr|Q5T8U2|Q5T8U2_HUMAN 60S ribosomal protein L7a OS=Homo sapiens GN=RPL7A PE=4 SV=1;>tr|Q5T8U3|Q5T8U3_HUMAN 60S ribosomal protein L7a (Fragment) OS=Homo sapiens GN=RPL7A PE	3	23	23	23	32.9538	33.0681	32.9227	32.7321	32.6965	32.8095	-0.221739	0.0131292	0.136479
Q86UP2;Q86UP2-4;Q86UP2-2;Q86UP2-3;G3V4Y7;B7Z6P3;G3V5P0;H0YJP2;G3V5G2;H0YJZ8;H0YJV5	Q86UP2;Q86UP2-4;Q86UP2-2;Q86UP2-3	42;41;39;39;16;11;6;3;3;2;1	42;41;39;39;16;11;6;3;3;2;1	42;41;39;39;16;11;6;3;3;2;1	Kinectin	KTN1	>sp|Q86UP2|KTN1_HUMAN Kinectin OS=Homo sapiens GN=KTN1 PE=1 SV=1;>sp|Q86UP2-4|KTN1_HUMAN Isoform 4 of Kinectin OS=Homo sapiens GN=KTN1;>sp|Q86UP2-2|KTN1_HUMAN Isoform 2 of Kinectin OS=Homo sapiens GN=KTN1;>sp|Q86UP2-3|KTN1_HUMAN Isoform 3 of Kinectin OS=Ho	11	42	42	42	27.9748	27.963	27.9008	27.8135	27.8229	27.8598	-0.140053	0.0133608	0.138605
Q8NC54	Q8NC54	4	4	4	Keratinocyte-associated transmembrane protein 2	KCT2	>sp|Q8NC54|KCT2_HUMAN Keratinocyte-associated transmembrane protein 2 OS=Homo sapiens GN=KCT2 PE=2 SV=2	1	4	4	4	20.8727	20.1209	21.2912	25.0032	22.6903	24.4889	3.61627	0.0133885	0.13861
Q9NWK9-2;Q9NWK9	Q9NWK9-2;Q9NWK9	3;3	3;3	3;3	Box C/D snoRNA protein 1	ZNHIT6	>sp|Q9NWK9-2|BCD1_HUMAN Isoform 2 of Box C/D snoRNA protein 1 OS=Homo sapiens GN=ZNHIT6;>sp|Q9NWK9|BCD1_HUMAN Box C/D snoRNA protein 1 OS=Homo sapiens GN=ZNHIT6 PE=1 SV=1	2	3	3	3	21.5308	21.5592	21.2912	20.8724	21.0811	21.0605	-0.470269	0.0134192	0.138647
P15927;P15927-2;P15927-3;Q5TEJ0;Q5TEJ7	P15927;P15927-2;P15927-3;Q5TEJ0;Q5TEJ7	6;6;6;3;3	6;6;6;3;3	6;6;6;3;3	Replication protein A 32 kDa subunit	RPA2	>sp|P15927|RFA2_HUMAN Replication protein A 32 kDa subunit OS=Homo sapiens GN=RPA2 PE=1 SV=1;>sp|P15927-2|RFA2_HUMAN Isoform 2 of Replication protein A 32 kDa subunit OS=Homo sapiens GN=RPA2;>sp|P15927-3|RFA2_HUMAN Isoform 3 of Replication protein A 32 kDa	5	6	6	6	27.6519	27.6538	27.8399	27.4642	27.2928	27.2566	-0.360995	0.0134569	0.138755
Q9NPL8;C9JU35;G3XA94;C9JR82	Q9NPL8;C9JU35	6;4;2;1	6;4;2;1	6;4;2;1	Translocase of inner mitochondrial membrane domain-containing protein 1	TIMMDC1	>sp|Q9NPL8|TIDC1_HUMAN Complex I assembly factor TIMMDC1, mitochondrial OS=Homo sapiens GN=TIMMDC1 PE=1 SV=2;>tr|C9JU35|C9JU35_HUMAN Complex I assembly factor TIMMDC1, mitochondrial OS=Homo sapiens GN=TIMMDC1 PE=2 SV=1	4	6	6	6	26.4412	26.3309	26.3109	25.9868	26.1173	26.1551	-0.213621	0.013506	0.138981
F6X5S1;H0YDX3;Q13613-2;B7Z3D5;Q13613;F8WA39;Q8NEC6;E9PIH9	F6X5S1;H0YDX3;Q13613-2;B7Z3D5;Q13613;F8WA39;Q8NEC6	8;8;8;8;8;8;6;3	8;8;8;8;8;8;6;3	7;7;7;7;7;7;6;3	Myotubularin-related protein 1	MTMR1	>tr|F6X5S1|F6X5S1_HUMAN Myotubularin-related protein 1 OS=Homo sapiens GN=MTMR1 PE=2 SV=1;>tr|H0YDX3|H0YDX3_HUMAN Myotubularin-related protein 1 (Fragment) OS=Homo sapiens GN=MTMR1 PE=4 SV=1;>sp|Q13613-2|MTMR1_HUMAN Isoform 1A of Myotubularin-related prote	8	8	8	7	25.1962	25.3827	25.1427	24.9102	24.9425	24.7981	-0.285917	0.0136595	0.140278
Q04917;A2IDB2;F8WEB6;A2IDB1	Q04917;A2IDB2	15;9;3;3	10;6;2;2	10;6;2;2	14-3-3 protein eta	YWHAH	>sp|Q04917|1433F_HUMAN 14-3-3 protein eta OS=Homo sapiens GN=YWHAH PE=1 SV=4;>tr|A2IDB2|A2IDB2_HUMAN 14-3-3 protein eta (Fragment) OS=Homo sapiens GN=YWHAH PE=2 SV=1	4	15	10	10	28.8949	29.0439	29.0522	28.6949	28.7983	28.7517	-0.292117	0.0136907	0.140316
P09960;P09960-4;P09960-2;P09960-3;B4DEH5	P09960;P09960-4;P09960-2;P09960-3	34;27;25;18;9	34;27;25;18;9	34;27;25;18;9	Leukotriene A-4 hydrolase	LTA4H	>sp|P09960|LKHA4_HUMAN Leukotriene A-4 hydrolase OS=Homo sapiens GN=LTA4H PE=1 SV=2;>sp|P09960-4|LKHA4_HUMAN Isoform 4 of Leukotriene A-4 hydrolase OS=Homo sapiens GN=LTA4H;>sp|P09960-2|LKHA4_HUMAN Isoform 2 of Leukotriene A-4 hydrolase OS=Homo sapiens GN=	5	34	34	34	30.8631	30.7942	30.7613	30.5829	30.6755	30.648	-0.146165	0.0137272	0.140408
Q9HBL7	Q9HBL7	3	3	3	Plasminogen receptor (KT)	PLGRKT	>sp|Q9HBL7|PLRKT_HUMAN Plasminogen receptor (KT) OS=Homo sapiens GN=PLGRKT PE=1 SV=1	1	3	3	3	24.6694	24.6014	24.5165	20.8724	21.0811	23.058	-3.52039	0.0137812	0.140541
Q15155;H3BUC9	Q15155	26;3	26;3	2;1	Nodal modulator 1	NOMO1	>sp|Q15155|NOMO1_HUMAN Nodal modulator 1 OS=Homo sapiens GN=NOMO1 PE=1 SV=5	2	26	26	2	29.6679	29.7798	29.6745	29.5083	29.2767	29.3794	-0.295118	0.0137989	0.140541
P52597	P52597	22	20	20	Heterogeneous nuclear ribonucleoprotein F;Heterogeneous nuclear ribonucleoprotein F, N-terminally processed	HNRNPF	>sp|P52597|HNRPF_HUMAN Heterogeneous nuclear ribonucleoprotein F OS=Homo sapiens GN=HNRNPF PE=1 SV=3	1	22	20	20	31.6538	31.5764	31.5125	31.3186	31.2212	31.3933	-0.257795	0.0138228	0.140541
O95299;E7ESZ7;Q8WXC9;H7C2W5;H7C1Y7;H7C2X4;Q8N1B9;C9J6X0	O95299;E7ESZ7;Q8WXC9	7;7;5;3;3;3;1;1	7;7;5;3;3;3;1;1	7;7;5;3;3;3;1;1	NADH dehydrogenase [ubiquinone] 1 alpha subcomplex subunit 10, mitochondrial	NDUFA10	>sp|O95299|NDUAA_HUMAN NADH dehydrogenase [ubiquinone] 1 alpha subcomplex subunit 10, mitochondrial OS=Homo sapiens GN=NDUFA10 PE=1 SV=1;>tr|E7ESZ7|E7ESZ7_HUMAN NADH dehydrogenase [ubiquinone] 1 alpha subcomplex subunit 10, mitochondrial OS=Homo sapiens GN	8	7	7	7	27.7338	27.8333	27.7622	27.3151	27.5615	27.2779	-0.447099	0.0139551	0.141101
Q93096;Q5TCM7;Q12974-3	Q93096;Q5TCM7;Q12974-3	10;8;5	10;8;5	5;5;0	Protein tyrosine phosphatase type IVA 1;Protein tyrosine phosphatase type IVA 2	PTP4A1;PTP4A2	>sp|Q93096|TP4A1_HUMAN Protein tyrosine phosphatase type IVA 1 OS=Homo sapiens GN=PTP4A1 PE=1 SV=2;>tr|Q5TCM7|Q5TCM7_HUMAN Protein tyrosine phosphatase type IVA 1 OS=Homo sapiens GN=PTP4A1 PE=4 SV=1;>sp|Q12974-3|TP4A2_HUMAN Isoform 3 of Protein tyrosine ph	3	10	10	5	27.1887	27.2321	27.14	27.2897	27.3313	27.3602	0.142664	0.0139594	0.141101
P62304;A6NHK2	P62304;A6NHK2	5;3	5;3	5;3	Small nuclear ribonucleoprotein E	SNRPE	>sp|P62304|RUXE_HUMAN Small nuclear ribonucleoprotein E OS=Homo sapiens GN=SNRPE PE=1 SV=1;>tr|A6NHK2|A6NHK2_HUMAN Small nuclear ribonucleoprotein E OS=Homo sapiens GN=SNRPE PE=2 SV=1	2	5	5	5	31.4768	31.4868	31.3962	31.0479	31.2699	31.0479	-0.428878	0.0139608	0.141101
Q16181-2;E7ES33;E7EPK1;Q16181;H0Y3Y4;H0YFF6;F5GZE5;Q5JXL7;O43236-5;J3QRT6;J3KSZ7;Q6ZU15;O43236-2;O43236-3;O43236;O43236-4	Q16181-2;E7ES33;E7EPK1;Q16181;H0Y3Y4;H0YFF6	17;17;17;17;12;12;6;5;1;1;1;1;1;1;1;1	17;17;17;17;12;12;6;5;1;1;1;1;1;1;1;1	1;1;1;1;1;1;1;0;0;0;0;0;0;0;0;0	Septin-7	SEPT7	>sp|Q16181-2|SEPT7_HUMAN Isoform 2 of Septin-7 OS=Homo sapiens GN=SEPT7;>tr|E7ES33|E7ES33_HUMAN Septin-7 OS=Homo sapiens GN=SEPT7 PE=2 SV=2;>tr|E7EPK1|E7EPK1_HUMAN Septin-7 OS=Homo sapiens GN=SEPT7 PE=2 SV=1;>sp|Q16181|SEPT7_HUMAN Septin-7 OS=Homo sapiens	16	17	17	1	28.8005	28.7769	28.8216	28.7084	28.7125	28.7493	-0.08803	0.0140923	0.142149
Q15056;Q15056-2	Q15056;Q15056-2	15;14	15;14	15;14	Eukaryotic translation initiation factor 4H	EIF4H	>sp|Q15056|IF4H_HUMAN Eukaryotic translation initiation factor 4H OS=Homo sapiens GN=EIF4H PE=1 SV=5;>sp|Q15056-2|IF4H_HUMAN Isoform Short of Eukaryotic translation initiation factor 4H OS=Homo sapiens GN=EIF4H	2	15	15	15	29.9854	30.004	29.9521	29.871	29.8539	29.7652	-0.131504	0.0141309	0.142182
P04179-4;P04179;F5H3C5;P04179-2;F5H4R2;F5GYZ5;G8JLJ2;P04179-3;G5E9P6;F5GXZ9	P04179-4;P04179;F5H3C5;P04179-2;F5H4R2;F5GYZ5;G8JLJ2;P04179-3	6;6;5;5;5;5;4;4;2;2	6;6;5;5;5;5;4;4;2;2	6;6;5;5;5;5;4;4;2;2	Superoxide dismutase [Mn], mitochondrial	SOD2	>sp|P04179-4|SODM_HUMAN Isoform 4 of Superoxide dismutase [Mn], mitochondrial OS=Homo sapiens GN=SOD2;>sp|P04179|SODM_HUMAN Superoxide dismutase [Mn], mitochondrial OS=Homo sapiens GN=SOD2 PE=1 SV=2;>tr|F5H3C5|F5H3C5_HUMAN Superoxide dismutase [Mn], mitoch	10	6	6	6	26.749	26.562	26.7406	27.1019	27.0169	26.9251	0.276311	0.0141513	0.142182
O00299	O00299	10	10	10	Chloride intracellular channel protein 1	CLIC1	>sp|O00299|CLIC1_HUMAN Chloride intracellular channel protein 1 OS=Homo sapiens GN=CLIC1 PE=1 SV=4	1	10	10	10	31.0013	31.0198	31.1174	30.8804	30.7949	30.8854	-0.139347	0.0143442	0.1438
Q9H583;Q5T3Q7;Q6P664	Q9H583;Q5T3Q7	40;38;1	40;38;1	40;38;1	HEAT repeat-containing protein 1	HEATR1	>sp|Q9H583|HEAT1_HUMAN HEAT repeat-containing protein 1 OS=Homo sapiens GN=HEATR1 PE=1 SV=3;>tr|Q5T3Q7|Q5T3Q7_HUMAN HEAT repeat-containing protein 1 OS=Homo sapiens GN=HEATR1 PE=2 SV=1	3	40	40	40	28.8577	28.8521	28.7685	28.6276	28.5884	28.7052	-0.224505	0.0143688	0.1438
P26583;D6R9A6	P26583;D6R9A6	15;11	15;11	12;9	High mobility group protein B2	HMGB2	>sp|P26583|HMGB2_HUMAN High mobility group protein B2 OS=Homo sapiens GN=HMGB2 PE=1 SV=2;>tr|D6R9A6|D6R9A6_HUMAN High mobility group protein B2 (Fragment) OS=Homo sapiens GN=HMGB2 PE=2 SV=1	2	15	15	12	31.821	31.6622	31.5596	31.9707	32.0132	32.0237	0.351052	0.0144082	0.143912
P46776;E9PLL6;E9PJD9;E9PLX7;H0YF34;E9PKT2	P46776;E9PLL6;E9PJD9;E9PLX7	12;9;8;7;3;1	12;9;8;7;3;1	12;9;8;7;3;1	60S ribosomal protein L27a	RPL27A	>sp|P46776|RL27A_HUMAN 60S ribosomal protein L27a OS=Homo sapiens GN=RPL27A PE=1 SV=2;>tr|E9PLL6|E9PLL6_HUMAN 60S ribosomal protein L27a OS=Homo sapiens GN=RPL27A PE=2 SV=1;>tr|E9PJD9|E9PJD9_HUMAN 60S ribosomal protein L27a OS=Homo sapiens GN=RPL27A PE=3 S	6	12	12	12	31.5503	31.7377	31.6289	31.2859	31.3637	31.4262	-0.265143	0.0144368	0.143917
Q8NB49;H7C113;H0Y547;Q8NB49-2;Q8NB49-3;Q8NB49-4;P98196;Q9Y2G3;E9PEJ6	Q8NB49;H7C113;H0Y547;Q8NB49-2;Q8NB49-3;Q8NB49-4;P98196;Q9Y2G3;E9PEJ6	2;1;1;1;1;1;1;1;1	2;1;1;1;1;1;1;1;1	2;1;1;1;1;1;1;1;1	Probable phospholipid-transporting ATPase IG;Probable phospholipid-transporting ATPase IH;Probable phospholipid-transporting ATPase IF	ATP11C;ATP11A;ATP11B	>sp|Q8NB49|AT11C_HUMAN Probable phospholipid-transporting ATPase IG OS=Homo sapiens GN=ATP11C PE=1 SV=3;>tr|H7C113|H7C113_HUMAN Probable phospholipid-transporting ATPase IG (Fragment) OS=Homo sapiens GN=ATP11C PE=4 SV=1;>tr|H0Y547|H0Y547_HUMAN Probable pho	9	2	2	2	23.1005	23.046	23.0437	23.913	23.492	23.5076	0.461588	0.0145068	0.144333
Q5VV41;Q5VV41-2;B4DJM7;B0QZD3;B0QZD4	Q5VV41;Q5VV41-2;B4DJM7	13;9;8;2;1	13;9;8;2;1	13;9;8;2;1	Rho guanine nucleotide exchange factor 16	ARHGEF16	>sp|Q5VV41|ARHGG_HUMAN Rho guanine nucleotide exchange factor 16 OS=Homo sapiens GN=ARHGEF16 PE=1 SV=1;>sp|Q5VV41-2|ARHGG_HUMAN Isoform 2 of Rho guanine nucleotide exchange factor 16 OS=Homo sapiens GN=ARHGEF16;>tr|B4DJM7|B4DJM7_HUMAN Rho guanine nucleotid	5	13	13	13	26.9412	26.8643	26.8998	26.741	26.5315	26.5374	-0.362386	0.0145678	0.144658
P48163;B4DZ70;F5H4W0	P48163;B4DZ70;F5H4W0	14;12;8	14;12;8	14;12;8	NADP-dependent malic enzyme;Malic enzyme	ME1	>sp|P48163|MAOX_HUMAN NADP-dependent malic enzyme OS=Homo sapiens GN=ME1 PE=1 SV=1;>tr|B4DZ70|B4DZ70_HUMAN Malic enzyme OS=Homo sapiens GN=ME1 PE=2 SV=1;>tr|F5H4W0|F5H4W0_HUMAN Malic enzyme OS=Homo sapiens GN=ME1 PE=2 SV=1	3	14	14	14	27.372	27.4094	27.2252	27.5924	27.5945	27.5438	0.220439	0.0146037	0.144732
P22392-2;Q32Q12;J3KPD9;P22392;E7ERL0;O60361;E5RHP0;C9K028	P22392-2;Q32Q12;J3KPD9;P22392;E7ERL0	21;20;17;15;11;9;8;3	21;20;17;15;11;9;8;3	6;6;5;6;0;4;0;0	Nucleoside diphosphate kinase B;Nucleoside diphosphate kinase	NME2;NME1-NME2;NME1	>sp|P22392-2|NDKB_HUMAN Isoform 3 of Nucleoside diphosphate kinase B OS=Homo sapiens GN=NME2;>tr|Q32Q12|Q32Q12_HUMAN Nucleoside diphosphate kinase OS=Homo sapiens GN=NME1-NME2 PE=2 SV=1;>tr|J3KPD9|J3KPD9_HUMAN Nucleoside diphosphate kinase B OS=Homo sapien	8	21	21	6	33.4217	33.3937	33.3667	33.2687	33.1655	33.2727	-0.124985	0.0146863	0.145156
Q9NX70;B4DNQ6;M0R3F3;M0R0U2;M0R0A0	Q9NX70;B4DNQ6;M0R3F3	5;3;3;2;1	5;3;3;2;1	5;3;3;2;1	Mediator of RNA polymerase II transcription subunit 29	MED29	>sp|Q9NX70|MED29_HUMAN Mediator of RNA polymerase II transcription subunit 29 OS=Homo sapiens GN=MED29 PE=1 SV=1;>tr|B4DNQ6|B4DNQ6_HUMAN Mediator of RNA polymerase II transcription subunit 29 OS=Homo sapiens GN=MED29 PE=2 SV=1;>tr|M0R3F3|M0R3F3_HUMAN Media	5	5	5	5	25.0493	25.0474	24.9442	25.1603	25.1497	25.2016	0.112878	0.0147033	0.145156
Q96QR8	Q96QR8	8	6	6	Transcriptional activator protein Pur-beta	PURB	>sp|Q96QR8|PURB_HUMAN Transcriptional activator protein Pur-beta OS=Homo sapiens GN=PURB PE=1 SV=3	1	8	6	6	25.7698	25.7763	25.7885	26.2971	26.0285	26.0583	0.282004	0.0147831	0.145662
P55084-2;P55084;F5GZQ3;B5MD38;C9JEY0;C9JE81;C9K0M0	P55084-2;P55084;F5GZQ3;B5MD38	18;18;15;14;6;6;3	18;18;15;14;6;6;3	18;18;15;14;6;6;3	Trifunctional enzyme subunit beta, mitochondrial;3-ketoacyl-CoA thiolase	HADHB	>sp|P55084-2|ECHB_HUMAN Isoform 2 of Trifunctional enzyme subunit beta, mitochondrial OS=Homo sapiens GN=HADHB;>sp|P55084|ECHB_HUMAN Trifunctional enzyme subunit beta, mitochondrial OS=Homo sapiens GN=HADHB PE=1 SV=3;>tr|F5GZQ3|F5GZQ3_HUMAN 3-ketoacyl-CoA	7	18	18	18	29.7426	29.6602	29.8126	29.4791	29.5752	29.4546	-0.263455	0.0148166	0.145711
P29084;E5RH41;E5RIW4;E5RK24	P29084	9;3;2;1	9;3;2;1	9;3;2;1	Transcription initiation factor IIE subunit beta	GTF2E2	>sp|P29084|T2EB_HUMAN Transcription initiation factor IIE subunit beta OS=Homo sapiens GN=GTF2E2 PE=1 SV=1	4	9	9	9	24.8562	24.8209	24.8658	25.02	24.9816	25.1361	0.163797	0.0149063	0.146311
Q6NUK1;Q6NUK1-2;J3KN42;H3BMI3	Q6NUK1;Q6NUK1-2	19;17;4;1	19;17;4;1	19;17;4;1	Calcium-binding mitochondrial carrier protein SCaMC-1	SLC25A24	>sp|Q6NUK1|SCMC1_HUMAN Calcium-binding mitochondrial carrier protein SCaMC-1 OS=Homo sapiens GN=SLC25A24 PE=1 SV=2;>sp|Q6NUK1-2|SCMC1_HUMAN Isoform 2 of Calcium-binding mitochondrial carrier protein SCaMC-1 OS=Homo sapiens GN=SLC25A24	4	19	19	19	29.4262	29.4745	29.3821	29.0329	28.756	29.1173	-0.39335	0.0150367	0.147063
P61026	P61026	12	10	10	Ras-related protein Rab-10	RAB10	>sp|P61026|RAB10_HUMAN Ras-related protein Rab-10 OS=Homo sapiens GN=RAB10 PE=1 SV=1	1	12	10	10	29.4144	29.5788	29.5639	29.3151	29.1361	29.194	-0.369926	0.0150406	0.147063
P12429;D6RA82;D6RFG5;D6RCA8;D6RFJ9;D6RAZ8	P12429;D6RA82	10;9;4;2;1;1	10;9;4;2;1;1	10;9;4;2;1;1	Annexin A3;Annexin	ANXA3	>sp|P12429|ANXA3_HUMAN Annexin A3 OS=Homo sapiens GN=ANXA3 PE=1 SV=3;>tr|D6RA82|D6RA82_HUMAN Annexin OS=Homo sapiens GN=ANXA3 PE=3 SV=1	6	10	10	10	26.5531	26.6442	26.6473	26.0322	26.0757	25.5194	-0.611975	0.0151361	0.147692
O75521-2;O75521;C9J000;F8WAW4;F8W6J1;F1LLU7;C9JB63	O75521-2;O75521;C9J000	5;5;4;1;1;1;1	5;5;4;1;1;1;1	5;5;4;1;1;1;1	Enoyl-CoA delta isomerase 2, mitochondrial	ECI2	>sp|O75521-2|ECI2_HUMAN Isoform 2 of Enoyl-CoA delta isomerase 2, mitochondrial OS=Homo sapiens GN=ECI2;>sp|O75521|ECI2_HUMAN Enoyl-CoA delta isomerase 2, mitochondrial OS=Homo sapiens GN=ECI2 PE=1 SV=4;>tr|C9J000|C9J000_HUMAN Enoyl-CoA delta isomerase 2,	7	5	5	5	25.4721	25.4117	25.4746	23.3917	24.6456	23.6848	-1.78732	0.0151628	0.147692
Q9Y232;Q9Y232-2;Q9Y232-4;Q9Y232-3;C9JQG7	Q9Y232;Q9Y232-2;Q9Y232-4;Q9Y232-3	14;13;10;9;5	14;13;10;9;5	14;13;10;9;5	Chromodomain Y-like protein	CDYL	>sp|Q9Y232|CDYL1_HUMAN Chromodomain Y-like protein OS=Homo sapiens GN=CDYL PE=1 SV=2;>sp|Q9Y232-2|CDYL1_HUMAN Isoform 2 of Chromodomain Y-like protein OS=Homo sapiens GN=CDYL;>sp|Q9Y232-4|CDYL1_HUMAN Isoform 4 of Chromodomain Y-like protein OS=Homo sapiens	5	14	14	14	28.3363	27.9991	27.7509	27.2681	27.0742	26.6216	-0.92487	0.015246	0.14822
P21266;P46439;Q5T8R1;Q5T8Q9	P21266	17;3;3;2	17;3;3;2	14;0;0;0	Glutathione S-transferase Mu 3	GSTM3	>sp|P21266|GSTM3_HUMAN Glutathione S-transferase Mu 3 OS=Homo sapiens GN=GSTM3 PE=1 SV=3	4	17	17	14	29.1794	29.2264	29.204	28.7165	29.0055	28.7318	-0.472258	0.0153103	0.148562
B1AVQ5;P15941-4;P15941-3;P15941;P15941-2;B1AVQ7;P15941-7;P15941-17;P15941-11;P15941-8;P15941-13;P15941-15;P15941-6;P15941-12;P15941-16;P15941-9;P15941-10;P15941-5	B1AVQ5;P15941-4;P15941-3;P15941;P15941-2;B1AVQ7;P15941-7;P15941-17;P15941-11;P15941-8;P15941-13;P15941-15;P15941-6	4;4;4;4;4;3;3;3;3;3;2;2;2;1;1;1;1;1	4;4;4;4;4;3;3;3;3;3;2;2;2;1;1;1;1;1	4;4;4;4;4;3;3;3;3;3;2;2;2;1;1;1;1;1	Mucin-1;Mucin-1 subunit alpha;Mucin-1 subunit beta	MUC1	>tr|B1AVQ5|B1AVQ5_HUMAN Mucin-1 subunit alpha OS=Homo sapiens GN=MUC1 PE=2 SV=1;>sp|P15941-4|MUC1_HUMAN Isoform 4 of Mucin-1 OS=Homo sapiens GN=MUC1;>sp|P15941-3|MUC1_HUMAN Isoform 3 of Mucin-1 OS=Homo sapiens GN=MUC1;>sp|P15941|MUC1_HUMAN Mucin-1 OS=Homo	18	4	4	4	27.24	27.1594	27.1308	26.6409	26.7127	26.9545	-0.446711	0.0153553	0.148717
P51572;P51572-2;C9JQ75;C9J0M4;C9JMD7;C9JSP1;C9JM14	P51572;P51572-2;C9JQ75;C9J0M4	14;14;7;7;6;6;3	14;14;7;7;6;6;3	14;14;7;7;6;6;3	B-cell receptor-associated protein 31	BCAP31	>sp|P51572|BAP31_HUMAN B-cell receptor-associated protein 31 OS=Homo sapiens GN=BCAP31 PE=1 SV=3;>sp|P51572-2|BAP31_HUMAN Isoform 2 of B-cell receptor-associated protein 31 OS=Homo sapiens GN=BCAP31;>tr|C9JQ75|C9JQ75_HUMAN B-cell receptor-associated protei	7	14	14	14	30.1074	30.1875	30.1682	29.8998	30.0034	29.8057	-0.268408	0.0154183	0.149044
E9PDF6;O43795;O43795-2;E7EPB4;E7EQD9;H7C2Y7;C9JUP5;C9JYW1;C9K0I9	E9PDF6;O43795;O43795-2	36;36;35;13;6;4;3;3;1	36;36;35;13;6;4;3;3;1	34;34;33;13;5;4;3;3;1	Unconventional myosin-Ib	MYO1B	>tr|E9PDF6|E9PDF6_HUMAN Unconventional myosin-Ib OS=Homo sapiens GN=MYO1B PE=2 SV=1;>sp|O43795|MYO1B_HUMAN Unconventional myosin-Ib OS=Homo sapiens GN=MYO1B PE=1 SV=3;>sp|O43795-2|MYO1B_HUMAN Isoform 2 of Unconventional myosin-Ib OS=Homo sapiens GN=MYO1B	9	36	36	34	28.7126	28.6596	28.7032	28.8126	28.9209	28.9852	0.217671	0.0154705	0.149265
Q01105;B2REB7	Q01105	9;1	9;1	3;1	Protein SET	SET	>sp|Q01105|SET_HUMAN Protein SET OS=Homo sapiens GN=SET PE=1 SV=3	2	9	9	3	31.4745	31.527	31.4504	31.2895	31.2451	31.0741	-0.229352	0.0155173	0.149435
P78417;P78417-2	P78417;P78417-2	15;11	15;11	2;2	Glutathione S-transferase omega-1	GSTO1	>sp|P78417|GSTO1_HUMAN Glutathione S-transferase omega-1 OS=Homo sapiens GN=GSTO1 PE=1 SV=2;>sp|P78417-2|GSTO1_HUMAN Isoform 2 of Glutathione S-transferase omega-1 OS=Homo sapiens GN=GSTO1	2	15	15	2	30.2859	30.4052	30.4525	30.1268	29.984	30.1542	-0.278355	0.0155513	0.14948
P08758;D6RBL5;D6RBE9;E9PHT9;D6RCN3	P08758;D6RBL5;D6RBE9	20;15;13;9;2	20;15;13;9;2	20;15;13;9;2	Annexin A5;Annexin	ANXA5	>sp|P08758|ANXA5_HUMAN Annexin A5 OS=Homo sapiens GN=ANXA5 PE=1 SV=2;>tr|D6RBL5|D6RBL5_HUMAN Annexin OS=Homo sapiens GN=ANXA5 PE=2 SV=1;>tr|D6RBE9|D6RBE9_HUMAN Annexin OS=Homo sapiens GN=ANXA5 PE=2 SV=1	5	20	20	20	30.1268	30.0573	30.0499	29.6652	29.8604	29.5399	-0.392077	0.0156086	0.14958
P14927;P14927-2;B7Z2R2;E5RHG9	P14927;P14927-2;B7Z2R2;E5RHG9	8;7;7;4	8;7;7;4	8;7;7;4	Cytochrome b-c1 complex subunit 7	UQCRB	>sp|P14927|QCR7_HUMAN Cytochrome b-c1 complex subunit 7 OS=Homo sapiens GN=UQCRB PE=1 SV=2;>sp|P14927-2|QCR7_HUMAN Isoform 2 of Cytochrome b-c1 complex subunit 7 OS=Homo sapiens GN=UQCRB;>tr|B7Z2R2|B7Z2R2_HUMAN Cytochrome b-c1 complex subunit 7 OS=Homo sap	4	8	8	8	29.4763	29.3395	29.2445	29.0039	29.0873	29.0874	-0.252256	0.0156249	0.14958
P07602;P07602-2;C9JIZ6;P07602-3;B1AVU8	P07602;P07602-2;C9JIZ6;P07602-3;B1AVU8	14;14;14;14;14	14;14;14;14;14	14;14;14;14;14	Proactivator polypeptide;Saposin-A;Saposin-B-Val;Saposin-B;Saposin-C;Saposin-D	PSAP	>sp|P07602|SAP_HUMAN Prosaposin OS=Homo sapiens GN=PSAP PE=1 SV=2;>sp|P07602-2|SAP_HUMAN Isoform Sap-mu-6 of Prosaposin OS=Homo sapiens GN=PSAP;>tr|C9JIZ6|C9JIZ6_HUMAN Prosaposin OS=Homo sapiens GN=PSAP PE=2 SV=1;>sp|P07602-3|SAP_HUMAN Isoform Sap-mu-9 of	5	14	14	14	29.0009	29.0273	29.0475	29.3128	29.4544	29.2034	0.285521	0.0156496	0.14958
I3L4X3;G5E9C2;Q15653-2;Q15653;I3L1A4	I3L4X3;G5E9C2;Q15653-2;Q15653;I3L1A4	5;5;5;5;3	5;5;5;5;3	5;5;5;5;3	NF-kappa-B inhibitor beta	NFKBIB	>tr|I3L4X3|I3L4X3_HUMAN NF-kappa-B inhibitor beta (Fragment) OS=Homo sapiens GN=NFKBIB PE=2 SV=2;>tr|G5E9C2|G5E9C2_HUMAN NF-kappa-B inhibitor beta OS=Homo sapiens GN=NFKBIB PE=4 SV=1;>sp|Q15653-2|IKBB_HUMAN Isoform 2 of NF-kappa-B inhibitor beta OS=Homo sa	5	5	5	5	25.7594	25.7655	25.7417	25.6795	25.5789	25.6423	-0.117078	0.0156925	0.149709
Q9UL03-3;Q9UL03;B3KQH5;B4DL13;G5E9X1;C9J0C6;C9J885;C9K0V7;C9JVX2;F8WAV7;C9JAV7;B4E1J5;F8WBG1;C9JXP6;Q9UL03-2;Q5JSJ4	Q9UL03-3;Q9UL03;B3KQH5	13;13;9;6;6;4;3;3;3;3;3;3;2;2;2;2	13;13;9;6;6;4;3;3;3;3;3;3;2;2;2;2	13;13;9;6;6;4;3;3;3;3;3;3;2;2;2;2	Integrator complex subunit 6	INTS6	>sp|Q9UL03-3|INT6_HUMAN Isoform 3 of Integrator complex subunit 6 OS=Homo sapiens GN=INTS6;>sp|Q9UL03|INT6_HUMAN Integrator complex subunit 6 OS=Homo sapiens GN=INTS6 PE=1 SV=1;>tr|B3KQH5|B3KQH5_HUMAN Integrator complex subunit 6 OS=Homo sapiens GN=INTS6 P	16	13	13	13	25.569	25.6487	25.6303	25.7511	25.9187	25.9239	0.288443	0.0157229	0.149719
Q9C0E2;F2Z2X4	Q9C0E2;F2Z2X4	17;17	17;17	17;17	Exportin-4	XPO4	>sp|Q9C0E2|XPO4_HUMAN Exportin-4 OS=Homo sapiens GN=XPO4 PE=1 SV=2;>tr|F2Z2X4|F2Z2X4_HUMAN Exportin-4 OS=Homo sapiens GN=XPO4 PE=2 SV=1	2	17	17	17	27.2712	27.316	27.286	27.078	27.0105	27.1775	-0.207984	0.0157789	0.149756
Q9ULX3;H3BUR4	Q9ULX3	10;4	10;4	10;4	RNA-binding protein NOB1	NOB1	>sp|Q9ULX3|NOB1_HUMAN RNA-binding protein NOB1 OS=Homo sapiens GN=NOB1 PE=1 SV=1	2	10	10	10	26.8222	26.8046	26.7816	26.3771	26.363	26.6262	-0.42758	0.0157854	0.149756
Q6P1K8;Q13888;D6RID8;J3KQC7;F5GZM1;D6RJD3;D6RIT7;D6RGC9;R4GMS9;R4GMV2;D6RAW1	Q6P1K8;Q13888;D6RID8;J3KQC7;F5GZM1	13;13;10;10;10;6;5;5;5;1;1	13;13;10;10;10;6;5;5;5;1;1	13;13;10;10;10;6;5;5;5;1;1	General transcription factor IIH subunit 2-like protein;General transcription factor IIH subunit 2	GTF2H2C;GTF2H2	>sp|Q6P1K8|T2H2L_HUMAN General transcription factor IIH subunit 2-like protein OS=Homo sapiens GN=GTF2H2C PE=1 SV=1;>sp|Q13888|TF2H2_HUMAN General transcription factor IIH subunit 2 OS=Homo sapiens GN=GTF2H2 PE=1 SV=1;>tr|D6RID8|D6RID8_HUMAN General transc	11	13	13	13	26.1201	26.1571	25.976	25.6505	25.3628	25.7322	-0.469608	0.0158163	0.14977
O00303;B3KSH1;B4DEW9;H0YDT6;E9PQV8	O00303;B3KSH1;B4DEW9	12;12;10;3;1	12;12;10;3;1	12;12;10;3;1	Eukaryotic translation initiation factor 3 subunit F	EIF3F	>sp|O00303|EIF3F_HUMAN Eukaryotic translation initiation factor 3 subunit F OS=Homo sapiens GN=EIF3F PE=1 SV=1;>tr|B3KSH1|B3KSH1_HUMAN Eukaryotic translation initiation factor 3 subunit F OS=Homo sapiens GN=EIF3F PE=2 SV=1;>tr|B4DEW9|B4DEW9_HUMAN Eukaryoti	5	12	12	12	30.6243	30.5561	30.6712	30.4132	30.2821	30.4414	-0.211098	0.015959	0.150842
M0R1L7;O43633;M0R1T5;M0QXX8	M0R1L7;O43633;M0R1T5	5;5;4;1	5;5;4;1	5;5;4;1	Charged multivesicular body protein 2a	CHMP2A	>tr|M0R1L7|M0R1L7_HUMAN Charged multivesicular body protein 2a (Fragment) OS=Homo sapiens GN=CHMP2A PE=2 SV=1;>sp|O43633|CHM2A_HUMAN Charged multivesicular body protein 2a OS=Homo sapiens GN=CHMP2A PE=1 SV=1;>tr|M0R1T5|M0R1T5_HUMAN Charged multivesicular b	4	5	5	5	25.9274	25.8362	25.8711	25.7116	25.5003	25.6213	-0.249737	0.01609	0.151799
P53803	P53803	2	2	2	DNA-directed RNA polymerases I, II, and III subunit RPABC4	POLR2K	>sp|P53803|RPAB4_HUMAN DNA-directed RNA polymerases I, II, and III subunit RPABC4 OS=Homo sapiens GN=POLR2K PE=2 SV=1	1	2	2	2	25.8475	25.9233	26.2451	26.5677	26.7733	26.4766	0.64436	0.0161425	0.151852
P27824;B4DGP8;B4E2T8;H0Y9Q7;D6RGY2;D6RB85;D6RDP7;D6RAU8;D6RFL1;H0Y9H1;D6RAQ8;D6RHJ3;D6RD16;O14967	P27824;B4DGP8;B4E2T8	35;35;28;14;14;12;12;11;10;8;5;1;1;1	35;35;28;14;14;12;12;11;10;8;5;1;1;1	35;35;28;14;14;12;12;11;10;8;5;1;1;1	Calnexin	CANX	>sp|P27824|CALX_HUMAN Calnexin OS=Homo sapiens GN=CANX PE=1 SV=2;>tr|B4DGP8|B4DGP8_HUMAN Calnexin OS=Homo sapiens GN=CANX PE=2 SV=1;>tr|B4E2T8|B4E2T8_HUMAN Calnexin OS=Homo sapiens GN=CANX PE=2 SV=1	14	35	35	35	33.3034	33.4473	33.4398	33.2166	33.2134	33.192	-0.226392	0.016156	0.151852
P30041	P30041	19	19	19	Peroxiredoxin-6	PRDX6	>sp|P30041|PRDX6_HUMAN Peroxiredoxin-6 OS=Homo sapiens GN=PRDX6 PE=1 SV=3	1	19	19	19	32.6298	32.6838	32.6584	32.8445	32.7651	32.9154	0.186086	0.0162023	0.151852
Q9NRX1;F8WBJ6	Q9NRX1;F8WBJ6	10;5	10;5	10;5	RNA-binding protein PNO1	PNO1	>sp|Q9NRX1|PNO1_HUMAN RNA-binding protein PNO1 OS=Homo sapiens GN=PNO1 PE=1 SV=1;>tr|F8WBJ6|F8WBJ6_HUMAN RNA-binding protein PNO1 OS=Homo sapiens GN=PNO1 PE=2 SV=1	2	10	10	10	27.6182	27.7046	27.7339	27.5286	27.389	27.4898	-0.214849	0.0162229	0.151852
Q5SRE5;Q5SRE5-2;H7C4K7	Q5SRE5;Q5SRE5-2	35;28;3	35;28;3	35;28;3	Nucleoporin NUP188 homolog	NUP188	>sp|Q5SRE5|NU188_HUMAN Nucleoporin NUP188 homolog OS=Homo sapiens GN=NUP188 PE=1 SV=1;>sp|Q5SRE5-2|NU188_HUMAN Isoform 2 of Nucleoporin NUP188 homolog OS=Homo sapiens GN=NUP188	3	35	35	35	29.1532	29.0753	29.1786	29.0193	28.9531	28.9962	-0.156984	0.0162481	0.151852
Q53H96;F8WEI0	Q53H96	11;4	11;4	2;1	Pyrroline-5-carboxylate reductase 3	PYCRL	>sp|Q53H96|P5CR3_HUMAN Pyrroline-5-carboxylate reductase 3 OS=Homo sapiens GN=PYCRL PE=1 SV=2	2	11	11	2	27.7892	28.0605	28.2854	28.7887	28.555	28.9056	0.728188	0.0162741	0.151852
C9JYM0;O75817	C9JYM0;O75817	7;7	7;7	7;7	Ribonuclease P protein subunit p20	POP7	>tr|C9JYM0|C9JYM0_HUMAN Ribonuclease P protein subunit p20 (Fragment) OS=Homo sapiens GN=POP7 PE=2 SV=1;>sp|O75817|POP7_HUMAN Ribonuclease P protein subunit p20 OS=Homo sapiens GN=POP7 PE=1 SV=2	2	7	7	7	27.3099	27.4173	27.2491	26.8664	26.9941	27.1046	-0.315806	0.0163389	0.152104
P60903	P60903	4	4	4	Protein S100-A10	S100A10	>sp|P60903|S10AA_HUMAN Protein S100-A10 OS=Homo sapiens GN=S100A10 PE=1 SV=2	1	4	4	4	28.267	28.2305	28.1919	27.926	27.6727	27.9653	-0.304467	0.0163744	0.152104
Q9H3S7;B4DST5;C9JD91;R4GMM7	Q9H3S7;B4DST5	14;12;2;1	14;12;2;1	14;12;2;1	Tyrosine-protein phosphatase non-receptor type 23	PTPN23	>sp|Q9H3S7|PTN23_HUMAN Tyrosine-protein phosphatase non-receptor type 23 OS=Homo sapiens GN=PTPN23 PE=1 SV=1;>tr|B4DST5|B4DST5_HUMAN Tyrosine-protein phosphatase non-receptor type 23 OS=Homo sapiens GN=PTPN23 PE=2 SV=1	4	14	14	14	26.727	26.7562	26.8451	26.567	26.4573	26.6115	-0.189169	0.0163905	0.152104
Q96II8-3;B4E0T7;Q96II8;Q96II8-2;E9PD99;F8WFB5;Q9Y2L9-2;Q9Y2L9;Q9Y2L9-3	Q96II8-3;B4E0T7;Q96II8;Q96II8-2	5;5;5;5;2;1;1;1;1	5;5;5;5;2;1;1;1;1	5;5;5;5;2;1;1;1;1	Leucine-rich repeat and calponin homology domain-containing protein 3	LRCH3	>sp|Q96II8-3|LRCH3_HUMAN Isoform 3 of Leucine-rich repeat and calponin homology domain-containing protein 3 OS=Homo sapiens GN=LRCH3;>tr|B4E0T7|B4E0T7_HUMAN Leucine-rich repeat and calponin homology domain-containing protein 3 OS=Homo sapiens GN=LRCH3 PE=2	9	5	5	5	26.0266	26.0993	26.0867	25.654	25.9043	25.7005	-0.386216	0.0165203	0.15303
Q9BWF3;E9PB51;Q9BWF3-4;Q9BWF3-3;D6R9K7;J3QRR5;Q9BWF3-2	Q9BWF3;E9PB51;Q9BWF3-4;Q9BWF3-3;D6R9K7;J3QRR5;Q9BWF3-2	18;16;11;10;10;10;10	18;16;11;10;10;10;10	1;1;1;1;1;1;1	RNA-binding protein 4	RBM4	>sp|Q9BWF3|RBM4_HUMAN RNA-binding protein 4 OS=Homo sapiens GN=RBM4 PE=1 SV=1;>tr|E9PB51|E9PB51_HUMAN RNA-binding protein 4 (Fragment) OS=Homo sapiens GN=RBM4 PE=2 SV=1;>sp|Q9BWF3-4|RBM4_HUMAN Isoform 4 of RNA-binding protein 4 OS=Homo sapiens GN=RBM4;>sp|	7	18	18	1	29.3169	29.3413	29.4066	29.2276	29.2306	29.1446	-0.113729	0.0166305	0.153494
Q96P70;Q5SVH5	Q96P70	27;1	27;1	27;1	Importin-9	IPO9	>sp|Q96P70|IPO9_HUMAN Importin-9 OS=Homo sapiens GN=IPO9 PE=1 SV=3	2	27	27	27	29.835	29.7864	29.8484	29.7455	29.6951	29.7378	-0.0972177	0.0166365	0.153494
Q9H2G2;Q9H2G2-2	Q9H2G2;Q9H2G2-2	23;21	23;21	22;20	STE20-like serine/threonine-protein kinase	SLK	>sp|Q9H2G2|SLK_HUMAN STE20-like serine/threonine-protein kinase OS=Homo sapiens GN=SLK PE=1 SV=1;>sp|Q9H2G2-2|SLK_HUMAN Isoform 2 of STE20-like serine/threonine-protein kinase OS=Homo sapiens GN=SLK	2	23	23	22	26.9351	26.8715	26.9207	27.0796	27.1012	27.2601	0.180542	0.0166605	0.153494
Q16822;H0YM31;Q16822-2;B4DW73;H0YML5;B4DT64;P35558;H0YMU6;H0YNG4	Q16822;H0YM31;Q16822-2;B4DW73;H0YML5	14;10;9;8;7;2;2;1;1	14;10;9;8;7;2;2;1;1	14;10;9;8;7;2;2;1;1	Phosphoenolpyruvate carboxykinase [GTP], mitochondrial	PCK2	>sp|Q16822|PCKGM_HUMAN Phosphoenolpyruvate carboxykinase [GTP], mitochondrial OS=Homo sapiens GN=PCK2 PE=1 SV=3;>tr|H0YM31|H0YM31_HUMAN Phosphoenolpyruvate carboxykinase [GTP], mitochondrial OS=Homo sapiens GN=PCK2 PE=2 SV=1;>sp|Q16822-2|PCKGM_HUMAN Isofor	9	14	14	14	27.5281	27.5243	27.3109	26.9147	26.8373	27.1646	-0.609554	0.0168174	0.154659
Q02750;Q02750-2;H3BRW9	Q02750;Q02750-2	13;11;5	7;5;2	7;5;2	Dual specificity mitogen-activated protein kinase kinase 1	MAP2K1	>sp|Q02750|MP2K1_HUMAN Dual specificity mitogen-activated protein kinase kinase 1 OS=Homo sapiens GN=MAP2K1 PE=1 SV=2;>sp|Q02750-2|MP2K1_HUMAN Isoform 2 of Dual specificity mitogen-activated protein kinase kinase 1 OS=Homo sapiens GN=MAP2K1	3	13	7	7	26.1924	26.2501	26.239	26.6337	26.4065	26.6928	0.394723	0.0170105	0.156154
Q8WTT2;A6NJZ9;F5H677	Q8WTT2;A6NJZ9;F5H677	18;18;13	18;18;13	18;18;13	Nucleolar complex protein 3 homolog	NOC3L	>sp|Q8WTT2|NOC3L_HUMAN Nucleolar complex protein 3 homolog OS=Homo sapiens GN=NOC3L PE=1 SV=1;>tr|A6NJZ9|A6NJZ9_HUMAN Nucleolar complex protein 3 homolog OS=Homo sapiens GN=NOC3L PE=2 SV=1;>tr|F5H677|F5H677_HUMAN Nucleolar complex protein 3 homolog OS=Homo	3	18	18	18	28.3053	28.2556	28.3263	27.9576	27.6529	27.9889	-0.347704	0.0170851	0.156524
Q6P452;P09525;B4DDF9	Q6P452;P09525;B4DDF9	17;17;16	17;17;16	17;17;16	Annexin;Annexin A4	ANXA4	>tr|Q6P452|Q6P452_HUMAN Annexin OS=Homo sapiens GN=ANXA4 PE=2 SV=1;>sp|P09525|ANXA4_HUMAN Annexin A4 OS=Homo sapiens GN=ANXA4 PE=1 SV=4;>tr|B4DDF9|B4DDF9_HUMAN Annexin OS=Homo sapiens GN=ANXA4 PE=2 SV=1	3	17	17	17	29.8296	29.7945	29.6978	29.5955	29.5987	29.6372	-0.195719	0.0171122	0.156524
Q13907;Q13907-2;C9JKM8;C9JD53;Q9BXS1	Q13907;Q13907-2;C9JKM8	8;7;4;2;1	8;7;4;2;1	8;7;4;2;1	Isopentenyl-diphosphate Delta-isomerase 1	IDI1	>sp|Q13907|IDI1_HUMAN Isopentenyl-diphosphate Delta-isomerase 1 OS=Homo sapiens GN=IDI1 PE=1 SV=2;>sp|Q13907-2|IDI1_HUMAN Isoform 2 of Isopentenyl-diphosphate Delta-isomerase 1 OS=Homo sapiens GN=IDI1;>tr|C9JKM8|C9JKM8_HUMAN Isopentenyl-diphosphate Delta-i	5	8	8	8	28.8875	28.9709	28.8465	29.202	29.0512	29.2255	0.314445	0.0171964	0.157013
P60228;E5RGA2;H0YBR5;H0YAW4;E5RHS5;E5RIT4;E5RIP5;E5RJ25;E5RII3;H0YBP5	P60228;E5RGA2	25;17;10;8;8;6;3;3;3;1	25;17;10;8;8;6;3;3;3;1	25;17;10;8;8;6;3;3;3;1	Eukaryotic translation initiation factor 3 subunit E	EIF3E	>sp|P60228|EIF3E_HUMAN Eukaryotic translation initiation factor 3 subunit E OS=Homo sapiens GN=EIF3E PE=1 SV=1;>tr|E5RGA2|E5RGA2_HUMAN Eukaryotic translation initiation factor 3 subunit E OS=Homo sapiens GN=EIF3E PE=2 SV=1	10	25	25	25	31.3085	31.2711	31.1917	31.1362	31.0328	31.0453	-0.225797	0.0172836	0.157528
P51398-2;P51398-3;P51398;V9GYL9;V9GZ03;V9GYJ9;V9GYC9;V9GYA7;V9GZ61;V9GYJ3;V9GYW1;V9GY11	P51398-2;P51398-3;P51398;V9GYL9;V9GZ03;V9GYJ9	11;11;11;10;9;7;4;4;3;3;3;3	11;11;11;10;9;7;4;4;3;3;3;3	11;11;11;10;9;7;4;4;3;3;3;3	28S ribosomal protein S29, mitochondrial	DAP3	>sp|P51398-2|RT29_HUMAN Isoform 2 of 28S ribosomal protein S29, mitochondrial OS=Homo sapiens GN=DAP3;>sp|P51398-3|RT29_HUMAN Isoform 3 of 28S ribosomal protein S29, mitochondrial OS=Homo sapiens GN=DAP3;>sp|P51398|RT29_HUMAN 28S ribosomal protein S29, mit	12	11	11	11	27.871	27.7683	27.6781	27.4755	27.2923	27.5141	-0.292816	0.0173612	0.157557
Q9P2I0;H0YJF4	Q9P2I0	12;4	12;4	12;4	Cleavage and polyadenylation specificity factor subunit 2	CPSF2	>sp|Q9P2I0|CPSF2_HUMAN Cleavage and polyadenylation specificity factor subunit 2 OS=Homo sapiens GN=CPSF2 PE=1 SV=2	2	12	12	12	26.6109	26.8227	26.7627	26.1323	26.4599	26.1439	-0.618874	0.0173725	0.157557
Q9Y394-2;Q9Y394;H0YJ66;H0YJE4;H0YJR8	Q9Y394-2;Q9Y394;H0YJ66;H0YJE4	7;7;6;4;2	7;7;6;4;2	7;7;6;4;2	Dehydrogenase/reductase SDR family member 7	DHRS7	>sp|Q9Y394-2|DHRS7_HUMAN Isoform 2 of Dehydrogenase/reductase SDR family member 7 OS=Homo sapiens GN=DHRS7;>sp|Q9Y394|DHRS7_HUMAN Dehydrogenase/reductase SDR family member 7 OS=Homo sapiens GN=DHRS7 PE=1 SV=1;>tr|H0YJ66|H0YJ66_HUMAN Dehydrogenase/reductase	5	7	7	7	26.6554	26.67	26.5014	26.4276	26.3314	26.3259	-0.324071	0.0173794	0.157557
Q6P1X6;H0YF29;Q6P1X6-2;J3KNI2	Q6P1X6;H0YF29;Q6P1X6-2	6;6;5;1	6;6;5;1	6;6;5;1	UPF0598 protein C8orf82	C8orf82	>sp|Q6P1X6|CH082_HUMAN UPF0598 protein C8orf82 OS=Homo sapiens GN=C8orf82 PE=1 SV=2;>tr|H0YF29|H0YF29_HUMAN UPF0598 protein C8orf82 (Fragment) OS=Homo sapiens GN=C8orf82 PE=4 SV=1;>sp|Q6P1X6-2|CH082_HUMAN Isoform 2 of UPF0598 protein C8orf82 OS=Homo sapien	4	6	6	6	26.6883	26.9441	26.8011	27.3679	27.0981	27.2263	0.425174	0.0174703	0.1581
O00468-2;O00468-6;O00468-3;O00468-5;O00468-4;O00468-7;O00468	O00468-2;O00468-6;O00468-3;O00468-5;O00468-4;O00468-7;O00468	15;15;15;15;15;15;15	15;15;15;15;15;15;15	15;15;15;15;15;15;15	Agrin;Agrin N-terminal 110 kDa subunit;Agrin C-terminal 110 kDa subunit;Agrin C-terminal 90 kDa fragment;Agrin C-terminal 22 kDa fragment	AGRN	>sp|O00468-2|AGRIN_HUMAN Isoform 2 of Agrin OS=Homo sapiens GN=AGRN;>sp|O00468-6|AGRIN_HUMAN Isoform 6 of Agrin OS=Homo sapiens GN=AGRN;>sp|O00468-3|AGRIN_HUMAN Isoform 3 of Agrin OS=Homo sapiens GN=AGRN;>sp|O00468-5|AGRIN_HUMAN Isoform 5 of Agrin OS=Homo	7	15	15	15	26.2937	26.5163	26.4661	26.6815	26.8635	26.7396	0.273496	0.0175291	0.158351
B2WTI3;B2WTI4;Q6NYC1-2;K7EJU9;Q6NYC1;Q6NYC1-3	B2WTI3;B2WTI4;Q6NYC1-2;K7EJU9;Q6NYC1;Q6NYC1-3	5;5;5;5;5;5	5;5;5;5;5;5	5;5;5;5;5;5	Bifunctional arginine demethylase and lysyl-hydroxylase JMJD6	JMJD6	>tr|B2WTI3|B2WTI3_HUMAN Bifunctional arginine demethylase and lysyl-hydroxylase JMJD6 OS=Homo sapiens GN=JMJD6 PE=2 SV=1;>tr|B2WTI4|B2WTI4_HUMAN Bifunctional arginine demethylase and lysyl-hydroxylase JMJD6 OS=Homo sapiens GN=JMJD6 PE=2 SV=1;>sp|Q6NYC1-2|J	6	5	5	5	24.661	24.6549	24.7416	25.0158	24.8587	25.1151	0.354775	0.0175802	0.158532
Q13813;Q13813-2;A6NG51;Q13813-3	Q13813;Q13813-2;A6NG51;Q13813-3	97;96;96;95	97;96;96;95	97;96;96;95	Spectrin alpha chain, non-erythrocytic 1	SPTAN1	>sp|Q13813|SPTN1_HUMAN Spectrin alpha chain, non-erythrocytic 1 OS=Homo sapiens GN=SPTAN1 PE=1 SV=3;>sp|Q13813-2|SPTN1_HUMAN Isoform 2 of Spectrin alpha chain, non-erythrocytic 1 OS=Homo sapiens GN=SPTAN1;>tr|A6NG51|A6NG51_HUMAN Spectrin alpha chain, non-e	4	97	97	97	30.9396	30.8869	30.8361	30.7398	30.7186	30.7857	-0.147087	0.0176954	0.159249
B7ZAM9;Q9UBQ5;K7EQM4;K7ES31;K7EMQ9;K7ERF1;B4DQ48;K7EK53	B7ZAM9;Q9UBQ5;K7EQM4;K7ES31;K7EMQ9;K7ERF1	7;7;6;5;5;5;2;2	7;7;6;5;5;5;2;2	7;7;6;5;5;5;2;2	Eukaryotic translation initiation factor 3 subunit K	EIF3K	>tr|B7ZAM9|B7ZAM9_HUMAN Eukaryotic translation initiation factor 3 subunit K OS=Homo sapiens GN=EIF3K PE=2 SV=1;>sp|Q9UBQ5|EIF3K_HUMAN Eukaryotic translation initiation factor 3 subunit K OS=Homo sapiens GN=EIF3K PE=1 SV=1;>tr|K7EQM4|K7EQM4_HUMAN Eukaryoti	8	7	7	7	29.6015	29.7161	29.7235	29.3875	29.1278	29.3976	-0.328575	0.0177229	0.159249
Q53GS9;B9A018;Q53GS9-3;Q53GS9-2;C9JIU2;F8WC91;C9J0X5	Q53GS9;B9A018;Q53GS9-3;Q53GS9-2	14;13;12;9;4;4;1	14;13;12;9;4;4;1	14;13;12;9;4;4;1	U4/U6.U5 tri-snRNP-associated protein 2	USP39	>sp|Q53GS9|SNUT2_HUMAN U4/U6.U5 tri-snRNP-associated protein 2 OS=Homo sapiens GN=USP39 PE=1 SV=2;>tr|B9A018|B9A018_HUMAN U4/U6.U5 tri-snRNP-associated protein 2 OS=Homo sapiens GN=USP39 PE=2 SV=1;>sp|Q53GS9-3|SNUT2_HUMAN Isoform 3 of U4/U6.U5 tri-snRNP-as	7	14	14	14	26.8937	26.9361	26.8744	26.8404	26.8008	26.8045	-0.0892538	0.0177533	0.159249
Q8NCN5;A8MT40;H3BQG3;B7ZAR9;H3BUH3;B3KSE1;H3BV59;H3BU60	Q8NCN5;A8MT40;H3BQG3	12;9;7;4;3;3;2;1	12;9;7;4;3;3;2;1	12;9;7;4;3;3;2;1	Pyruvate dehydrogenase phosphatase regulatory subunit, mitochondrial	PDPR	>sp|Q8NCN5|PDPR_HUMAN Pyruvate dehydrogenase phosphatase regulatory subunit, mitochondrial OS=Homo sapiens GN=PDPR PE=1 SV=2;>tr|A8MT40|A8MT40_HUMAN Pyruvate dehydrogenase phosphatase regulatory subunit, mitochondrial OS=Homo sapiens GN=PDPR PE=2 SV=2;>tr|	8	12	12	12	26.3535	26.2901	26.166	25.8801	25.8307	26.061	-0.410018	0.0177863	0.159266
K7ES89;Q8IYJ9;P51452;K7ELG5	K7ES89;Q8IYJ9;P51452	4;4;4;1	4;4;4;1	4;4;4;1	Dual specificity protein phosphatase 3	DUSP3	>tr|K7ES89|K7ES89_HUMAN Dual-specificity protein phosphatase 3 (Fragment) OS=Homo sapiens GN=DUSP3 PE=4 SV=1;>tr|Q8IYJ9|Q8IYJ9_HUMAN DUSP3 protein OS=Homo sapiens GN=DUSP3 PE=2 SV=1;>sp|P51452|DUS3_HUMAN Dual specificity protein phosphatase 3 OS=Homo sapie	4	4	4	4	25.7656	25.2807	25.033	24.5462	24.3742	24.564	-0.73452	0.0179885	0.160794
P61353;K7ELC7;K7EQQ9;K7ERY7	P61353;K7ELC7	11;9;4;2	11;9;4;2	11;9;4;2	60S ribosomal protein L27	RPL27	>sp|P61353|RL27_HUMAN 60S ribosomal protein L27 OS=Homo sapiens GN=RPL27 PE=1 SV=2;>tr|K7ELC7|K7ELC7_HUMAN 60S ribosomal protein L27 (Fragment) OS=Homo sapiens GN=RPL27 PE=3 SV=1	4	11	11	11	31.825	31.8908	31.8866	31.7879	31.7663	31.7878	-0.0988402	0.0180523	0.161082
Q9C0J8;C9J8B4;Q9C0J8-3;Q9C0J8-2;B9A053	Q9C0J8	17;6;6;5;2	17;6;6;5;2	17;6;6;5;2	pre-mRNA 3 end processing protein WDR33	WDR33	>sp|Q9C0J8|WDR33_HUMAN pre-mRNA 3 end processing protein WDR33 OS=Homo sapiens GN=WDR33 PE=1 SV=2	5	17	17	17	26.3082	26.2887	26.4509	26.6177	26.5758	26.524	0.267611	0.0181599	0.161759
Q9HCH5-6;Q9HCH5;Q9HCH5-13;Q9HCH5-14;Q9HCH5-15;H0YE56;Q9HCH5-12;Q9HCH5-11;Q9HCH5-7;Q9HCH5-8;J3KP28;Q9HCH5-4;Q9HCH5-9;Q9HCH5-2;E9PPL3;E9PQL8;E9PS29;J3KPL9;E9PIB5;E9PRW5	Q9HCH5-6;Q9HCH5;Q9HCH5-13;Q9HCH5-14;Q9HCH5-15	23;23;23;21;17;9;9;9;9;9;9;7;7;7;4;3;2;2;1;1	23;23;23;21;17;9;9;9;9;9;9;7;7;7;4;3;2;2;1;1	23;23;23;21;17;9;9;9;9;9;9;7;7;7;4;3;2;2;1;1	Synaptotagmin-like protein 2	SYTL2	>sp|Q9HCH5-6|SYTL2_HUMAN Isoform 4 of Synaptotagmin-like protein 2 OS=Homo sapiens GN=SYTL2;>sp|Q9HCH5|SYTL2_HUMAN Synaptotagmin-like protein 2 OS=Homo sapiens GN=SYTL2 PE=1 SV=3;>sp|Q9HCH5-13|SYTL2_HUMAN Isoform 10 of Synaptotagmin-like protein 2 OS=Homo	20	23	23	23	26.5328	26.3792	26.452	26.803	26.6331	26.6974	0.245413	0.0181947	0.161787
J3QRD1;P51648;P51648-2;I3L1M4;J3QS00;J3KTG1;C9JGJ2;I3L0X1;J3QKK9;J3KTD9;I3L2W1;K7EN73;E9PJV0;C9JKT2;C9JMC5;I3L3I9;P48448;A8MYB8;E9PNN6;S4R374;P43353-2;P30838;S4R3R5;P43353	J3QRD1;P51648;P51648-2;I3L1M4	19;19;19;11;6;5;5;5;4;2;2;2;1;1;1;1;1;1;1;1;1;1;1;1	19;19;19;11;6;5;5;5;4;2;2;2;1;1;1;1;1;1;1;1;1;1;1;1	19;19;19;11;6;5;5;5;4;2;2;2;1;1;1;1;1;1;1;1;1;1;1;1	Fatty aldehyde dehydrogenase	ALDH3A2	>tr|J3QRD1|J3QRD1_HUMAN Fatty aldehyde dehydrogenase OS=Homo sapiens GN=ALDH3A2 PE=2 SV=1;>sp|P51648|AL3A2_HUMAN Fatty aldehyde dehydrogenase OS=Homo sapiens GN=ALDH3A2 PE=1 SV=1;>sp|P51648-2|AL3A2_HUMAN Isoform 2 of Fatty aldehyde dehydrogenase OS=Homo sa	24	19	19	19	28.3856	28.4246	28.425	28.1611	28.3129	28.2328	-0.19175	0.0182629	0.162111
P40692;H0Y818;P40692-3;P40692-2;B7Z821;H0Y5L7;H0Y793;H0Y806;E7EUC9;F2Z298;E9PF25;H0Y5U4;H0Y4N0	P40692;H0Y818;P40692-3;P40692-2;B7Z821	18;15;14;10;9;3;3;3;2;1;1;1;1	18;15;14;10;9;3;3;3;2;1;1;1;1	18;15;14;10;9;3;3;3;2;1;1;1;1	DNA mismatch repair protein Mlh1	MLH1	>sp|P40692|MLH1_HUMAN DNA mismatch repair protein Mlh1 OS=Homo sapiens GN=MLH1 PE=1 SV=1;>tr|H0Y818|H0Y818_HUMAN DNA mismatch repair protein Mlh1 (Fragment) OS=Homo sapiens GN=MLH1 PE=4 SV=1;>sp|P40692-3|MLH1_HUMAN Isoform 3 of DNA mismatch repair protein	13	18	18	18	27.3799	27.4544	27.5661	27.1207	27.2349	27.2552	-0.219486	0.0183498	0.162599
P09543-2;P09543;B4DFN6;K7ERC4;C9K0L8;K7ERZ0;K7EN66	P09543-2;P09543	17;17;8;7;6;6;5	17;17;8;7;6;6;5	17;17;8;7;6;6;5	2,3-cyclic-nucleotide 3-phosphodiesterase	CNP	>sp|P09543-2|CN37_HUMAN Isoform CNPI of 2,3-cyclic-nucleotide 3-phosphodiesterase OS=Homo sapiens GN=CNP;>sp|P09543|CN37_HUMAN 2,3-cyclic-nucleotide 3-phosphodiesterase OS=Homo sapiens GN=CNP PE=1 SV=2	7	17	17	17	27.7521	27.7884	27.6681	27.4699	27.3151	27.5441	-0.282257	0.0184156	0.1629
O76094;O76094-2;R4GNC1;D6RDY6	O76094;O76094-2	25;24;10;9	25;24;10;9	25;24;10;9	Signal recognition particle subunit SRP72	SRP72	>sp|O76094|SRP72_HUMAN Signal recognition particle subunit SRP72 OS=Homo sapiens GN=SRP72 PE=1 SV=3;>sp|O76094-2|SRP72_HUMAN Isoform 2 of Signal recognition particle subunit SRP72 OS=Homo sapiens GN=SRP72	4	25	25	25	29.3494	29.2232	29.2902	29.1023	29.1499	29.1515	-0.140343	0.0184562	0.162977
P17174;B7Z7E9	P17174;B7Z7E9	20;18	20;18	20;18	Aspartate aminotransferase, cytoplasmic;Aspartate aminotransferase	GOT1	>sp|P17174|AATC_HUMAN Aspartate aminotransferase, cytoplasmic OS=Homo sapiens GN=GOT1 PE=1 SV=3;>tr|B7Z7E9|B7Z7E9_HUMAN Aspartate aminotransferase OS=Homo sapiens GN=GOT1 PE=2 SV=1	2	20	20	20	30.2887	30.2307	30.2552	30.1537	29.9896	30.0423	-0.21293	0.0185538	0.163556
P31930	P31930	18	18	18	Cytochrome b-c1 complex subunit 1, mitochondrial	UQCRC1	>sp|P31930|QCR1_HUMAN Cytochrome b-c1 complex subunit 1, mitochondrial OS=Homo sapiens GN=UQCRC1 PE=1 SV=3	1	18	18	18	30.3294	30.374	30.3576	30.244	30.1416	30.2481	-0.113626	0.0185973	0.163657
V9GYH7;Q969U7;K7ENR6;V9GZ55;K7ER45	V9GYH7;Q969U7;K7ENR6;V9GZ55	10;10;8;7;2	10;10;8;7;2	10;10;8;7;2	Proteasome assembly chaperone 2	PSMG2	>tr|V9GYH7|V9GYH7_HUMAN Proteasome assembly chaperone 2 OS=Homo sapiens GN=PSMG2 PE=4 SV=1;>sp|Q969U7|PSMG2_HUMAN Proteasome assembly chaperone 2 OS=Homo sapiens GN=PSMG2 PE=1 SV=1;>tr|K7ENR6|K7ENR6_HUMAN Proteasome assembly chaperone 2 OS=Homo sapiens GN=	5	10	10	10	29.1138	29.1457	29.1308	28.8706	28.7652	28.9927	-0.260247	0.0186596	0.163922
Q9BV36-2;Q9BV36;Q9BV36-4;G5E9G5;Q9BV36-3;H7C052;H7C2D8;H7C3K9;C9JKV5;H7C190;H7C371	Q9BV36-2;Q9BV36;Q9BV36-4;G5E9G5;Q9BV36-3	11;11;9;8;7;5;5;5;3;3;3	11;11;9;8;7;5;5;5;3;3;3	11;11;9;8;7;5;5;5;3;3;3	Melanophilin	MLPH	>sp|Q9BV36-2|MELPH_HUMAN Isoform 2 of Melanophilin OS=Homo sapiens GN=MLPH;>sp|Q9BV36|MELPH_HUMAN Melanophilin OS=Homo sapiens GN=MLPH PE=1 SV=1;>sp|Q9BV36-4|MELPH_HUMAN Isoform 4 of Melanophilin OS=Homo sapiens GN=MLPH;>tr|G5E9G5|G5E9G5_HUMAN Melanophilin	11	11	11	11	25.6408	25.3758	25.6138	25.2432	24.9395	24.9434	-0.670447	0.0187453	0.164259
H0YLW0	H0YLW0	1	1	1		SRP14	>tr|H0YLW0|H0YLW0_HUMAN Signal recognition particle 14 kDa protein OS=Homo sapiens GN=SRP14 PE=4 SV=1	1	1	1	1	26.7995	26.7205	26.9408	26.316	26.281	26.5737	-0.483493	0.0187624	0.164259
Q5W0V3-2;Q5W0V3;Q5W0V1;Q5W0V4	Q5W0V3-2;Q5W0V3	11;11;2;2	11;11;2;2	11;11;2;2	Protein FAM160B1	FAM160B1	>sp|Q5W0V3-2|F16B1_HUMAN Isoform 2 of Protein FAM160B1 OS=Homo sapiens GN=FAM160B1;>sp|Q5W0V3|F16B1_HUMAN Protein FAM160B1 OS=Homo sapiens GN=FAM160B1 PE=2 SV=1	4	11	11	11	26.3904	26.4888	26.7549	26.9537	26.938	27.0594	0.464856	0.01902	0.165983
Q9UHR5-2;Q9UHR5;J3QQJ0;J3QLH3;J3QLM2;J3KS14;J3KRR6;F5H478;J3KRU5	Q9UHR5-2;Q9UHR5;J3QQJ0;J3QLH3	4;4;4;2;1;1;1;1;1	4;4;4;2;1;1;1;1;1	4;4;4;2;1;1;1;1;1	SAP30-binding protein	SAP30BP	>sp|Q9UHR5-2|S30BP_HUMAN Isoform 2 of SAP30-binding protein OS=Homo sapiens GN=SAP30BP;>sp|Q9UHR5|S30BP_HUMAN SAP30-binding protein OS=Homo sapiens GN=SAP30BP PE=1 SV=1;>tr|J3QQJ0|J3QQJ0_HUMAN SAP30-binding protein (Fragment) OS=Homo sapiens GN=SAP30BP PE=	9	4	4	4	26.5889	26.661	26.6812	26.4754	26.3683	26.5084	-0.185581	0.0190243	0.165983
Q96T51;Q96T51-2;H0YA47;Q96T51-3;J3KPP6;H0YAC8;H0Y9Y8;Q8WXA3-5;Q8WXA3-4;B4DKC2;Q7L099;Q7L099-2;Q7L099-4;Q8WXA3-2;Q7L099-3;H0YD93;Q8WXA3-3;Q8WXA3	Q96T51;Q96T51-2;H0YA47	25;22;13;11;9;8;5;1;1;1;1;1;1;1;1;1;1;1	25;22;13;11;9;8;5;1;1;1;1;1;1;1;1;1;1;1	25;22;13;11;9;8;5;1;1;1;1;1;1;1;1;1;1;1	RUN and FYVE domain-containing protein 1	RUFY1	>sp|Q96T51|RUFY1_HUMAN RUN and FYVE domain-containing protein 1 OS=Homo sapiens GN=RUFY1 PE=1 SV=2;>sp|Q96T51-2|RUFY1_HUMAN Isoform 2 of RUN and FYVE domain-containing protein 1 OS=Homo sapiens GN=RUFY1;>tr|H0YA47|H0YA47_HUMAN RUN and FYVE domain-containin	18	25	25	25	27.0926	27.0147	27.091	26.9678	26.9699	26.9674	-0.123189	0.0190744	0.166136
Q9NWY4;A8MVJ9	Q9NWY4	5;1	5;1	5;1	UPF0609 protein C4orf27	C4orf27	>sp|Q9NWY4|CD027_HUMAN UPF0609 protein C4orf27 OS=Homo sapiens GN=C4orf27 PE=1 SV=2	2	5	5	5	24.3257	24.1229	24.1045	24.6147	24.7125	25.1026	0.58968	0.0192557	0.16743
Q15833;Q15833-2;E7EQD5;M0R0M7;M0R1A1;M0QZ54;R4GMY7;M0R376;M0R0D4;M0R118	Q15833;Q15833-2;E7EQD5;M0R0M7	14;13;13;8;5;2;2;2;2;2	14;13;13;8;5;2;2;2;2;2	14;13;13;8;5;2;2;2;2;2	Syntaxin-binding protein 2	STXBP2	>sp|Q15833|STXB2_HUMAN Syntaxin-binding protein 2 OS=Homo sapiens GN=STXBP2 PE=1 SV=2;>sp|Q15833-2|STXB2_HUMAN Isoform 2 of Syntaxin-binding protein 2 OS=Homo sapiens GN=STXBP2;>tr|E7EQD5|E7EQD5_HUMAN Syntaxin-binding protein 2 OS=Homo sapiens GN=STXBP2 PE	10	14	14	14	26.7225	26.6655	26.745	26.5324	26.5343	26.6256	-0.188144	0.0193009	0.167492
Q92599-2;A6NMH6;A6NFQ9;Q92599-4;F8W8I8;Q92599;Q92599-3;C9JV02;C9J4G8;Q14141-3	Q92599-2;A6NMH6;A6NFQ9;Q92599-4;F8W8I8;Q92599;Q92599-3	10;10;10;10;10;10;9;3;2;1	7;7;7;7;7;7;6;2;2;0	7;7;7;7;7;7;6;2;2;0	Septin-8	SEPT8	>sp|Q92599-2|SEPT8_HUMAN Isoform 2 of Septin-8 OS=Homo sapiens GN=SEPT8;>tr|A6NMH6|A6NMH6_HUMAN Septin-8 OS=Homo sapiens GN=SEPT8 PE=2 SV=1;>tr|A6NFQ9|A6NFQ9_HUMAN Septin-8 OS=Homo sapiens GN=SEPT8 PE=2 SV=1;>sp|Q92599-4|SEPT8_HUMAN Isoform 4 of Septin-8 O	10	10	7	7	27.3924	27.2848	27.2991	27.5813	27.4542	27.5079	0.208831	0.0193286	0.167492
O15234;J3KSY7	O15234;J3KSY7	3;2	3;2	3;2	Protein CASC3	CASC3	>sp|O15234|CASC3_HUMAN Protein CASC3 OS=Homo sapiens GN=CASC3 PE=1 SV=2;>tr|J3KSY7|J3KSY7_HUMAN Protein CASC3 (Fragment) OS=Homo sapiens GN=CASC3 PE=4 SV=1	2	3	3	3	21.9581	23.3098	22.3556	20.8724	21.0811	21.0605	-1.29503	0.0194463	0.167851
P46976-2;P46976;G5E9W8;C9JQ42;P46976-3;C9J8R8;C9J7C7	P46976-2;P46976;G5E9W8;C9JQ42;P46976-3	7;7;6;6;6;2;2	7;7;6;6;6;2;2	7;7;6;6;6;2;2	Glycogenin-1	GYG1	>sp|P46976-2|GLYG_HUMAN Isoform GN-1 of Glycogenin-1 OS=Homo sapiens GN=GYG1;>sp|P46976|GLYG_HUMAN Glycogenin-1 OS=Homo sapiens GN=GYG1 PE=1 SV=4;>tr|G5E9W8|G5E9W8_HUMAN Glycogenin 1, isoform CRA_e OS=Homo sapiens GN=GYG1 PE=4 SV=1;>tr|C9JQ42|C9JQ42_HUMAN	7	7	7	7	26.4957	26.3014	26.2718	26.6983	26.891	27.1434	0.589555	0.0194528	0.167851
O76024;H0Y9G5	O76024	11;4	11;4	11;4	Wolframin	WFS1	>sp|O76024|WFS1_HUMAN Wolframin OS=Homo sapiens GN=WFS1 PE=1 SV=2	2	11	11	11	26.7223	26.5463	26.6542	26.852	26.8257	26.8325	0.178256	0.0194686	0.167851
Q9UKK9;A6NCQ0;A6NJU6;A6NFX8;C9JYY9;H0YEY4	Q9UKK9;A6NCQ0;A6NJU6;A6NFX8;C9JYY9	8;7;7;7;4;3	8;7;7;7;4;3	8;7;7;7;4;3	ADP-sugar pyrophosphatase	NUDT5	>sp|Q9UKK9|NUDT5_HUMAN ADP-sugar pyrophosphatase OS=Homo sapiens GN=NUDT5 PE=1 SV=1;>tr|A6NCQ0|A6NCQ0_HUMAN ADP-sugar pyrophosphatase OS=Homo sapiens GN=NUDT5 PE=2 SV=1;>tr|A6NJU6|A6NJU6_HUMAN ADP-sugar pyrophosphatase OS=Homo sapiens GN=NUDT5 PE=2 SV=2;>t	6	8	8	8	28.7806	28.7009	28.7976	28.4314	28.5193	28.6213	-0.261327	0.0195101	0.167925
Q8N5K1;I3L1N9;D6RCF4	Q8N5K1;I3L1N9	7;4;3	7;4;3	7;4;3	CDGSH iron-sulfur domain-containing protein 2	CISD2	>sp|Q8N5K1|CISD2_HUMAN CDGSH iron-sulfur domain-containing protein 2 OS=Homo sapiens GN=CISD2 PE=1 SV=1;>tr|I3L1N9|I3L1N9_HUMAN CDGSH iron-sulfur domain-containing protein 2 OS=Homo sapiens GN=CISD2 PE=2 SV=1	3	7	7	7	28.6902	28.5176	28.6176	28.3186	28.4446	28.3567	-0.260819	0.0196412	0.168769
Q01813;Q01813-2;B1APP6;B1APP8;H0Y757;V9GY25;Q5VSR5;V9GYV7;H0Y3Y3	Q01813;Q01813-2	30;26;12;10;8;5;4;2;1	28;24;11;10;8;4;3;2;1	26;24;11;10;8;4;2;1;1	6-phosphofructokinase type C	PFKP	>sp|Q01813|K6PP_HUMAN 6-phosphofructokinase type C OS=Homo sapiens GN=PFKP PE=1 SV=2;>sp|Q01813-2|K6PP_HUMAN Isoform 2 of 6-phosphofructokinase type C OS=Homo sapiens GN=PFKP	9	30	28	26	31.6997	31.7272	31.816	31.5027	31.4964	31.6255	-0.224538	0.0196962	0.168957
O43707;O43707-2;O43707-3;F5GXS2;K7EJH8;K7EP19	O43707;O43707-2;O43707-3;F5GXS2	57;42;30;30;11;4	57;42;30;30;11;4	22;15;8;8;8;2	Alpha-actinin-4	ACTN4	>sp|O43707|ACTN4_HUMAN Alpha-actinin-4 OS=Homo sapiens GN=ACTN4 PE=1 SV=2;>sp|O43707-2|ACTN4_HUMAN Isoform ACTN4ISO of Alpha-actinin-4 OS=Homo sapiens GN=ACTN4;>sp|O43707-3|ACTN4_HUMAN Isoform 3 of Alpha-actinin-4 OS=Homo sapiens GN=ACTN4;>tr|F5GXS2|F5GXS2	6	57	57	22	33.5551	33.4045	33.4437	33.2908	33.2816	33.3126	-0.152854	0.0198944	0.170322
P22307-4;P22307-7;P22307-8;P22307;P22307-6;P22307-2;H0YF61;H0YCB0;P22307-3;E9PLD1	P22307-4;P22307-7;P22307-8;P22307;P22307-6;P22307-2;H0YF61	8;8;8;8;7;7;4;1;1;1	8;8;8;8;7;7;4;1;1;1	8;8;8;8;7;7;4;1;1;1	Non-specific lipid-transfer protein	SCP2	>sp|P22307-4|NLTP_HUMAN Isoform 4 of Non-specific lipid-transfer protein OS=Homo sapiens GN=SCP2;>sp|P22307-7|NLTP_HUMAN Isoform 7 of Non-specific lipid-transfer protein OS=Homo sapiens GN=SCP2;>sp|P22307-8|NLTP_HUMAN Isoform 8 of Non-specific lipid-transf	10	8	8	8	27.559	27.5722	27.5722	27.4244	27.5128	27.4179	-0.147752	0.0199221	0.170322
P61978-3;P61978-2;Q5T6W5;P61978;Q5T6W2;Q5T6W1;S4R457;S4R359	P61978-3;P61978-2;Q5T6W5;P61978;Q5T6W2;Q5T6W1	29;28;27;27;24;16;5;4	29;28;27;27;24;16;5;4	29;28;27;27;24;16;5;4	Heterogeneous nuclear ribonucleoprotein K	HNRNPK	>sp|P61978-3|HNRPK_HUMAN Isoform 3 of Heterogeneous nuclear ribonucleoprotein K OS=Homo sapiens GN=HNRNPK;>sp|P61978-2|HNRPK_HUMAN Isoform 2 of Heterogeneous nuclear ribonucleoprotein K OS=Homo sapiens GN=HNRNPK;>tr|Q5T6W5|Q5T6W5_HUMAN Heterogeneous nuclea	8	29	29	29	32.8725	32.9262	32.8575	32.7168	32.7961	32.6707	-0.155718	0.0201145	0.171679
O95757;E7ES43;E9PDE8;D6RJ96	O95757;E7ES43;E9PDE8;D6RJ96	27;27;25;18	24;24;22;15	24;24;22;15	Heat shock 70 kDa protein 4L	HSPA4L	>sp|O95757|HS74L_HUMAN Heat shock 70 kDa protein 4L OS=Homo sapiens GN=HSPA4L PE=1 SV=3;>tr|E7ES43|E7ES43_HUMAN Heat shock 70 kDa protein 4L OS=Homo sapiens GN=HSPA4L PE=2 SV=2;>tr|E9PDE8|E9PDE8_HUMAN Heat shock 70 kDa protein 4L OS=Homo sapiens GN=HSPA4L	4	27	24	24	28.5249	28.4075	28.4193	28.6006	28.8074	28.7543	0.335027	0.0202268	0.172149
O43592;F8WDU6;F5GZM3;F5GYW6	O43592	23;7;6;2	23;7;6;2	23;7;6;2	Exportin-T	XPOT	>sp|O43592|XPOT_HUMAN Exportin-T OS=Homo sapiens GN=XPOT PE=1 SV=2	4	23	23	23	30.4533	30.5022	30.5604	30.2282	30.2725	30.3858	-0.229755	0.020237	0.172149
Q9Y3B3;Q9Y3B3-2;Q86XR7-2;G3V2Y2	Q9Y3B3;Q9Y3B3-2;Q86XR7-2	8;7;7;1	8;7;7;1	8;7;7;1	Transmembrane emp24 domain-containing protein 7	TMED7	>sp|Q9Y3B3|TMED7_HUMAN Transmembrane emp24 domain-containing protein 7 OS=Homo sapiens GN=TMED7 PE=1 SV=2;>sp|Q9Y3B3-2|TMED7_HUMAN Isoform 2 of Transmembrane emp24 domain-containing protein 7 OS=Homo sapiens GN=TMED7;>sp|Q86XR7-2|TCAM2_HUMAN Isoform 2 of T	4	8	8	8	29.4077	29.5323	29.379	29.2669	29.239	29.1457	-0.168724	0.0202959	0.172363
P40937;P40937-2;F8W9B4;E9PEP3;F5H5S0;C9JH72;F5H304;F5H0U6	P40937;P40937-2;F8W9B4	10;9;8;2;2;2;1;1	10;9;8;2;2;2;1;1	10;9;8;2;2;2;1;1	Replication factor C subunit 5	RFC5	>sp|P40937|RFC5_HUMAN Replication factor C subunit 5 OS=Homo sapiens GN=RFC5 PE=1 SV=1;>sp|P40937-2|RFC5_HUMAN Isoform 2 of Replication factor C subunit 5 OS=Homo sapiens GN=RFC5;>tr|F8W9B4|F8W9B4_HUMAN Replication factor C subunit 5 OS=Homo sapiens GN=RFC	8	10	10	10	27.4209	27.3153	27.4724	27.5705	27.5719	27.6347	0.150991	0.0203483	0.172521
P17480	P17480	27	27	2	Nucleolar transcription factor 1	UBTF	>sp|P17480|UBF1_HUMAN Nucleolar transcription factor 1 OS=Homo sapiens GN=UBTF PE=1 SV=1	1	27	27	2	28.4091	28.3917	28.4489	28.5601	28.8124	28.7781	0.368978	0.0205313	0.173626
Q5SZE1;Q96G23;Q5SZE3;H0YKH6;Q5SZE4;H0YNU7;Q5SZE2;H0YLQ6;Q5SZE6	Q5SZE1;Q96G23;Q5SZE3;H0YKH6;Q5SZE4;H0YNU7;Q5SZE2	6;6;5;5;5;5;3;1;1	6;6;5;5;5;5;3;1;1	6;6;5;5;5;5;3;1;1	Ceramide synthase 2	CERS2	>tr|Q5SZE1|Q5SZE1_HUMAN Ceramide synthase 2 (Fragment) OS=Homo sapiens GN=CERS2 PE=2 SV=2;>sp|Q96G23|CERS2_HUMAN Ceramide synthase 2 OS=Homo sapiens GN=CERS2 PE=1 SV=1;>tr|Q5SZE3|Q5SZE3_HUMAN Ceramide synthase 2 (Fragment) OS=Homo sapiens GN=CERS2 PE=2 SV=	9	6	6	6	29.0646	29.1777	29.2181	28.9482	28.695	28.6382	-0.482662	0.0205581	0.173626
P19525-2;P19525;C9JZT2;F8WBH4	P19525-2;P19525	12;12;3;2	12;12;3;2	12;12;3;2	Interferon-induced, double-stranded RNA-activated protein kinase	EIF2AK2	>sp|P19525-2|E2AK2_HUMAN Isoform 2 of Interferon-induced, double-stranded RNA-activated protein kinase OS=Homo sapiens GN=EIF2AK2;>sp|P19525|E2AK2_HUMAN Interferon-induced, double-stranded RNA-activated protein kinase OS=Homo sapiens GN=EIF2AK2 PE=1 SV=2	4	12	12	12	27.9977	27.9741	27.9817	27.8691	27.9304	27.8357	-0.11257	0.0205886	0.173626
P68104;Q5VTE0;Q5JR01;A6PW80	P68104;Q5VTE0	32;30;7;6	32;30;7;6	17;16;2;2	Elongation factor 1-alpha 1;Putative elongation factor 1-alpha-like 3	EEF1A1;EEF1A1P5	>sp|P68104|EF1A1_HUMAN Elongation factor 1-alpha 1 OS=Homo sapiens GN=EEF1A1 PE=1 SV=1;>sp|Q5VTE0|EF1A3_HUMAN Putative elongation factor 1-alpha-like 3 OS=Homo sapiens GN=EEF1A1P5 PE=5 SV=1	4	32	32	17	35.4293	35.3485	35.3007	35.2288	35.2045	35.1466	-0.143993	0.0206204	0.173626
H0YN26;P39687;H7BZ09;O43423;O95626	H0YN26;P39687	11;11;3;2;1	11;11;3;2;1	9;9;2;2;1	Acidic leucine-rich nuclear phosphoprotein 32 family member A	ANP32A	>tr|H0YN26|H0YN26_HUMAN Acidic leucine-rich nuclear phosphoprotein 32 family member A OS=Homo sapiens GN=ANP32A PE=2 SV=1;>sp|P39687|AN32A_HUMAN Acidic leucine-rich nuclear phosphoprotein 32 family member A OS=Homo sapiens GN=ANP32A PE=1 SV=1	5	11	11	9	31.1861	31.1102	31.1761	31.0514	30.9152	30.993	-0.183108	0.0206872	0.173626
Q15532-2;Q15532;F5GWN1;J3KRP6;J3QS72;J3QQM2;J3KT74;J3QQW2;B4E2J6;B4DR34;B4DLD3	Q15532-2;Q15532;F5GWN1;J3KRP6;J3QS72;J3QQM2;J3KT74;J3QQW2;B4E2J6;B4DR34;B4DLD3	2;2;1;1;1;1;1;1;1;1;1	2;2;1;1;1;1;1;1;1;1;1	2;2;1;1;1;1;1;1;1;1;1	Protein SSXT	SS18	>sp|Q15532-2|SSXT_HUMAN Isoform 2 of Protein SSXT OS=Homo sapiens GN=SS18;>sp|Q15532|SSXT_HUMAN Protein SSXT OS=Homo sapiens GN=SS18 PE=1 SV=3;>tr|F5GWN1|F5GWN1_HUMAN Protein SSXT OS=Homo sapiens GN=SS18 PE=2 SV=2;>tr|J3KRP6|J3KRP6_HUMAN Protein SSXT OS=Ho	11	2	2	2	23.9929	24.3155	24.147	24.4986	24.4724	24.5621	0.351591	0.0207013	0.173626
Q8NFW8;Q8NFW8-2;F5GYM0;F5H296	Q8NFW8;Q8NFW8-2	18;9;6;2	18;9;6;2	18;9;6;2	N-acylneuraminate cytidylyltransferase	CMAS	>sp|Q8NFW8|NEUA_HUMAN N-acylneuraminate cytidylyltransferase OS=Homo sapiens GN=CMAS PE=1 SV=2;>sp|Q8NFW8-2|NEUA_HUMAN Isoform 2 of N-acylneuraminate cytidylyltransferase OS=Homo sapiens GN=CMAS	4	18	18	18	27.3361	27.4538	27.4468	26.9954	27.2216	27.1588	-0.288035	0.020736	0.173626
P20042	P20042	24	24	24	Eukaryotic translation initiation factor 2 subunit 2	EIF2S2	>sp|P20042|IF2B_HUMAN Eukaryotic translation initiation factor 2 subunit 2 OS=Homo sapiens GN=EIF2S2 PE=1 SV=2	1	24	24	24	29.8921	30.0812	29.9993	29.8111	29.7711	29.7353	-0.228177	0.0207508	0.173626
D3DWF9;Q96QU8;H3BPG8;H3BRV5;I3L0S8;H3BR41;H3BMW9	D3DWF9;Q96QU8	15;15;4;2;2;2;2	15;15;4;2;2;2;2	15;15;4;2;2;2;2	Exportin-6	XPO6	>tr|D3DWF9|D3DWF9_HUMAN Exportin 6, isoform CRA_a OS=Homo sapiens GN=XPO6 PE=4 SV=1;>sp|Q96QU8|XPO6_HUMAN Exportin-6 OS=Homo sapiens GN=XPO6 PE=1 SV=1	7	15	15	15	27.6053	27.8577	27.7325	26.9264	27.03	27.4118	-0.702499	0.020828	0.173742
Q00688;G3V5F2	Q00688	10;2	10;2	10;2	Peptidyl-prolyl cis-trans isomerase FKBP3	FKBP3	>sp|Q00688|FKBP3_HUMAN Peptidyl-prolyl cis-trans isomerase FKBP3 OS=Homo sapiens GN=FKBP3 PE=1 SV=1	2	10	10	10	29.9901	29.9541	29.9909	30.2562	30.239	30.0793	0.248848	0.0208327	0.173742
E7EVA0;P27816;P27816-6;P27816-2;B9ZVR1;E9PGM5;P27816-4;B5MEG9;H0Y2V1;B4DSQ1;F8W9U4;H7C456	E7EVA0;P27816;P27816-6;P27816-2	37;35;34;28;18;17;16;12;9;8;8;6	37;35;34;28;18;17;16;12;9;8;8;6	20;19;18;14;1;6;6;3;2;2;2;0	Microtubule-associated protein;Microtubule-associated protein 4	MAP4	>tr|E7EVA0|E7EVA0_HUMAN Microtubule-associated protein OS=Homo sapiens GN=MAP4 PE=2 SV=1;>sp|P27816|MAP4_HUMAN Microtubule-associated protein 4 OS=Homo sapiens GN=MAP4 PE=1 SV=3;>sp|P27816-6|MAP4_HUMAN Isoform 6 of Microtubule-associated protein 4 OS=Homo	12	37	37	20	29.6799	29.6546	29.6854	29.5963	29.6075	29.5308	-0.0836062	0.0208738	0.1738
Q9UHI6;E9PJ60;B4DWV7	Q9UHI6	23;11;3	23;11;3	23;11;3	Probable ATP-dependent RNA helicase DDX20	DDX20	>sp|Q9UHI6|DDX20_HUMAN Probable ATP-dependent RNA helicase DDX20 OS=Homo sapiens GN=DDX20 PE=1 SV=2	3	23	23	23	28.7966	28.704	28.6862	28.4681	28.6094	28.4758	-0.228249	0.0209952	0.174527
Q00765;E2QRG8;B7Z510;B7Z681;B7Z332;H0Y8J8	Q00765;E2QRG8	8;5;3;3;2;2	8;5;3;3;2;2	8;5;3;3;2;2	Receptor expression-enhancing protein 5	REEP5	>sp|Q00765|REEP5_HUMAN Receptor expression-enhancing protein 5 OS=Homo sapiens GN=REEP5 PE=1 SV=3;>tr|E2QRG8|E2QRG8_HUMAN Receptor expression-enhancing protein 5 (Fragment) OS=Homo sapiens GN=REEP5 PE=2 SV=1	6	8	8	8	30.1941	30.1692	30.069	29.9283	29.8971	30.0197	-0.240943	0.0210315	0.174544
Q32P41;G3V494;G3V5X1	Q32P41	13;1;1	13;1;1	13;1;1	tRNA (guanine(37)-N1)-methyltransferase	TRMT5	>sp|Q32P41|TRM5_HUMAN tRNA (guanine(37)-N1)-methyltransferase OS=Homo sapiens GN=TRMT5 PE=1 SV=2	3	13	13	13	26.3129	26.3875	26.2919	26.1986	26.1698	26.2373	-0.114296	0.0211271	0.175053
O75533;H7C341;O75533-2;B4DGZ4;F8WC19	O75533	55;7;4;4;2	55;7;4;4;2	55;7;4;4;2	Splicing factor 3B subunit 1	SF3B1	>sp|O75533|SF3B1_HUMAN Splicing factor 3B subunit 1 OS=Homo sapiens GN=SF3B1 PE=1 SV=3	5	55	55	55	30.9196	30.9059	30.966	30.8303	30.8734	30.8242	-0.0893308	0.0211941	0.175323
J3KNL6;O15027-2;O15027-4;O15027-3;O15027;O15027-5;Q8N9G1	J3KNL6;O15027-2;O15027-4;O15027-3;O15027;O15027-5	35;31;31;31;31;31;5	35;31;31;31;31;31;5	35;31;31;31;31;31;5	Protein transport protein Sec16A	SEC16A	>tr|J3KNL6|J3KNL6_HUMAN Protein transport protein Sec16A OS=Homo sapiens GN=SEC16A PE=2 SV=1;>sp|O15027-2|SC16A_HUMAN Isoform 2 of Protein transport protein Sec16A OS=Homo sapiens GN=SEC16A;>sp|O15027-4|SC16A_HUMAN Isoform 4 of Protein transport protein Se	7	35	35	35	28.4067	28.4829	28.5213	28.2986	28.14	28.2914	-0.191484	0.0212347	0.175375
P62993;J3KT38;P62993-2;J3QRL5;J3QLF6	P62993;J3KT38;P62993-2	13;8;7;5;1	13;8;7;5;1	13;8;7;5;1	Growth factor receptor-bound protein 2	GRB2	>sp|P62993|GRB2_HUMAN Growth factor receptor-bound protein 2 OS=Homo sapiens GN=GRB2 PE=1 SV=1;>tr|J3KT38|J3KT38_HUMAN Growth factor receptor-bound protein 2 (Fragment) OS=Homo sapiens GN=GRB2 PE=2 SV=2;>sp|P62993-2|GRB2_HUMAN Isoform 2 of Growth factor re	5	13	13	13	28.9714	28.9118	28.9173	28.7941	28.6031	28.7411	-0.176214	0.0212693	0.175377
P18085;C9JPM4;C9JAK5;U3KQF2	P18085;C9JPM4;C9JAK5	9;7;6;3	4;2;4;3	4;2;4;3	ADP-ribosylation factor 4	ARF4	>sp|P18085|ARF4_HUMAN ADP-ribosylation factor 4 OS=Homo sapiens GN=ARF4 PE=1 SV=3;>tr|C9JPM4|C9JPM4_HUMAN ADP-ribosylation factor 4 (Fragment) OS=Homo sapiens GN=ARF4 PE=2 SV=1;>tr|C9JAK5|C9JAK5_HUMAN ADP-ribosylation factor 4 OS=Homo sapiens GN=ARF4 PE=2	4	9	4	4	28.9431	29.1465	29.0417	28.8524	28.6597	28.6582	-0.382006	0.0213367	0.175649
P53365-3;P53365;P53365-2;E9PRV8;E9PPY7	P53365-3;P53365;P53365-2	10;10;8;4;2	10;10;8;4;2	10;10;8;4;2	Arfaptin-2	ARFIP2	>sp|P53365-3|ARFP2_HUMAN Isoform 3 of Arfaptin-2 OS=Homo sapiens GN=ARFIP2;>sp|P53365|ARFP2_HUMAN Arfaptin-2 OS=Homo sapiens GN=ARFIP2 PE=1 SV=1;>sp|P53365-2|ARFP2_HUMAN Isoform 2 of Arfaptin-2 OS=Homo sapiens GN=ARFIP2	5	10	10	10	27.944	28.2153	28.3212	27.5438	27.6869	27.788	-0.528392	0.0214004	0.175835
F8W964;Q04726-5;H0YKT5;Q04726-2;Q04726-3;F8W8S3;Q04726;H0YKN8;H0YL70;Q04726-6;Q04726-4;H0YNT2;F5H7D6;H0YNI7;H0YLI3;H0YKH0;B3KQ29;H0YLW9;Q04727-2;G8JLG4;F8W6T6;Q04727;Q04727-3;F8W9R0;B4DE62;Q04725-2;Q04725;K7EMK7;K7EJR7;H7C4E4;Q04725-3	F8W964;Q04726-5;H0YKT5;Q04726-2;Q04726-3;F8W8S3;Q04726;H0YKN8;H0YL70;Q04726-6;Q04726-4;H0YNT2;F5H7D6;H0YNI7;H0YLI3	17;17;17;16;16;16;16;16;16;15;15;13;12;10;10;7;6;6;6;6;6;6;6;6;5;5;5;5;1;1;1	17;17;17;16;16;16;16;16;16;15;15;13;12;10;10;7;6;6;6;6;6;6;6;6;5;5;5;5;1;1;1	11;11;11;10;10;10;10;10;10;9;9;7;6;4;9;7;0;6;0;0;0;0;0;0;0;0;0;0;0;0;0	Transducin-like enhancer protein 3	TLE3	>tr|F8W964|F8W964_HUMAN Transducin-like enhancer protein 3 OS=Homo sapiens GN=TLE3 PE=2 SV=1;>sp|Q04726-5|TLE3_HUMAN Isoform 5 of Transducin-like enhancer protein 3 OS=Homo sapiens GN=TLE3;>tr|H0YKT5|H0YKT5_HUMAN Transducin-like enhancer protein 3 OS=Homo	31	17	17	11	27.9281	27.8292	27.8292	27.7241	27.7297	27.7551	-0.099581	0.0214282	0.175835
P20700;E9PBF6	P20700;E9PBF6	44;34	43;33	41;33	Lamin-B1	LMNB1	>sp|P20700|LMNB1_HUMAN Lamin-B1 OS=Homo sapiens GN=LMNB1 PE=1 SV=2;>tr|E9PBF6|E9PBF6_HUMAN Lamin-B1 OS=Homo sapiens GN=LMNB1 PE=2 SV=1	2	44	43	41	31.8142	31.7965	31.7664	31.7182	31.7307	31.6683	-0.0782636	0.0214646	0.175851
O95671;O95671-3;O95671-2;E7ER97	O95671;O95671-3;O95671-2;E7ER97	9;8;8;6	9;8;8;6	9;8;8;6	N-acetylserotonin O-methyltransferase-like protein	ASMTL	>sp|O95671|ASML_HUMAN N-acetylserotonin O-methyltransferase-like protein OS=Homo sapiens GN=ASMTL PE=1 SV=3;>sp|O95671-3|ASML_HUMAN Isoform 3 of N-acetylserotonin O-methyltransferase-like protein OS=Homo sapiens GN=ASMTL;>sp|O95671-2|ASML_HUMAN Isoform 2 o	4	9	9	9	26.8355	27.0027	27.1238	26.6895	26.6352	26.6952	-0.313197	0.0215184	0.176009
Q8NBM8;E7EVZ5;D6R9J0	Q8NBM8;E7EVZ5	8;5;3	8;5;3	8;5;3	Prenylcysteine oxidase-like	PCYOX1L	>sp|Q8NBM8|PCYXL_HUMAN Prenylcysteine oxidase-like OS=Homo sapiens GN=PCYOX1L PE=1 SV=2;>tr|E7EVZ5|E7EVZ5_HUMAN Prenylcysteine oxidase-like OS=Homo sapiens GN=PCYOX1L PE=2 SV=1	3	8	8	8	26.4295	26.6234	26.4696	26.163	25.7252	26.0533	-0.416252	0.0216763	0.176896
Q92817;K7EKI0;A8MZ36	Q92817;K7EKI0	11;11;1	11;11;1	11;11;1	Envoplakin	EVPL	>sp|Q92817|EVPL_HUMAN Envoplakin OS=Homo sapiens GN=EVPL PE=1 SV=3;>tr|K7EKI0|K7EKI0_HUMAN Envoplakin OS=Homo sapiens GN=EVPL PE=2 SV=1	3	11	11	11	24.4589	24.6718	24.4459	24.14	24.2325	24.2817	-0.226459	0.0217314	0.176896
O95905;O95905-3;O95905-2;C9J316;C9JGV1	O95905;O95905-3;O95905-2	11;11;6;5;2	11;11;6;5;2	11;11;6;5;2	Protein SGT1	ECD	>sp|O95905|SGT1_HUMAN Protein SGT1 OS=Homo sapiens GN=ECD PE=1 SV=1;>sp|O95905-3|SGT1_HUMAN Isoform 3 of Protein SGT1 OS=Homo sapiens GN=ECD;>sp|O95905-2|SGT1_HUMAN Isoform 2 of Protein SGT1 OS=Homo sapiens GN=ECD	5	11	11	11	25.9294	25.9905	26.0632	25.8414	25.747	25.6466	-0.24345	0.0217336	0.176896
P62745	P62745	6	5	5	Rho-related GTP-binding protein RhoB	RHOB	>sp|P62745|RHOB_HUMAN Rho-related GTP-binding protein RhoB OS=Homo sapiens GN=RHOB PE=1 SV=1	1	6	5	5	25.2697	25.5862	25.6806	26.2353	25.9279	26.0496	0.463445	0.0217654	0.176896
Q9Y6C9;F5H3Y2	Q9Y6C9	16;4	16;4	6;3	Mitochondrial carrier homolog 2	MTCH2	>sp|Q9Y6C9|MTCH2_HUMAN Mitochondrial carrier homolog 2 OS=Homo sapiens GN=MTCH2 PE=1 SV=1	2	16	16	6	30.9684	30.9245	30.9437	30.7782	30.7473	30.8734	-0.165509	0.0218584	0.17737
Q5JRC6;Q8IWS0-3;Q8IWS0;B4E0G4;Q8IWS0-4;Q8IWS0-2	Q5JRC6;Q8IWS0-3;Q8IWS0;B4E0G4;Q8IWS0-4;Q8IWS0-2	10;10;10;9;8;8	10;10;10;9;8;8	10;10;10;9;8;8	PHD finger protein 6	PHF6	>tr|Q5JRC6|Q5JRC6_HUMAN PHD finger protein 6 OS=Homo sapiens GN=PHF6 PE=4 SV=1;>sp|Q8IWS0-3|PHF6_HUMAN Isoform 3 of PHD finger protein 6 OS=Homo sapiens GN=PHF6;>sp|Q8IWS0|PHF6_HUMAN PHD finger protein 6 OS=Homo sapiens GN=PHF6 PE=1 SV=1;>tr|B4E0G4|B4E0G4_	6	10	10	10	26.7161	26.7367	26.7841	26.8454	26.9513	26.8616	0.124976	0.0219568	0.177885
Q9P2X3;Q9P2X3-2;J3QQU0;J3KT25;J3QRS6	Q9P2X3;Q9P2X3-2;J3QQU0	4;3;2;1;1	4;3;2;1;1	4;3;2;1;1	Protein IMPACT	IMPACT	>sp|Q9P2X3|IMPCT_HUMAN Protein IMPACT OS=Homo sapiens GN=IMPACT PE=1 SV=2;>sp|Q9P2X3-2|IMPCT_HUMAN Isoform 2 of Protein IMPACT OS=Homo sapiens GN=IMPACT;>tr|J3QQU0|J3QQU0_HUMAN Protein IMPACT (Fragment) OS=Homo sapiens GN=IMPACT PE=2 SV=1	5	4	4	4	24.6609	26.3694	26.4077	23.7468	21.0811	21.0605	-5.28832	0.0222432	0.179659
Q9BXY0;H0YBV6	Q9BXY0;H0YBV6	8;5	8;5	8;5	Protein MAK16 homolog	MAK16	>sp|Q9BXY0|MAK16_HUMAN Protein MAK16 homolog OS=Homo sapiens GN=MAK16 PE=1 SV=2;>tr|H0YBV6|H0YBV6_HUMAN Protein MAK16 homolog (Fragment) OS=Homo sapiens GN=MAK16 PE=4 SV=1	2	8	8	8	26.5647	26.5326	26.6117	26.4641	26.3015	26.2992	-0.263126	0.0222549	0.179659
B5MC59;P35244	B5MC59;P35244	4;4	4;4	4;4	Replication protein A 14 kDa subunit	RPA3	>tr|B5MC59|B5MC59_HUMAN Replication protein A 14 kDa subunit OS=Homo sapiens GN=RPA3 PE=4 SV=1;>sp|P35244|RFA3_HUMAN Replication protein A 14 kDa subunit OS=Homo sapiens GN=RPA3 PE=1 SV=1	2	4	4	4	26.9699	26.8788	27.068	27.3704	27.1678	27.2512	0.281211	0.0222814	0.179659
P83731;C9JNW5;C9JXB8	P83731;C9JNW5;C9JXB8	16;14;13	16;14;13	16;14;13	60S ribosomal protein L24	RPL24	>sp|P83731|RL24_HUMAN 60S ribosomal protein L24 OS=Homo sapiens GN=RPL24 PE=1 SV=1;>tr|C9JNW5|C9JNW5_HUMAN 60S ribosomal protein L24 OS=Homo sapiens GN=RPL24 PE=4 SV=1;>tr|C9JXB8|C9JXB8_HUMAN 60S ribosomal protein L24 OS=Homo sapiens GN=RPL24 PE=4 SV=1	3	16	16	16	32.1352	32.0482	31.9796	31.7889	31.7034	31.895	-0.259319	0.0223404	0.179851
P36873;F8W0W8;F8VYE8;P36873-2;F8VR82;F8WE71;H0Y3Y6;F8W1A0	P36873;F8W0W8;F8VYE8;P36873-2;F8VR82	15;14;13;13;12;2;1;1	6;5;4;4;4;0;0;0	6;5;4;4;4;0;0;0	Serine/threonine-protein phosphatase PP1-gamma catalytic subunit;Serine/threonine-protein phosphatase	PPP1CC	>sp|P36873|PP1G_HUMAN Serine/threonine-protein phosphatase PP1-gamma catalytic subunit OS=Homo sapiens GN=PPP1CC PE=1 SV=1;>tr|F8W0W8|F8W0W8_HUMAN Serine/threonine-protein phosphatase OS=Homo sapiens GN=PPP1CC PE=2 SV=1;>tr|F8VYE8|F8VYE8_HUMAN Serine/threo	8	15	6	6	27.374	27.3233	27.3865	27.134	27.2689	27.1155	-0.239987	0.0223857	0.179932
Q96TC7;H0YNE5;H0YLG5;H0YLV7;H0YMB1;Q96TC7-2	Q96TC7;H0YNE5;H0YLG5	3;2;2;1;1;1	3;2;2;1;1;1	3;2;2;1;1;1	Regulator of microtubule dynamics protein 3	RMDN3	>sp|Q96TC7|RMD3_HUMAN Regulator of microtubule dynamics protein 3 OS=Homo sapiens GN=RMDN3 PE=1 SV=2;>tr|H0YNE5|H0YNE5_HUMAN Regulator of microtubule dynamics protein 3 (Fragment) OS=Homo sapiens GN=RMDN3 PE=2 SV=1;>tr|H0YLG5|H0YLG5_HUMAN Regulator of micr	6	3	3	3	25.5425	25.9979	25.6559	25.0813	24.137	24.6658	-0.990142	0.0224999	0.180565
P05783;F8VZY9;CON__H-INV:HIT000015463	P05783;F8VZY9	54;50;4	54;50;4	32;28;2	Keratin, type I cytoskeletal 18	KRT18	>sp|P05783|K1C18_HUMAN Keratin, type I cytoskeletal 18 OS=Homo sapiens GN=KRT18 PE=1 SV=2;>tr|F8VZY9|F8VZY9_HUMAN Keratin, type I cytoskeletal 18 OS=Homo sapiens GN=KRT18 PE=3 SV=1	3	54	54	32	36.9489	36.9268	36.7517	36.6305	36.6689	36.641	-0.285763	0.0225692	0.180837
P61313;E7EQV9;E7ENU7;E7EX53;P61313-2;E7ERA2	P61313;E7EQV9;E7ENU7;E7EX53;P61313-2	19;16;14;12;10;6	19;16;14;12;10;6	19;16;14;12;10;6	60S ribosomal protein L15;Ribosomal protein L15	RPL15	>sp|P61313|RL15_HUMAN 60S ribosomal protein L15 OS=Homo sapiens GN=RPL15 PE=1 SV=2;>tr|E7EQV9|E7EQV9_HUMAN Ribosomal protein L15 (Fragment) OS=Homo sapiens GN=RPL15 PE=2 SV=1;>tr|E7ENU7|E7ENU7_HUMAN Ribosomal protein L15 (Fragment) OS=Homo sapiens GN=RPL15	6	19	19	19	32.7673	32.8164	32.6353	32.4556	32.5685	32.5135	-0.253828	0.0227876	0.182301
P19623;K7EL89;K7EKM4;K7EQ47;K7ESL0	P19623	12;4;3;3;2	12;4;3;3;2	12;4;3;3;2	Spermidine synthase	SRM	>sp|P19623|SPEE_HUMAN Spermidine synthase OS=Homo sapiens GN=SRM PE=1 SV=1	5	12	12	12	30.1541	30.0857	30.1903	30.3156	30.4149	30.5729	0.260819	0.0228491	0.182507
P08559-3;P08559;P08559-2;P08559-4;Q5JPU3;Q5JPU0;Q5JPT9;Q5JPU1;P29803;Q5JPU2	P08559-3;P08559;P08559-2;P08559-4	19;19;19;19;7;5;5;5;4;2	19;19;19;19;7;5;5;5;4;2	19;19;19;19;7;5;5;5;4;2	Pyruvate dehydrogenase E1 component subunit alpha, somatic form, mitochondrial	PDHA1	>sp|P08559-3|ODPA_HUMAN Isoform 3 of Pyruvate dehydrogenase E1 component subunit alpha, somatic form, mitochondrial OS=Homo sapiens GN=PDHA1;>sp|P08559|ODPA_HUMAN Pyruvate dehydrogenase E1 component subunit alpha, somatic form, mitochondrial OS=Homo sapien	10	19	19	19	30.0527	30.0462	30.0537	29.8944	29.8364	29.6591	-0.216285	0.0229575	0.183086
A2RRP1;A2RRP1-2;H0Y5G7;H7BZR3;H7C1Y9;C9JCM7	A2RRP1;A2RRP1-2;H0Y5G7	13;12;9;5;1;1	13;12;9;5;1;1	13;12;9;5;1;1	Neuroblastoma-amplified sequence	NBAS	>sp|A2RRP1|NBAS_HUMAN Neuroblastoma-amplified sequence OS=Homo sapiens GN=NBAS PE=1 SV=2;>sp|A2RRP1-2|NBAS_HUMAN Isoform 2 of Neuroblastoma-amplified sequence OS=Homo sapiens GN=NBAS;>tr|H0Y5G7|H0Y5G7_HUMAN Neuroblastoma-amplified sequence (Fragment) OS=Ho	6	13	13	13	25.7342	25.8341	25.7857	25.9622	25.8791	25.9154	0.129727	0.023235	0.18447
Q9UM54-5;Q9UM54-2;Q9UM54-6;Q9UM54-4;Q9UM54-1;E7EW20;Q9UM54;Q5JVM0	Q9UM54-5;Q9UM54-2;Q9UM54-6;Q9UM54-4;Q9UM54-1;E7EW20;Q9UM54	39;39;38;38;38;38;38;2	39;39;38;38;38;38;38;2	38;38;37;37;37;37;37;2	Unconventional myosin-VI	MYO6	>sp|Q9UM54-5|MYO6_HUMAN Isoform 5 of Unconventional myosin-VI OS=Homo sapiens GN=MYO6;>sp|Q9UM54-2|MYO6_HUMAN Isoform 2 of Unconventional myosin-VI OS=Homo sapiens GN=MYO6;>sp|Q9UM54-6|MYO6_HUMAN Isoform 6 of Unconventional myosin-VI OS=Homo sapiens GN=MYO	8	39	39	38	28.1746	28.2466	28.1042	28.5997	28.3399	28.5231	0.348496	0.0232351	0.18447
F8W914;Q9NQC3-2;Q9NQC3-5;Q9NQC3;Q9NQC3-3;H7C106;Q9NQC3-4;F8WAM4;Q9NQC3-6	F8W914;Q9NQC3-2;Q9NQC3-5;Q9NQC3;Q9NQC3-3;H7C106;Q9NQC3-4;F8WAM4;Q9NQC3-6	5;5;5;5;4;4;4;4;4	5;5;5;5;4;4;4;4;4	5;5;5;5;4;4;4;4;4	Reticulon-4	RTN4	>tr|F8W914|F8W914_HUMAN Reticulon OS=Homo sapiens GN=RTN4 PE=2 SV=1;>sp|Q9NQC3-2|RTN4_HUMAN Isoform 2 of Reticulon-4 OS=Homo sapiens GN=RTN4;>sp|Q9NQC3-5|RTN4_HUMAN Isoform 5 of Reticulon-4 OS=Homo sapiens GN=RTN4;>sp|Q9NQC3|RTN4_HUMAN Reticulon-4 OS=Homo	9	5	5	5	29.9701	29.9263	30.0489	29.8194	29.8105	29.6703	-0.159668	0.0232659	0.18447
Q14534;E7EVQ6;H0YBN7;E5RJH9;REV__P51843-2;REV__P51843	Q14534;E7EVQ6	11;9;4;2;1;1	11;9;4;2;1;1	11;9;4;2;1;1	Squalene monooxygenase	SQLE	>sp|Q14534|ERG1_HUMAN Squalene monooxygenase OS=Homo sapiens GN=SQLE PE=1 SV=3;>tr|E7EVQ6|E7EVQ6_HUMAN Squalene monooxygenase OS=Homo sapiens GN=SQLE PE=2 SV=1	6	11	11	11	26.7856	26.8295	26.5894	27.1416	26.9562	27.152	0.35598	0.0232756	0.18447
Q15124;Q5JTY7;Q15124-2	Q15124;Q5JTY7;Q15124-2	3;2;2	3;2;2	3;2;2	Phosphoglucomutase-like protein 5	PGM5	>sp|Q15124|PGM5_HUMAN Phosphoglucomutase-like protein 5 OS=Homo sapiens GN=PGM5 PE=1 SV=2;>tr|Q5JTY7|Q5JTY7_HUMAN Phosphoglucomutase-like protein 5 (Fragment) OS=Homo sapiens GN=PGM5 PE=2 SV=2;>sp|Q15124-2|PGM5_HUMAN Isoform 2 of Phosphoglucomutase-like pr	3	3	3	3	23.6608	23.4648	23.1469	22.5647	21.0811	21.0605	-2.38378	0.0234154	0.185291
Q96AY3;K7ELI6;K7ESG6;H0Y827;Q9H6J3;C9JPC3;K7EM43	Q96AY3	16;7;7;7;6;4;2	16;7;7;7;6;4;2	15;6;6;7;6;3;2	Peptidyl-prolyl cis-trans isomerase FKBP10	FKBP10	>sp|Q96AY3|FKB10_HUMAN Peptidyl-prolyl cis-trans isomerase FKBP10 OS=Homo sapiens GN=FKBP10 PE=1 SV=1	7	16	16	15	29.2497	29.3411	29.2889	29.167	29.1536	29.2142	-0.121951	0.0234567	0.18533
P55011-3;P55011;G3XAL9;Q8IUN5;H0YLJ2;Q13621-3;Q13621	P55011-3;P55011;G3XAL9	10;10;9;1;1;1;1	10;10;9;1;1;1;1	10;10;9;1;1;1;1	Solute carrier family 12 member 2	SLC12A2	>sp|P55011-3|S12A2_HUMAN Isoform 2 of Solute carrier family 12 member 2 OS=Homo sapiens GN=SLC12A2;>sp|P55011|S12A2_HUMAN Solute carrier family 12 member 2 OS=Homo sapiens GN=SLC12A2 PE=1 SV=1;>tr|G3XAL9|G3XAL9_HUMAN Solute carrier family 12 (Sodium/potass	7	10	10	10	25.3158	25.3015	25.364	25.1291	24.93	24.7577	-0.385808	0.0235479	0.185542
Q9BZZ5-2;G3V1C3;B4E283;Q9BZZ5;Q9BZZ5-3;Q9BZZ5-1;Q9BZZ5-5;H0YER7;E9PQK6	Q9BZZ5-2;G3V1C3;B4E283;Q9BZZ5;Q9BZZ5-3;Q9BZZ5-1;Q9BZZ5-5;H0YER7	14;14;14;14;13;12;12;9;2	14;14;14;14;13;12;12;9;2	14;14;14;14;13;12;12;9;2	Apoptosis inhibitor 5	API5	>sp|Q9BZZ5-2|API5_HUMAN Isoform 2 of Apoptosis inhibitor 5 OS=Homo sapiens GN=API5;>tr|G3V1C3|G3V1C3_HUMAN Apoptosis inhibitor 5 OS=Homo sapiens GN=API5 PE=2 SV=1;>tr|B4E283|B4E283_HUMAN Apoptosis inhibitor 5 OS=Homo sapiens GN=API5 PE=2 SV=1;>sp|Q9BZZ5|AP	9	14	14	14	28.6529	28.5165	28.4414	29.1612	28.8245	28.8997	0.383196	0.0235877	0.185542
O95497	O95497	1	1	1	Pantetheinase	VNN1	>sp|O95497|VNN1_HUMAN Pantetheinase OS=Homo sapiens GN=VNN1 PE=1 SV=2	1	1	1	1	24.7216	24.6481	25.3569	25.9897	26.0094	25.572	1.26815	0.0236025	0.185542
Q99836-5;Q99836;Q99836-6;H0Y4G9;Q99836-2;Q99836-3;Q99836-4	Q99836-5;Q99836;Q99836-6;H0Y4G9;Q99836-2;Q99836-3;Q99836-4	8;8;8;8;7;5;4	8;8;8;8;7;5;4	8;8;8;8;7;5;4	Myeloid differentiation primary response protein MyD88	MYD88	>sp|Q99836-5|MYD88_HUMAN Isoform 5 of Myeloid differentiation primary response protein MyD88 OS=Homo sapiens GN=MYD88;>sp|Q99836|MYD88_HUMAN Myeloid differentiation primary response protein MyD88 OS=Homo sapiens GN=MYD88 PE=1 SV=1;>sp|Q99836-6|MYD88_HUMAN	7	8	8	8	27.0666	26.9182	27.0681	26.8648	26.7793	26.8159	-0.250689	0.0236289	0.185542
Q96GC5-3;Q96GC5;F5H702;F5H8D0	Q96GC5-3;Q96GC5;F5H702	5;5;4;2	5;5;4;2	5;5;4;2	39S ribosomal protein L48, mitochondrial	MRPL48	>sp|Q96GC5-3|RM48_HUMAN Isoform 2 of 39S ribosomal protein L48, mitochondrial OS=Homo sapiens GN=MRPL48;>sp|Q96GC5|RM48_HUMAN 39S ribosomal protein L48, mitochondrial OS=Homo sapiens GN=MRPL48 PE=1 SV=2;>tr|F5H702|F5H702_HUMAN 39S ribosomal protein L48, mi	4	5	5	5	27.1794	27.1939	27.049	26.8974	26.5352	26.7612	-0.418221	0.023724	0.186002
P15170-2;P15170-3;P15170;H3BR35;Q8IYD1;H3BSV8;H3BMT9	P15170-2;P15170-3;P15170;H3BR35;Q8IYD1	27;27;24;23;16;6;1	27;27;24;23;16;6;1	27;27;24;23;16;6;1	Eukaryotic peptide chain release factor GTP-binding subunit ERF3A;Eukaryotic peptide chain release factor GTP-binding subunit ERF3B	GSPT1;GSPT2	>sp|P15170-2|ERF3A_HUMAN Isoform 2 of Eukaryotic peptide chain release factor GTP-binding subunit ERF3A OS=Homo sapiens GN=GSPT1;>sp|P15170-3|ERF3A_HUMAN Isoform 3 of Eukaryotic peptide chain release factor GTP-binding subunit ERF3A OS=Homo sapiens GN=GSPT	7	27	27	27	30.1895	30.2676	30.2148	30.1063	30.1494	30.136	-0.0787553	0.0237772	0.186133
P35998;B7Z5E2;C9JLS9	P35998;B7Z5E2	28;18;10	28;18;10	28;18;10	26S protease regulatory subunit 7	PSMC2	>sp|P35998|PRS7_HUMAN 26S protease regulatory subunit 7 OS=Homo sapiens GN=PSMC2 PE=1 SV=3;>tr|B7Z5E2|B7Z5E2_HUMAN 26S protease regulatory subunit 7 OS=Homo sapiens GN=PSMC2 PE=2 SV=1	3	28	28	28	30.2663	30.2755	30.2279	30.1799	30.1917	30.1222	-0.0863775	0.023906	0.186855
O75489;B4DFM8;E9PS48;E9PJE7;G3V194;E9PKL8	O75489;B4DFM8;E9PS48	7;4;4;2;2;1	7;4;4;2;2;1	7;4;4;2;2;1	NADH dehydrogenase [ubiquinone] iron-sulfur protein 3, mitochondrial	NDUFS3	>sp|O75489|NDUS3_HUMAN NADH dehydrogenase [ubiquinone] iron-sulfur protein 3, mitochondrial OS=Homo sapiens GN=NDUFS3 PE=1 SV=1;>tr|B4DFM8|B4DFM8_HUMAN Uncharacterized protein OS=Homo sapiens GN=NDUFS3 PE=2 SV=1;>tr|E9PS48|E9PS48_HUMAN NADH dehydrogenase [	6	7	7	7	29.1083	29.2338	28.9214	28.7523	28.7309	28.7953	-0.356041	0.0239712	0.187078
P30837;O94788-4;P05091-2;O94788-2;H0YMG7;O94788-3;P00352;P05091;O94788	P30837	15;1;1;1;1;1;1;1;1	15;1;1;1;1;1;1;1;1	13;0;0;0;0;0;0;0;0	Aldehyde dehydrogenase X, mitochondrial	ALDH1B1	>sp|P30837|AL1B1_HUMAN Aldehyde dehydrogenase X, mitochondrial OS=Homo sapiens GN=ALDH1B1 PE=1 SV=3	9	15	15	13	28.755	28.5287	28.4032	28.1858	28.2331	28.1005	-0.342933	0.024063	0.187508
Q07666;Q07666-2;Q07666-3;Q5VWX1;O75525-2;O75525;E5RG12;H0YAQ1;H0YAQ3;E5RJZ9	Q07666;Q07666-2;Q07666-3	12;11;9;3;2;2;1;1;1;1	12;11;9;3;2;2;1;1;1;1	12;11;9;3;2;2;1;1;1;1	KH domain-containing, RNA-binding, signal transduction-associated protein 1	KHDRBS1	>sp|Q07666|KHDR1_HUMAN KH domain-containing, RNA-binding, signal transduction-associated protein 1 OS=Homo sapiens GN=KHDRBS1 PE=1 SV=1;>sp|Q07666-2|KHDR1_HUMAN Isoform 2 of KH domain-containing, RNA-binding, signal transduction-associated protein 1 OS=Hom	10	12	12	12	29.9439	29.9065	29.9528	29.7666	29.772	29.872	-0.171945	0.0242782	0.188629
P52907	P52907	13	13	9	F-actin-capping protein subunit alpha-1	CAPZA1	>sp|P52907|CAZA1_HUMAN F-actin-capping protein subunit alpha-1 OS=Homo sapiens GN=CAPZA1 PE=1 SV=3	1	13	13	9	29.5498	29.4677	29.425	29.3028	29.2675	29.3702	-0.164855	0.0242808	0.188629
D6RDK6;D6RBN5;Q9NX40;D6R918;D6RBC5;D6RDI5;D6RI08;D6RA54;D6RC55;D6RDK1;D6RIV2;D6R9T5;D6RG39;D6RIT9;Q9NX40-3;Q9NX40-2;Q9NX40-4	D6RDK6;D6RBN5;Q9NX40	4;4;4;1;1;1;1;1;1;1;1;1;1;1;1;1;1	4;4;4;1;1;1;1;1;1;1;1;1;1;1;1;1;1	4;4;4;1;1;1;1;1;1;1;1;1;1;1;1;1;1	OCIA domain-containing protein 1	OCIAD1	>tr|D6RDK6|D6RDK6_HUMAN OCIA domain-containing protein 1 (Fragment) OS=Homo sapiens GN=OCIAD1 PE=2 SV=1;>tr|D6RBN5|D6RBN5_HUMAN OCIA domain-containing protein 1 OS=Homo sapiens GN=OCIAD1 PE=2 SV=1;>sp|Q9NX40|OCAD1_HUMAN OCIA domain-containing protein 1 OS=	17	4	4	4	26.3878	26.2954	26.2374	25.9745	25.8814	26.1402	-0.320864	0.0243457	0.188846
Q9BYD6;H0Y8N7;H0YAB5	Q9BYD6;H0Y8N7	11;7;5	11;7;5	11;7;5	39S ribosomal protein L1, mitochondrial	MRPL1	>sp|Q9BYD6|RM01_HUMAN 39S ribosomal protein L1, mitochondrial OS=Homo sapiens GN=MRPL1 PE=1 SV=2;>tr|H0Y8N7|H0Y8N7_HUMAN 39S ribosomal protein L1, mitochondrial (Fragment) OS=Homo sapiens GN=MRPL1 PE=4 SV=1	3	11	11	11	28.5977	28.5956	28.5587	28.4986	28.5448	28.4991	-0.0964459	0.0245028	0.189775
Q14573	Q14573	28	28	24	Inositol 1,4,5-trisphosphate receptor type 3	ITPR3	>sp|Q14573|ITPR3_HUMAN Inositol 1,4,5-trisphosphate receptor type 3 OS=Homo sapiens GN=ITPR3 PE=1 SV=2	1	28	28	24	27.1579	27.1955	27.0866	27.5608	27.3099	27.4091	0.251192	0.0245679	0.189983
O95163;F5H2T0;H0YDF3	O95163;F5H2T0	29;24;6	29;24;6	29;24;6	Elongator complex protein 1	IKBKAP	>sp|O95163|ELP1_HUMAN Elongator complex protein 1 OS=Homo sapiens GN=IKBKAP PE=1 SV=3;>tr|F5H2T0|F5H2T0_HUMAN Elongator complex protein 1 OS=Homo sapiens GN=IKBKAP PE=2 SV=1	3	29	29	29	28.0873	28.1143	28.1092	27.8641	27.9299	28.0231	-0.179332	0.0246074	0.189983
P36507;G5E9C7;M0R1B6	P36507;G5E9C7	20;15;3	20;15;3	14;10;2	Dual specificity mitogen-activated protein kinase kinase 2	MAP2K2	>sp|P36507|MP2K2_HUMAN Dual specificity mitogen-activated protein kinase kinase 2 OS=Homo sapiens GN=MAP2K2 PE=1 SV=1;>tr|G5E9C7|G5E9C7_HUMAN Dual-specificity mitogen-activated protein kinase kinase 2 OS=Homo sapiens GN=MAP2K2 PE=4 SV=1	3	20	20	14	28.3123	28.1816	28.2246	28.0663	28.0825	27.9363	-0.158252	0.024672	0.189983
P23368;P23368-2	P23368;P23368-2	8;5	8;5	8;5	NAD-dependent malic enzyme, mitochondrial	ME2	>sp|P23368|MAOM_HUMAN NAD-dependent malic enzyme, mitochondrial OS=Homo sapiens GN=ME2 PE=1 SV=1;>sp|P23368-2|MAOM_HUMAN Isoform 2 of NAD-dependent malic enzyme, mitochondrial OS=Homo sapiens GN=ME2	2	8	8	8	25.0416	24.7853	25.1035	25.7846	25.5669	26.4007	0.742977	0.0246785	0.189983
P25786;P25786-2;F5GX11;B4DEV8;F5H112	P25786;P25786-2;F5GX11;B4DEV8	18;18;16;10;1	18;18;16;10;1	18;18;16;10;1	Proteasome subunit alpha type-1;Proteasome subunit alpha type	PSMA1	>sp|P25786|PSA1_HUMAN Proteasome subunit alpha type-1 OS=Homo sapiens GN=PSMA1 PE=1 SV=1;>sp|P25786-2|PSA1_HUMAN Isoform Long of Proteasome subunit alpha type-1 OS=Homo sapiens GN=PSMA1;>tr|F5GX11|F5GX11_HUMAN Proteasome subunit alpha type-1 OS=Homo sapien	5	18	18	18	31.6224	31.6694	31.522	31.3581	31.3773	31.4784	-0.24514	0.0251072	0.192858
Q8N4Q1;Q8N4Q1-2	Q8N4Q1;Q8N4Q1-2	6;5	6;5	6;5	Mitochondrial intermembrane space import and assembly protein 40	CHCHD4	>sp|Q8N4Q1|MIA40_HUMAN Mitochondrial intermembrane space import and assembly protein 40 OS=Homo sapiens GN=CHCHD4 PE=1 SV=1;>sp|Q8N4Q1-2|MIA40_HUMAN Isoform 2 of Mitochondrial intermembrane space import and assembly protein 40 OS=Homo sapiens GN=CHCHD4	2	6	6	6	27.0074	26.9401	27.0672	26.8035	26.8415	26.8952	-0.165907	0.0251274	0.192858
Q8WVJ2;E5RFP0	Q8WVJ2;E5RFP0	6;5	6;5	6;5	NudC domain-containing protein 2	NUDCD2	>sp|Q8WVJ2|NUDC2_HUMAN NudC domain-containing protein 2 OS=Homo sapiens GN=NUDCD2 PE=1 SV=1;>tr|E5RFP0|E5RFP0_HUMAN NudC domain-containing protein 2 OS=Homo sapiens GN=NUDCD2 PE=2 SV=1	2	6	6	6	27.1715	27.1279	27.1746	27.4078	27.5175	27.8085	0.345921	0.0252442	0.193114
Q96BP3;F5H7P7;B4DWR9;D6R9Q1;H0Y8N5;D6RB19;D6RHV0;D6RA12;D6RDA4;D6RD43	Q96BP3;F5H7P7;B4DWR9	18;17;15;8;7;2;2;1;1;1	18;17;15;8;7;2;2;1;1;1	18;17;15;8;7;2;2;1;1;1	Peptidylprolyl isomerase domain and WD repeat-containing protein 1	PPWD1	>sp|Q96BP3|PPWD1_HUMAN Peptidylprolyl isomerase domain and WD repeat-containing protein 1 OS=Homo sapiens GN=PPWD1 PE=1 SV=1;>tr|F5H7P7|F5H7P7_HUMAN Peptidylprolyl isomerase domain and WD repeat-containing protein 1 OS=Homo sapiens GN=PPWD1 PE=2 SV=1;>tr|B	10	18	18	18	26.6951	26.6242	26.8719	26.3311	26.519	26.3491	-0.345961	0.0252645	0.193114
Q9NRX2;E9PKV2	Q9NRX2;E9PKV2	9;8	9;8	9;8	39S ribosomal protein L17, mitochondrial	MRPL17	>sp|Q9NRX2|RM17_HUMAN 39S ribosomal protein L17, mitochondrial OS=Homo sapiens GN=MRPL17 PE=1 SV=1;>tr|E9PKV2|E9PKV2_HUMAN 39S ribosomal protein L17, mitochondrial (Fragment) OS=Homo sapiens GN=MRPL17 PE=2 SV=1	2	9	9	9	28.714	28.8036	28.6114	28.4936	28.4765	28.5428	-0.220425	0.0252743	0.193114
E7EUU4;Q04637-8;C9K073;C9J2Z7	E7EUU4;Q04637-8	66;66;21;19	66;66;21;19	0;0;0;0	Eukaryotic translation initiation factor 4 gamma 1	EIF4G1	>tr|E7EUU4|E7EUU4_HUMAN Eukaryotic translation initiation factor 4 gamma 1 OS=Homo sapiens GN=EIF4G1 PE=2 SV=1;>sp|Q04637-8|IF4G1_HUMAN Isoform 8 of Eukaryotic translation initiation factor 4 gamma 1 OS=Homo sapiens GN=EIF4G1	4	66	66	0	31.9204	31.9104	31.9669	31.7573	31.8626	31.8122	-0.10821	0.0253443	0.193359
Q9NXN4-2;Q9NXN4	Q9NXN4-2;Q9NXN4	3;3	3;3	3;3	Ganglioside-induced differentiation-associated protein 2	GDAP2	>sp|Q9NXN4-2|GDAP2_HUMAN Isoform 2 of Ganglioside-induced differentiation-associated protein 2 OS=Homo sapiens GN=GDAP2;>sp|Q9NXN4|GDAP2_HUMAN Ganglioside-induced differentiation-associated protein 2 OS=Homo sapiens GN=GDAP2 PE=2 SV=1	2	3	3	3	23.6234	23.5552	23.8764	22.8029	21.0811	21.0605	-2.54238	0.0253951	0.193457
Q9Y6M9;E9PH64;E7EWZ0;E9PF49	Q9Y6M9;E9PH64;E7EWZ0;E9PF49	11;9;9;9	11;9;9;9	11;9;9;9	NADH dehydrogenase [ubiquinone] 1 beta subcomplex subunit 9	NDUFB9	>sp|Q9Y6M9|NDUB9_HUMAN NADH dehydrogenase [ubiquinone] 1 beta subcomplex subunit 9 OS=Homo sapiens GN=NDUFB9 PE=1 SV=3;>tr|E9PH64|E9PH64_HUMAN NADH dehydrogenase [ubiquinone] 1 beta subcomplex subunit 9 OS=Homo sapiens GN=NDUFB9 PE=2 SV=1;>tr|E7EWZ0|E7EWZ0	4	11	11	11	28.0908	28.0311	27.9772	27.6422	27.879	27.5904	-0.388932	0.0254361	0.193471
O15294;O15294-3;O15294-2;O15294-4;C9JZL3;H7C2T7	O15294;O15294-3;O15294-2	20;19;12;9;6;6	20;19;12;9;6;6	20;19;12;9;6;6	UDP-N-acetylglucosamine--peptide N-acetylglucosaminyltransferase 110 kDa subunit	OGT	>sp|O15294|OGT1_HUMAN UDP-N-acetylglucosamine--peptide N-acetylglucosaminyltransferase 110 kDa subunit OS=Homo sapiens GN=OGT PE=1 SV=3;>sp|O15294-3|OGT1_HUMAN Isoform 1 of UDP-N-acetylglucosamine--peptide N-acetylglucosaminyltransferase 110 kDa subunit OS	6	20	20	20	28.2684	28.394	28.3025	28.4512	28.4442	28.4976	0.148713	0.0254726	0.193471
P43897;P43897-2;F8W6R3;C9JT21;C9JG32;F8VPA7;P43897-4;F8VS27;P43897-3;F8WCK2	P43897;P43897-2;F8W6R3;C9JT21	12;10;9;7;5;5;5;5;3;2	12;10;9;7;5;5;5;5;3;2	12;10;9;7;5;5;5;5;3;2	Elongation factor Ts, mitochondrial;Elongation factor Ts	TSFM	>sp|P43897|EFTS_HUMAN Elongation factor Ts, mitochondrial OS=Homo sapiens GN=TSFM PE=1 SV=2;>sp|P43897-2|EFTS_HUMAN Isoform 2 of Elongation factor Ts, mitochondrial OS=Homo sapiens GN=TSFM;>tr|F8W6R3|F8W6R3_HUMAN Elongation factor Ts, mitochondrial OS=Homo	10	12	12	12	28.5017	28.5359	28.5265	28.6055	28.7674	28.6898	0.163353	0.0255125	0.193486
P18124;A8MUD9;C9JIJ5;C9JZ88	P18124;A8MUD9	23;19;8;7	23;19;8;7	23;19;8;7	60S ribosomal protein L7	RPL7	>sp|P18124|RL7_HUMAN 60S ribosomal protein L7 OS=Homo sapiens GN=RPL7 PE=1 SV=1;>tr|A8MUD9|A8MUD9_HUMAN 60S ribosomal protein L7 OS=Homo sapiens GN=RPL7 PE=3 SV=1	4	23	23	23	32.9531	33.0099	32.9491	32.9133	32.8606	32.8499	-0.0924728	0.0257073	0.194535
G3V1N2	G3V1N2	6	2	1		HBA2	>tr|G3V1N2|G3V1N2_HUMAN HCG1745306, isoform CRA_a OS=Homo sapiens GN=HBA2 PE=3 SV=1	1	6	2	1	25.0084	25.2047	25.0438	26.6114	26.0677	27.7436	1.56755	0.0257603	0.194535
Q96EP5;K7EQ02;Q96EP5-2;K7EK33	Q96EP5;K7EQ02;Q96EP5-2	10;9;9;1	10;9;9;1	10;9;9;1	DAZ-associated protein 1	DAZAP1	>sp|Q96EP5|DAZP1_HUMAN DAZ-associated protein 1 OS=Homo sapiens GN=DAZAP1 PE=1 SV=1;>tr|K7EQ02|K7EQ02_HUMAN DAZ-associated protein 1 (Fragment) OS=Homo sapiens GN=DAZAP1 PE=2 SV=1;>sp|Q96EP5-2|DAZP1_HUMAN Isoform 2 of DAZ-associated protein 1 OS=Homo sapie	4	10	10	10	27.9533	28.0191	27.8953	27.8069	27.7553	27.8455	-0.146407	0.0257653	0.194535
Q9BXJ4-2;Q9BXJ4;E9PGA6;Q9BXJ4-3	Q9BXJ4-2;Q9BXJ4;E9PGA6;Q9BXJ4-3	3;3;3;3	3;3;3;3	3;3;3;3	Complement C1q tumor necrosis factor-related protein 3	C1QTNF3	>sp|Q9BXJ4-2|C1QT3_HUMAN Isoform 2 of Complement C1q tumor necrosis factor-related protein 3 OS=Homo sapiens GN=C1QTNF3;>sp|Q9BXJ4|C1QT3_HUMAN Complement C1q tumor necrosis factor-related protein 3 OS=Homo sapiens GN=C1QTNF3 PE=1 SV=1;>tr|E9PGA6|E9PGA6_HUM	4	3	3	3	25.2134	25.1925	25.145	25.6804	25.9988	25.4722	0.487948	0.0259585	0.195513
P16930;Q53XA7;H3BNP8;H0YLC7	P16930;Q53XA7	5;4;1;1	5;4;1;1	5;4;1;1	Fumarylacetoacetase	FAH;DKFZp686F13224	>sp|P16930|FAAA_HUMAN Fumarylacetoacetase OS=Homo sapiens GN=FAH PE=1 SV=2;>tr|Q53XA7|Q53XA7_HUMAN Fumarylacetoacetase OS=Homo sapiens GN=DKFZp686F13224 PE=2 SV=1	4	5	5	5	26.4677	26.5157	26.6328	26.2626	26.3183	26.0511	-0.253106	0.0259713	0.195513
P62256;C9JZY6;P62256-2;H7C4M9;C9JZG9;C9J8Q9	P62256;C9JZY6;P62256-2;H7C4M9;C9JZG9;C9J8Q9	5;4;4;3;3;3	5;4;4;3;3;3	5;4;4;3;3;3	Ubiquitin-conjugating enzyme E2 H	UBE2H	>sp|P62256|UBE2H_HUMAN Ubiquitin-conjugating enzyme E2 H OS=Homo sapiens GN=UBE2H PE=1 SV=1;>tr|C9JZY6|C9JZY6_HUMAN Ubiquitin-conjugating enzyme E2 H (Fragment) OS=Homo sapiens GN=UBE2H PE=2 SV=1;>sp|P62256-2|UBE2H_HUMAN Isoform 2 of Ubiquitin-conjugating	6	5	5	5	25.1743	25.5989	25.4078	24.5126	24.7208	23.8006	-0.895123	0.0261637	0.195764
Q99643;Q99643-5;Q99643-3;D6RBX6;Q99643-2	Q99643;Q99643-5;Q99643-3	3;2;2;1;1	3;2;2;1;1	3;2;2;1;1	Succinate dehydrogenase cytochrome b560 subunit, mitochondrial	SDHC	>sp|Q99643|C560_HUMAN Succinate dehydrogenase cytochrome b560 subunit, mitochondrial OS=Homo sapiens GN=SDHC PE=1 SV=1;>sp|Q99643-5|C560_HUMAN Isoform 5 of Succinate dehydrogenase cytochrome b560 subunit, mitochondrial OS=Homo sapiens GN=SDHC;>sp|Q99643-3|	5	3	3	3	27.827	27.7062	27.6996	27.4496	26.916	27.2158	-0.49039	0.0262131	0.195764
Q7RTS9;Q7RTS9-2;J3QR81;J3QQT7;J3KSU8;J3KSF9;J3QSE7;J3QRF2;J3KRG4;J3QRD8	Q7RTS9;Q7RTS9-2	12;8;2;2;2;2;2;2;2;1	12;8;2;2;2;2;2;2;2;1	12;8;2;2;2;2;2;2;2;1	Dymeclin	DYM	>sp|Q7RTS9|DYM_HUMAN Dymeclin OS=Homo sapiens GN=DYM PE=1 SV=1;>sp|Q7RTS9-2|DYM_HUMAN Isoform 2 of Dymeclin OS=Homo sapiens GN=DYM	10	12	12	12	27.234	27.3975	27.463	27.6819	27.6954	28.0003	0.297943	0.0262406	0.195764
Q9BUN8;B4E1G1;Q9BUN8-2;E5RGY0	Q9BUN8;B4E1G1;Q9BUN8-2;E5RGY0	7;6;6;4	7;6;6;4	7;6;6;4	Derlin-1	DERL1	>sp|Q9BUN8|DERL1_HUMAN Derlin-1 OS=Homo sapiens GN=DERL1 PE=1 SV=1;>tr|B4E1G1|B4E1G1_HUMAN Derlin-1 OS=Homo sapiens GN=DERL1 PE=2 SV=1;>sp|Q9BUN8-2|DERL1_HUMAN Isoform 2 of Derlin-1 OS=Homo sapiens GN=DERL1;>tr|E5RGY0|E5RGY0_HUMAN Derlin-1 OS=Homo sapiens	4	7	7	7	30.2615	29.9656	29.8923	29.6103	29.5821	29.7027	-0.355333	0.0262547	0.195764
Q8N684-2;Q8N684;Q8N684-3;F5H669;F5H6M0;F5H047;J3QT54;C9J286;C9J323;C9JM38;F5H5B7;F5H1W4;F5H2K8;F5H6P5;F5H6A8;F5GXA3	Q8N684-2;Q8N684;Q8N684-3;F5H669;F5H6M0;F5H047;J3QT54	14;14;14;12;8;8;7;5;5;4;2;2;2;2;2;2	14;14;14;12;8;8;7;5;5;4;2;2;2;2;2;2	14;14;14;12;8;8;7;5;5;4;2;2;2;2;2;2	Cleavage and polyadenylation specificity factor subunit 7	CPSF7	>sp|Q8N684-2|CPSF7_HUMAN Isoform 2 of Cleavage and polyadenylation specificity factor subunit 7 OS=Homo sapiens GN=CPSF7;>sp|Q8N684|CPSF7_HUMAN Cleavage and polyadenylation specificity factor subunit 7 OS=Homo sapiens GN=CPSF7 PE=1 SV=1;>sp|Q8N684-3|CPSF7_	16	14	14	14	27.9985	28.0247	27.9714	27.8902	27.7987	27.9125	-0.108311	0.026257	0.195764
Q7L2H7;B4E2Q4;J3KNJ2;E9PN86;H0YCQ8;E9PRY0;E7ESM3	Q7L2H7;B4E2Q4;J3KNJ2	16;10;9;7;5;3;2	16;10;9;7;5;3;2	16;10;9;7;5;3;2	Eukaryotic translation initiation factor 3 subunit M	EIF3M	>sp|Q7L2H7|EIF3M_HUMAN Eukaryotic translation initiation factor 3 subunit M OS=Homo sapiens GN=EIF3M PE=1 SV=1;>tr|B4E2Q4|B4E2Q4_HUMAN Eukaryotic translation initiation factor 3 subunit M OS=Homo sapiens GN=EIF3M PE=2 SV=1;>tr|J3KNJ2|J3KNJ2_HUMAN Eukaryoti	7	16	16	16	29.5906	29.5984	29.4945	29.4105	29.1316	29.2321	-0.358547	0.0263258	0.195764
Q9H944;B7ZBQ3;A6PVP4;B4DE08;B7ZBQ1	Q9H944;B7ZBQ3;A6PVP4	6;5;4;2;1	6;5;4;2;1	6;5;4;2;1	Mediator of RNA polymerase II transcription subunit 20	MED20	>sp|Q9H944|MED20_HUMAN Mediator of RNA polymerase II transcription subunit 20 OS=Homo sapiens GN=MED20 PE=1 SV=1;>tr|B7ZBQ3|B7ZBQ3_HUMAN Mediator of RNA polymerase II transcription subunit 20 OS=Homo sapiens GN=MED20 PE=2 SV=1;>tr|A6PVP4|A6PVP4_HUMAN Media	5	6	6	6	26.0531	26.1238	26.0928	25.8531	25.9323	25.9995	-0.160484	0.0263352	0.195764
Q9UPN9-2	Q9UPN9-2	32	32	2	E3 ubiquitin-protein ligase TRIM33	TRIM33	>sp|Q9UPN9-2|TRI33_HUMAN Isoform Beta of E3 ubiquitin-protein ligase TRIM33 OS=Homo sapiens GN=TRIM33	1	32	32	2	29.4847	29.5651	29.506	29.4463	29.4168	29.3853	-0.0892551	0.0263443	0.195764
Q15382;C9J931;C9J469;F8WBL3	Q15382;C9J931	7;4;2;1	7;4;2;1	7;4;2;1	GTP-binding protein Rheb	RHEB	>sp|Q15382|RHEB_HUMAN GTP-binding protein Rheb OS=Homo sapiens GN=RHEB PE=1 SV=1;>tr|C9J931|C9J931_HUMAN GTP-binding protein Rheb OS=Homo sapiens GN=RHEB PE=4 SV=1	4	7	7	7	27.5956	27.9909	28.1026	27.4465	27.1389	27.2707	-0.720198	0.0263499	0.195764
O15230;F2Z2S4;Q5JTP4;E2QRK0	O15230	24;4;3;3	24;4;3;3	23;4;2;2	Laminin subunit alpha-5	LAMA5	>sp|O15230|LAMA5_HUMAN Laminin subunit alpha-5 OS=Homo sapiens GN=LAMA5 PE=1 SV=8	4	24	24	23	26.6196	26.6834	26.9031	27.0555	26.9968	27.0661	0.372087	0.02639	0.195777
P31947;P31947-2	P31947;P31947-2	20;17	16;13	16;13	14-3-3 protein sigma	SFN	>sp|P31947|1433S_HUMAN 14-3-3 protein sigma OS=Homo sapiens GN=SFN PE=1 SV=1;>sp|P31947-2|1433S_HUMAN Isoform 2 of 14-3-3 protein sigma OS=Homo sapiens GN=SFN	2	20	16	16	30.8692	30.7495	30.8603	30.6707	30.6981	30.7012	-0.162133	0.0264545	0.19597
Q14790-2;Q14790;Q14790-4;Q14790-9;Q14790-8;Q14790-7;Q14790-3;E7ETB7;E7EQ06;Q14790-6;Q14790-5;C9JB29;E7EQ01;E7EVN1;H7C0E2;H7BZM4	Q14790-2;Q14790;Q14790-4;Q14790-9;Q14790-8;Q14790-7;Q14790-3;E7ETB7;E7EQ06;Q14790-6;Q14790-5;C9JB29	10;10;10;10;9;9;9;8;8;8;8;5;4;4;4;3	10;10;10;10;9;9;9;8;8;8;8;5;4;4;4;3	10;10;10;10;9;9;9;8;8;8;8;5;4;4;4;3	Caspase-8;Caspase-8 subunit p18;Caspase-8 subunit p10	CASP8	>sp|Q14790-2|CASP8_HUMAN Isoform 2 of Caspase-8 OS=Homo sapiens GN=CASP8;>sp|Q14790|CASP8_HUMAN Caspase-8 OS=Homo sapiens GN=CASP8 PE=1 SV=1;>sp|Q14790-4|CASP8_HUMAN Isoform 4 of Caspase-8 OS=Homo sapiens GN=CASP8;>sp|Q14790-9|CASP8_HUMAN Isoform 9 of Casp	16	10	10	10	25.9551	26.1854	26.1535	26.3339	26.3698	26.5049	0.21632	0.026534	0.196275
P62308;A8MWD9;Q49AN9;F5H013;C9JVQ0	P62308;A8MWD9;Q49AN9;F5H013;C9JVQ0	3;3;2;2;2	3;3;2;2;2	3;3;2;2;2	Small nuclear ribonucleoprotein G;Small nuclear ribonucleoprotein G-like protein	SNRPG	>sp|P62308|RUXG_HUMAN Small nuclear ribonucleoprotein G OS=Homo sapiens GN=SNRPG PE=1 SV=1;>sp|A8MWD9|RUXGL_HUMAN Small nuclear ribonucleoprotein G-like protein OS=Homo sapiens PE=3 SV=2;>tr|Q49AN9|Q49AN9_HUMAN SNRPG protein OS=Homo sapiens GN=SNRPG PE=4 S	5	3	3	3	30.6175	30.557	30.8768	30.2386	29.9146	30.3034	-0.378945	0.0266382	0.19676
Q01780;Q01780-2;B4DKG8;K7EJ37	Q01780;Q01780-2;B4DKG8	30;27;20;5	30;27;20;5	30;27;20;5	Exosome component 10	EXOSC10	>sp|Q01780|EXOSX_HUMAN Exosome component 10 OS=Homo sapiens GN=EXOSC10 PE=1 SV=2;>sp|Q01780-2|EXOSX_HUMAN Isoform 2 of Exosome component 10 OS=Homo sapiens GN=EXOSC10;>tr|B4DKG8|B4DKG8_HUMAN Exosome component 10 OS=Homo sapiens GN=EXOSC10 PE=2 SV=1	4	30	30	30	28.6276	28.5867	28.5318	28.4838	28.4961	28.4552	-0.102947	0.0267024	0.196949
P35573;P35573-2;P35573-3	P35573;P35573-2;P35573-3	21;20;20	21;20;20	21;20;20	Glycogen debranching enzyme;4-alpha-glucanotransferase;Amylo-alpha-1,6-glucosidase	AGL	>sp|P35573|GDE_HUMAN Glycogen debranching enzyme OS=Homo sapiens GN=AGL PE=1 SV=3;>sp|P35573-2|GDE_HUMAN Isoform 5 of Glycogen debranching enzyme OS=Homo sapiens GN=AGL;>sp|P35573-3|GDE_HUMAN Isoform 6 of Glycogen debranching enzyme OS=Homo sapiens GN=AGL	3	21	21	21	26.9665	27.0272	26.9292	27.1343	27.1976	27.3697	0.231073	0.0268002	0.197385
Q15773;F5H0Y3	Q15773	4;1	4;1	4;1	Myeloid leukemia factor 2	MLF2	>sp|Q15773|MLF2_HUMAN Myeloid leukemia factor 2 OS=Homo sapiens GN=MLF2 PE=1 SV=1	2	4	4	4	26.8409	27.0817	26.9261	26.7332	26.6986	26.6266	-0.227531	0.0269164	0.197956
Q14696	Q14696	8	8	8	LDLR chaperone MESD	MESDC2	>sp|Q14696|MESD_HUMAN LDLR chaperone MESD OS=Homo sapiens GN=MESDC2 PE=1 SV=2	1	8	8	8	27.8606	27.8756	27.901	27.7178	27.659	27.463	-0.216594	0.026993	0.197974
Q12904;Q12904-2;D6R937	Q12904;Q12904-2	17;16;7	17;16;7	17;16;7	Aminoacyl tRNA synthase complex-interacting multifunctional protein 1;Endothelial monocyte-activating polypeptide 2	AIMP1	>sp|Q12904|AIMP1_HUMAN Aminoacyl tRNA synthase complex-interacting multifunctional protein 1 OS=Homo sapiens GN=AIMP1 PE=1 SV=2;>sp|Q12904-2|AIMP1_HUMAN Isoform 2 of Aminoacyl tRNA synthase complex-interacting multifunctional protein 1 OS=Homo sapiens GN=A	3	17	17	17	28.6549	28.5808	28.5153	28.3667	28.4554	28.4339	-0.146959	0.0269965	0.197974
O00186	O00186	14	14	14	Syntaxin-binding protein 3	STXBP3	>sp|O00186|STXB3_HUMAN Syntaxin-binding protein 3 OS=Homo sapiens GN=STXBP3 PE=1 SV=2	1	14	14	14	26.6312	26.6729	26.6474	26.4524	26.4979	26.5851	-0.149451	0.0272766	0.199001
O00203-3;O00203;Q13367;B7ZKS0;B7ZKR7;H0YBD0;F5GWU4;F5GYB0	O00203-3;O00203	32;32;8;8;6;3;3;1	32;32;8;8;6;3;3;1	32;32;8;8;6;3;3;1	AP-3 complex subunit beta-1	AP3B1	>sp|O00203-3|AP3B1_HUMAN Isoform 2 of AP-3 complex subunit beta-1 OS=Homo sapiens GN=AP3B1;>sp|O00203|AP3B1_HUMAN AP-3 complex subunit beta-1 OS=Homo sapiens GN=AP3B1 PE=1 SV=3	8	32	32	32	29.131	29.0572	29.2143	29.0027	28.9087	28.9517	-0.179343	0.0272878	0.199001
Q9UJY1;H0YG30	Q9UJY1	10;3	10;3	10;3	Heat shock protein beta-8	HSPB8	>sp|Q9UJY1|HSPB8_HUMAN Heat shock protein beta-8 OS=Homo sapiens GN=HSPB8 PE=1 SV=1	2	10	10	10	30.1357	30.2036	30.0671	30.2756	30.3131	30.4238	0.1774	0.0272946	0.199001
Q14103-3;Q14103;H0Y8G5;H0YA96;D6RAF8;Q14103-4;B4DTC3;Q14103-2;D6RF44;D6RBQ9;F5H6R6	Q14103-3;Q14103;H0Y8G5;H0YA96;D6RAF8;Q14103-4;B4DTC3;Q14103-2	15;15;13;11;11;11;11;11;7;6;5	15;15;13;11;11;11;11;11;7;6;5	6;6;6;6;2;6;6;6;2;1;5	Heterogeneous nuclear ribonucleoprotein D0	HNRNPD	>sp|Q14103-3|HNRPD_HUMAN Isoform 3 of Heterogeneous nuclear ribonucleoprotein D0 OS=Homo sapiens GN=HNRNPD;>sp|Q14103|HNRPD_HUMAN Heterogeneous nuclear ribonucleoprotein D0 OS=Homo sapiens GN=HNRNPD PE=1 SV=1;>tr|H0Y8G5|H0Y8G5_HUMAN Heterogeneous nuclear r	11	15	15	6	31.6685	31.6251	31.7452	31.3997	31.5504	31.508	-0.160496	0.0273237	0.199001
P12235;V9GYG0	P12235;V9GYG0	19;14	5;5	5;5	ADP/ATP translocase 1	SLC25A4	>sp|P12235|ADT1_HUMAN ADP/ATP translocase 1 OS=Homo sapiens GN=SLC25A4 PE=1 SV=4;>tr|V9GYG0|V9GYG0_HUMAN ADP/ATP translocase 1 OS=Homo sapiens GN=SLC25A4 PE=3 SV=1	2	19	5	5	26.4066	26.1631	26.1632	26.5198	26.8627	26.6594	0.496238	0.0273314	0.199001
P11717;S4R328	P11717	25;2	25;2	25;2	Cation-independent mannose-6-phosphate receptor	IGF2R	>sp|P11717|MPRI_HUMAN Cation-independent mannose-6-phosphate receptor OS=Homo sapiens GN=IGF2R PE=1 SV=3	2	25	25	25	26.6313	26.6838	26.7055	26.8035	26.7359	26.7859	0.102094	0.0274384	0.199495
P38646;D6RJI2;H0YBG6;D6RA73;H0Y8S0;H0Y8K0	P38646	45;10;7;6;6;1	45;10;7;6;6;1	44;10;7;6;6;1	Stress-70 protein, mitochondrial	HSPA9	>sp|P38646|GRP75_HUMAN Stress-70 protein, mitochondrial OS=Homo sapiens GN=HSPA9 PE=1 SV=2	6	45	45	44	33.3114	33.1768	33.1732	33.0607	33.0828	33.0246	-0.11615	0.0275851	0.200277
H0YD13;H0YDW7;H0YCV9;P16070-15;H0Y5E4;P16070-18;P16070-12;P16070-14;P16070-13;P16070-11;P16070-10;P16070-16;P16070-8;P16070-9;P16070-17;P16070-6;P16070-4;P16070-3;P16070-7;E7EPC6;P16070-5;P16070;E9PKC6;H0YDX6;H0YD17;H0Y2P0;Q86UZ1;P16070-19	H0YD13;H0YDW7;H0YCV9;P16070-15;H0Y5E4;P16070-18;P16070-12;P16070-14;P16070-13;P16070-11;P16070-10;P16070-16;P16070-8;P16070-9;P16070-17;P16070-6;P16070-4;P16070-3;P16070-7;E7EPC6;P16070-5;P16070;E9PKC6;H0YDX6;H0YD17;H0Y2P0	3;3;3;3;3;3;3;3;3;3;3;3;3;3;3;3;3;3;3;3;3;3;2;2;2;2;1;1	3;3;3;3;3;3;3;3;3;3;3;3;3;3;3;3;3;3;3;3;3;3;2;2;2;2;1;1	3;3;3;3;3;3;3;3;3;3;3;3;3;3;3;3;3;3;3;3;3;3;2;2;2;2;1;1	CD44 antigen	CD44	>tr|H0YD13|H0YD13_HUMAN CD44 antigen OS=Homo sapiens GN=CD44 PE=2 SV=2;>tr|H0YDW7|H0YDW7_HUMAN CD44 antigen (Fragment) OS=Homo sapiens GN=CD44 PE=2 SV=1;>tr|H0YCV9|H0YCV9_HUMAN CD44 antigen (Fragment) OS=Homo sapiens GN=CD44 PE=2 SV=1;>sp|P16070-15|CD44_HU	28	3	3	3	26.4279	26.2493	25.9883	27.1419	26.7086	27.517	0.892565	0.0276937	0.20078
Q6ZRV2;J3KPS2	Q6ZRV2;J3KPS2	34;31	34;31	34;31	Protein FAM83H	FAM83H	>sp|Q6ZRV2|FA83H_HUMAN Protein FAM83H OS=Homo sapiens GN=FAM83H PE=1 SV=3;>tr|J3KPS2|J3KPS2_HUMAN Protein FAM83H (Fragment) OS=Homo sapiens GN=FAM83H PE=4 SV=1	2	34	34	34	28.0678	28.054	28.1364	28.4304	28.2033	28.3435	0.275755	0.0277954	0.201231
P13498;H3BR52;H3BPX1;H3BNP7	P13498;H3BR52;H3BPX1;H3BNP7	4;2;2;2	4;2;2;2	4;2;2;2	Cytochrome b-245 light chain	CYBA	>sp|P13498|CY24A_HUMAN Cytochrome b-245 light chain OS=Homo sapiens GN=CYBA PE=1 SV=3;>tr|H3BR52|H3BR52_HUMAN Cytochrome b-245 light chain OS=Homo sapiens GN=CYBA PE=2 SV=1;>tr|H3BPX1|H3BPX1_HUMAN Cytochrome b-245 light chain (Fragment) OS=Homo sapiens GN=	4	4	4	4	28.2906	28.0666	28.3583	27.7945	27.8634	27.9915	-0.427172	0.027986	0.202144
Q8TF05-2;Q8TF05;J3QQV0;H0Y5Z4;F6VAU2	Q8TF05-2;Q8TF05	12;12;4;1;1	12;12;4;1;1	8;8;0;1;1	Serine/threonine-protein phosphatase 4 regulatory subunit 1	PPP4R1	>sp|Q8TF05-2|PP4R1_HUMAN Isoform 2 of Serine/threonine-protein phosphatase 4 regulatory subunit 1 OS=Homo sapiens GN=PPP4R1;>sp|Q8TF05|PP4R1_HUMAN Serine/threonine-protein phosphatase 4 regulatory subunit 1 OS=Homo sapiens GN=PPP4R1 PE=1 SV=1	5	12	12	8	26.0733	26.3979	26.3326	25.9393	25.9389	25.7669	-0.393649	0.0280027	0.202144
Q9H0H5;F8VRD2;F8VZ66;F8VV47;F8VWY4;F8VVE5;H0YIK5;F8VUW9;F8VV39;F8VS54;F8VWX0;F8W0L1;F8VV37;F8VYH6;F8VQZ5;F8W1E5;F8W1T4;F8VRL2;F8VVY0;F8VXH1;F8VQF5;F8VZ41	Q9H0H5	15;7;5;5;5;5;5;4;4;4;4;4;4;3;3;3;2;1;1;1;1;1	15;7;5;5;5;5;5;4;4;4;4;4;4;3;3;3;2;1;1;1;1;1	15;7;5;5;5;5;5;4;4;4;4;4;4;3;3;3;2;1;1;1;1;1	Rac GTPase-activating protein 1	RACGAP1	>sp|Q9H0H5|RGAP1_HUMAN Rac GTPase-activating protein 1 OS=Homo sapiens GN=RACGAP1 PE=1 SV=1	22	15	15	15	26.8396	26.6963	26.8352	27.0087	26.9435	26.9431	0.108313	0.0280403	0.202144
P37802;C9J5W6;Q9UI15	P37802	17;1;1	17;1;1	17;1;1	Transgelin-2	TAGLN2	>sp|P37802|TAGL2_HUMAN Transgelin-2 OS=Homo sapiens GN=TAGLN2 PE=1 SV=3	3	17	17	17	31.0328	30.8983	30.871	31.1712	31.2606	31.0865	0.272943	0.0281194	0.202428
Q13740-2;F5GXJ9;Q13740;Q13740-4;H7C543;Q13740-3	Q13740-2;F5GXJ9;Q13740	8;7;7;3;3;2	8;7;7;3;3;2	8;7;7;3;3;2	CD166 antigen	ALCAM	>sp|Q13740-2|CD166_HUMAN Isoform 2 of CD166 antigen OS=Homo sapiens GN=ALCAM;>tr|F5GXJ9|F5GXJ9_HUMAN CD166 antigen OS=Homo sapiens GN=ALCAM PE=2 SV=1;>sp|Q13740|CD166_HUMAN CD166 antigen OS=Homo sapiens GN=ALCAM PE=1 SV=2	6	8	8	8	26.0293	26.1392	26.1168	26.4485	26.2727	26.6139	0.331762	0.0282267	0.202633
P41227-2;P41227;F8W808;A8MWP7;C9JN83;Q9BSU3;C9JW55;H0Y8T0	P41227-2;P41227;F8W808;A8MWP7;C9JN83;Q9BSU3	15;15;9;9;8;8;7;1	15;15;9;9;8;8;7;1	15;15;9;9;8;8;7;1	N-alpha-acetyltransferase 10;N-alpha-acetyltransferase 11	NAA10;NAA11	>sp|P41227-2|NAA10_HUMAN Isoform 2 of N-alpha-acetyltransferase 10 OS=Homo sapiens GN=NAA10;>sp|P41227|NAA10_HUMAN N-alpha-acetyltransferase 10 OS=Homo sapiens GN=NAA10 PE=1 SV=1;>tr|F8W808|F8W808_HUMAN N-alpha-acetyltransferase 10 OS=Homo sapiens GN=NAA10	8	15	15	15	29.0854	29.1477	29.1666	28.9528	28.634	28.8395	-0.308134	0.0282272	0.202633
Q96S44;Q5JZ02	Q96S44	5;1	5;1	5;1	TP53-regulating kinase	TP53RK	>sp|Q96S44|PRPK_HUMAN TP53-regulating kinase OS=Homo sapiens GN=TP53RK PE=1 SV=2	2	5	5	5	26.3081	26.1611	26.1048	25.7855	26.0147	25.8584	-0.302688	0.0282918	0.202658
O00221;H0Y4W4	O00221;H0Y4W4	4;2	4;2	4;2	NF-kappa-B inhibitor epsilon	NFKBIE	>sp|O00221|IKBE_HUMAN NF-kappa-B inhibitor epsilon OS=Homo sapiens GN=NFKBIE PE=1 SV=3;>tr|H0Y4W4|H0Y4W4_HUMAN NF-kappa-B inhibitor epsilon (Fragment) OS=Homo sapiens GN=NFKBIE PE=2 SV=1	2	4	4	4	24.4604	24.492	24.5218	23.4244	21.0811	21.0605	-3.41098	0.0283283	0.202658
Q96PZ0;E7EUH7;H0Y863	Q96PZ0;E7EUH7	23;18;7	23;18;7	23;18;7	Pseudouridylate synthase 7 homolog	PUS7	>sp|Q96PZ0|PUS7_HUMAN Pseudouridylate synthase 7 homolog OS=Homo sapiens GN=PUS7 PE=1 SV=2;>tr|E7EUH7|E7EUH7_HUMAN Pseudouridylate synthase 7 homolog OS=Homo sapiens GN=PUS7 PE=2 SV=1	3	23	23	23	28.7263	28.6094	28.5156	28.4306	28.3478	28.4098	-0.199657	0.0283498	0.202658
F5H7V7;P51970	F5H7V7;P51970	6;6	6;6	6;6	NADH dehydrogenase [ubiquinone] 1 alpha subcomplex subunit 8	NDUFA8	>tr|F5H7V7|F5H7V7_HUMAN NADH dehydrogenase [ubiquinone] 1 alpha subcomplex subunit 8 OS=Homo sapiens GN=NDUFA8 PE=2 SV=1;>sp|P51970|NDUA8_HUMAN NADH dehydrogenase [ubiquinone] 1 alpha subcomplex subunit 8 OS=Homo sapiens GN=NDUFA8 PE=1 SV=3	2	6	6	6	27.501	27.6303	27.6291	27.321	27.4017	27.4548	-0.227469	0.0284137	0.20283
Q14204;H0YJ21	Q14204	182;7	182;7	182;7	Cytoplasmic dynein 1 heavy chain 1	DYNC1H1	>sp|Q14204|DYHC1_HUMAN Cytoplasmic dynein 1 heavy chain 1 OS=Homo sapiens GN=DYNC1H1 PE=1 SV=5	2	182	182	182	32.3087	32.2541	32.2807	32.3263	32.34	32.3482	0.0592398	0.0285449	0.202935
Q9P2B2	Q9P2B2	23	23	23	Prostaglandin F2 receptor negative regulator	PTGFRN	>sp|Q9P2B2|FPRP_HUMAN Prostaglandin F2 receptor negative regulator OS=Homo sapiens GN=PTGFRN PE=1 SV=2	1	23	23	23	27.436	27.5865	27.4358	27.7318	27.6213	27.7415	0.295838	0.0285516	0.202935
B4DR12;K7EIM7;O60291-4;E9PB19;O60291;O60291-3;O60291-2;K7EPJ5;K7ERA1;K7EJN3;Q96PX1-2;Q96PX1	B4DR12;K7EIM7;O60291-4;E9PB19;O60291;O60291-3;O60291-2;K7EPJ5;K7ERA1	8;8;8;8;8;8;8;8;4;3;2;2	8;8;8;8;8;8;8;8;4;3;2;2	8;8;8;8;8;8;8;8;4;3;2;2	E3 ubiquitin-protein ligase MGRN1	MGRN1	>tr|B4DR12|B4DR12_HUMAN E3 ubiquitin-protein ligase MGRN1 OS=Homo sapiens GN=MGRN1 PE=2 SV=1;>tr|K7EIM7|K7EIM7_HUMAN E3 ubiquitin-protein ligase MGRN1 (Fragment) OS=Homo sapiens GN=MGRN1 PE=4 SV=1;>sp|O60291-4|MGRN1_HUMAN Isoform 4 of E3 ubiquitin-protein	12	8	8	8	25.2944	25.5171	25.5908	25.8187	25.7289	25.9388	0.301623	0.0285643	0.202935
Q8IX12-2;Q8IX12;F5H2E6;F5H1H2;F5H3E1;H0YFJ7;F5H7M9	Q8IX12-2;Q8IX12;F5H2E6;F5H1H2	28;28;18;16;13;5;1	28;28;18;16;13;5;1	28;28;18;16;13;5;1	Cell division cycle and apoptosis regulator protein 1	CCAR1	>sp|Q8IX12-2|CCAR1_HUMAN Isoform 2 of Cell division cycle and apoptosis regulator protein 1 OS=Homo sapiens GN=CCAR1;>sp|Q8IX12|CCAR1_HUMAN Cell division cycle and apoptosis regulator protein 1 OS=Homo sapiens GN=CCAR1 PE=1 SV=2;>tr|F5H2E6|F5H2E6_HUMAN Cel	7	28	28	28	28.7604	28.7411	28.8112	28.7077	28.6246	28.6106	-0.135815	0.0286391	0.202935
O75054;O75054-2	O75054;O75054-2	19;19	19;19	19;19	Immunoglobulin superfamily member 3	IGSF3	>sp|O75054|IGSF3_HUMAN Immunoglobulin superfamily member 3 OS=Homo sapiens GN=IGSF3 PE=2 SV=3;>sp|O75054-2|IGSF3_HUMAN Isoform 2 of Immunoglobulin superfamily member 3 OS=Homo sapiens GN=IGSF3	2	19	19	19	27.7496	27.6813	27.7258	27.8117	27.7729	27.8196	0.0859117	0.0286556	0.202935
Q9Y312;A2A2Q9	Q9Y312;A2A2Q9	7;6	7;6	7;6	Protein AAR2 homolog	AAR2	>sp|Q9Y312|AAR2_HUMAN Protein AAR2 homolog OS=Homo sapiens GN=AAR2 PE=1 SV=2;>tr|A2A2Q9|A2A2Q9_HUMAN Protein AAR2 homolog OS=Homo sapiens GN=AAR2 PE=2 SV=1	2	7	7	7	25.6217	25.7381	26.0746	24.4634	24.7774	25.3243	-0.960765	0.028667	0.202935
Q15269;C9J544	Q15269	23;5	23;5	23;5	Periodic tryptophan protein 2 homolog	PWP2	>sp|Q15269|PWP2_HUMAN Periodic tryptophan protein 2 homolog OS=Homo sapiens GN=PWP2 PE=1 SV=2	2	23	23	23	28.6082	28.705	28.7374	28.5448	28.3692	28.4883	-0.216755	0.0288083	0.203653
Q9P206;Q9P206-3;Q9P206-2	Q9P206;Q9P206-3;Q9P206-2	4;4;4	4;4;4	4;4;4	Uncharacterized protein KIAA1522	KIAA1522	>sp|Q9P206|K1522_HUMAN Uncharacterized protein KIAA1522 OS=Homo sapiens GN=KIAA1522 PE=1 SV=2;>sp|Q9P206-3|K1522_HUMAN Isoform 3 of Uncharacterized protein KIAA1522 OS=Homo sapiens GN=KIAA1522;>sp|Q9P206-2|K1522_HUMAN Isoform 2 of Uncharacterized protein K	3	4	4	4	24.7391	24.5036	24.9333	24.2689	23.4775	23.8192	-0.919938	0.0288889	0.20394
E7EVH9;Q08623-3;Q08623;Q08623-4;Q08623-2	E7EVH9;Q08623-3;Q08623;Q08623-4;Q08623-2	6;6;6;6;4	6;6;6;6;4	6;6;6;6;4	Pseudouridine-5-monophosphatase	HDHD1	>tr|E7EVH9|E7EVH9_HUMAN Pseudouridine-5-monophosphatase (Fragment) OS=Homo sapiens GN=HDHD1 PE=2 SV=1;>sp|Q08623-3|HDHD1_HUMAN Isoform 3 of Pseudouridine-5-monophosphatase OS=Homo sapiens GN=HDHD1;>sp|Q08623|HDHD1_HUMAN Pseudouridine-5-monophosphatase O	5	6	6	6	25.7008	25.6833	25.966	25.3461	24.4159	24.6196	-1.08119	0.0289805	0.204282
Q3ZCQ8;Q3ZCQ8-2;Q3ZCQ8-3;M0R0C3;M0R2F8;M0R047;M0R1Y4;M0R003;M0R2Q2;M0QXC3;M0R2Z3;M0R303;M0R2D2	Q3ZCQ8;Q3ZCQ8-2;Q3ZCQ8-3;M0R0C3;M0R2F8	8;8;6;4;4;3;3;3;2;1;1;1;1	8;8;6;4;4;3;3;3;2;1;1;1;1	8;8;6;4;4;3;3;3;2;1;1;1;1	Mitochondrial import inner membrane translocase subunit TIM50	TIMM50	>sp|Q3ZCQ8|TIM50_HUMAN Mitochondrial import inner membrane translocase subunit TIM50 OS=Homo sapiens GN=TIMM50 PE=1 SV=2;>sp|Q3ZCQ8-2|TIM50_HUMAN Isoform 2 of Mitochondrial import inner membrane translocase subunit TIM50 OS=Homo sapiens GN=TIMM50;>sp|Q3ZCQ	13	8	8	8	27.2719	27.3004	27.1781	27.1255	27.0214	26.9312	-0.250448	0.0290173	0.204282
P50995-2;P50995;H0Y6E1;E5RIN3;Q5T0G9;P27216;P27216-2	P50995-2;P50995	16;16;5;1;1;1;1	16;16;5;1;1;1;1	16;16;5;1;1;1;1	Annexin A11	ANXA11	>sp|P50995-2|ANX11_HUMAN Isoform 2 of Annexin A11 OS=Homo sapiens GN=ANXA11;>sp|P50995|ANX11_HUMAN Annexin A11 OS=Homo sapiens GN=ANXA11 PE=1 SV=1	7	16	16	16	28.9685	28.8975	28.9323	28.7012	28.8503	28.7699	-0.162351	0.0290728	0.204391
Q13263;Q13263-2;M0R0K9;M0R3C0;M0R2I3	Q13263;Q13263-2	51;47;22;13;9	51;47;22;13;9	51;47;22;13;9	Transcription intermediary factor 1-beta	TRIM28	>sp|Q13263|TIF1B_HUMAN Transcription intermediary factor 1-beta OS=Homo sapiens GN=TRIM28 PE=1 SV=5;>sp|Q13263-2|TIF1B_HUMAN Isoform 2 of Transcription intermediary factor 1-beta OS=Homo sapiens GN=TRIM28	5	51	51	51	33.0975	33.0947	32.9718	32.8211	32.941	32.8021	-0.273636	0.0291522	0.204565
Q14677-3;Q14677;Q14677-2;H0YD52	Q14677-3;Q14677;Q14677-2	20;19;18;1	20;19;18;1	20;19;18;1	Clathrin interactor 1	CLINT1	>sp|Q14677-3|EPN4_HUMAN Isoform 3 of Clathrin interactor 1 OS=Homo sapiens GN=CLINT1;>sp|Q14677|EPN4_HUMAN Clathrin interactor 1 OS=Homo sapiens GN=CLINT1 PE=1 SV=1;>sp|Q14677-2|EPN4_HUMAN Isoform 2 of Clathrin interactor 1 OS=Homo sapiens GN=CLINT1	4	20	20	20	29.1159	29.3125	29.1102	28.9599	28.8775	28.7086	-0.238482	0.0291778	0.204565
Q9UNF0-2;Q9UNF0;B0QYG7;B0QYG8;H0Y923	Q9UNF0-2;Q9UNF0	12;12;4;4;1	12;12;4;4;1	11;11;3;3;1	Protein kinase C and casein kinase substrate in neurons protein 2	PACSIN2	>sp|Q9UNF0-2|PACN2_HUMAN Isoform 2 of Protein kinase C and casein kinase substrate in neurons protein 2 OS=Homo sapiens GN=PACSIN2;>sp|Q9UNF0|PACN2_HUMAN Protein kinase C and casein kinase substrate in neurons protein 2 OS=Homo sapiens GN=PACSIN2 PE=1 SV=2	5	12	12	11	26.3464	26.4839	26.4197	26.2264	25.9291	25.8195	-0.490585	0.0292918	0.205083
K7EIY1;Q9Y421-2;K7ENN5;Q9Y421;K7ELZ8;Q9Y421-3	K7EIY1;Q9Y421-2;K7ENN5;Q9Y421;K7ELZ8;Q9Y421-3	4;4;4;4;3;2	4;4;4;4;3;2	4;4;4;4;3;2	Protein FAM32A	FAM32A	>tr|K7EIY1|K7EIY1_HUMAN Protein FAM32A OS=Homo sapiens GN=FAM32A PE=2 SV=1;>sp|Q9Y421-2|FA32A_HUMAN Isoform 2 of Protein FAM32A OS=Homo sapiens GN=FAM32A;>tr|K7ENN5|K7ENN5_HUMAN Protein FAM32A OS=Homo sapiens GN=FAM32A PE=2 SV=1;>sp|Q9Y421|FA32A_HUMAN Prot	6	4	4	4	24.037	24.0621	23.7494	20.8724	23.0212	21.0605	-2.97643	0.0296573	0.207357
Q9Y3A6;B1AKT3;Q9Y3A6-2;M0R072	Q9Y3A6;B1AKT3;Q9Y3A6-2	5;3;3;2	5;3;3;2	5;3;3;2	Transmembrane emp24 domain-containing protein 5	TMED5	>sp|Q9Y3A6|TMED5_HUMAN Transmembrane emp24 domain-containing protein 5 OS=Homo sapiens GN=TMED5 PE=1 SV=1;>tr|B1AKT3|B1AKT3_HUMAN Transmembrane emp24 domain-containing protein 5 OS=Homo sapiens GN=TMED5 PE=2 SV=1;>sp|Q9Y3A6-2|TMED5_HUMAN Isoform 2 of Trans	4	5	5	5	25.3719	25.4767	25.481	25.6807	26.0774	25.7934	0.316715	0.0298372	0.20833
Q92626;H7C1W1;Q92626-2;H7C3W2;C9J4I9	Q92626	11;5;5;1;1	11;5;5;1;1	11;5;5;1;1	Peroxidasin homolog	PXDN	>sp|Q92626|PXDN_HUMAN Peroxidasin homolog OS=Homo sapiens GN=PXDN PE=1 SV=2	5	11	11	11	24.9809	25.0711	25.3373	25.6897	25.4178	25.6059	0.534837	0.0299941	0.208448
P18440;F5H5R8	P18440;F5H5R8	5;5	5;5	5;5	Arylamine N-acetyltransferase 1	NAT1	>sp|P18440|ARY1_HUMAN Arylamine N-acetyltransferase 1 OS=Homo sapiens GN=NAT1 PE=1 SV=2;>tr|F5H5R8|F5H5R8_HUMAN Arylamine N-acetyltransferase 1 OS=Homo sapiens GN=NAT1 PE=2 SV=1	2	5	5	5	25.8307	25.089	25.4972	23.6786	24.2684	24.7477	-1.22885	0.0300099	0.208448
P23396;P23396-2;E9PL09;E9PPU1;F2Z2S8;H0YCJ7;H0YEU2;H0YF32;E9PQ96;E9PJH4;E9PSF4;E9PQX2;H0YES8	P23396;P23396-2;E9PL09;E9PPU1;F2Z2S8;H0YCJ7;H0YEU2;H0YF32	28;26;24;17;16;16;15;14;10;10;8;3;1	28;26;24;17;16;16;15;14;10;10;8;3;1	16;14;12;7;6;6;9;6;0;0;6;0;0	40S ribosomal protein S3	RPS3	>sp|P23396|RS3_HUMAN 40S ribosomal protein S3 OS=Homo sapiens GN=RPS3 PE=1 SV=2;>sp|P23396-2|RS3_HUMAN Isoform 2 of 40S ribosomal protein S3 OS=Homo sapiens GN=RPS3;>tr|E9PL09|E9PL09_HUMAN 40S ribosomal protein S3 OS=Homo sapiens GN=RPS3 PE=2 SV=1;>tr|E9PP	13	28	28	16	33.7853	33.7388	33.7233	33.5527	33.6626	33.6465	-0.0923648	0.0300156	0.208448
Q9H497;Q9H497-2;Q5W0C6;Q5W0C9;Q9H497-3	Q9H497;Q9H497-2;Q5W0C6	8;7;5;3;3	8;7;5;3;3	8;7;5;3;3	Torsin-3A	TOR3A	>sp|Q9H497|TOR3A_HUMAN Torsin-3A OS=Homo sapiens GN=TOR3A PE=1 SV=1;>sp|Q9H497-2|TOR3A_HUMAN Isoform 2 of Torsin-3A OS=Homo sapiens GN=TOR3A;>tr|Q5W0C6|Q5W0C6_HUMAN Torsin-3A (Fragment) OS=Homo sapiens GN=TOR3A PE=2 SV=1	5	8	8	8	26.1613	26.1795	26.3871	26.5775	26.6067	26.963	0.427202	0.0300389	0.208448
O75534;O75534-4;O75534-2;O75534-3;E9PLT0;E9PNG3;E9PLD4;E9PJK7;E9PKN4	O75534;O75534-4;O75534-2;O75534-3;E9PLT0	49;49;48;48;44;9;3;1;1	49;49;48;48;44;9;3;1;1	49;49;48;48;44;9;3;1;1	Cold shock domain-containing protein E1	CSDE1	>sp|O75534|CSDE1_HUMAN Cold shock domain-containing protein E1 OS=Homo sapiens GN=CSDE1 PE=1 SV=2;>sp|O75534-4|CSDE1_HUMAN Isoform 4 of Cold shock domain-containing protein E1 OS=Homo sapiens GN=CSDE1;>sp|O75534-2|CSDE1_HUMAN Isoform 2 of Cold shock domain	9	49	49	49	31.8764	31.8246	31.7707	31.6866	31.626	31.7317	-0.13798	0.0300688	0.208448
P17987;E7ERF2;E7EQR6;F5H282;F5GZ03;F5GZI8;F5H7Y1;F5GYL4	P17987;E7ERF2;E7EQR6;F5H282	26;20;17;15;9;3;2;1	26;20;17;15;9;3;2;1	17;11;17;15;9;0;0;0	T-complex protein 1 subunit alpha	TCP1	>sp|P17987|TCPA_HUMAN T-complex protein 1 subunit alpha OS=Homo sapiens GN=TCP1 PE=1 SV=1;>tr|E7ERF2|E7ERF2_HUMAN T-complex protein 1 subunit alpha OS=Homo sapiens GN=TCP1 PE=2 SV=1;>tr|E7EQR6|E7EQR6_HUMAN T-complex protein 1 subunit alpha OS=Homo sapiens	8	26	26	17	31.7991	31.7648	31.7913	31.5569	31.6762	31.6907	-0.115086	0.0300991	0.208448
H7C3Z9;H7C040;B5MC62;Q8TD06	H7C3Z9	3;1;1;1	3;1;1;1	1;0;0;0		AGR2	>tr|H7C3Z9|H7C3Z9_HUMAN Anterior gradient protein 2 homolog (Fragment) OS=Homo sapiens GN=AGR2 PE=2 SV=1	4	3	3	1	26.854	26.9915	27.0179	26.6551	26.4964	26.7735	-0.336435	0.0301548	0.208551
Q9BRR6-2;Q9BRR6;Q9BRR6-4;Q9BRR6-3;H3BRS6;H3BU35;Q9BRR6-5;H3BTH4;Q9BRR6-6;H3BN66	Q9BRR6-2;Q9BRR6;Q9BRR6-4;Q9BRR6-3	9;9;5;5;4;2;2;1;1;1	9;9;5;5;4;2;2;1;1;1	9;9;5;5;4;2;2;1;1;1	ADP-dependent glucokinase	ADPGK	>sp|Q9BRR6-2|ADPGK_HUMAN Isoform 2 of ADP-dependent glucokinase OS=Homo sapiens GN=ADPGK;>sp|Q9BRR6|ADPGK_HUMAN ADP-dependent glucokinase OS=Homo sapiens GN=ADPGK PE=1 SV=1;>sp|Q9BRR6-4|ADPGK_HUMAN Isoform 4 of ADP-dependent glucokinase OS=Homo sapiens GN=	10	9	9	9	27.9786	27.9327	28.0312	27.8485	27.8969	27.8829	-0.0957282	0.03032	0.20892
P02452;CON__Q862S4;P02458-3;P02458-1;P02458	P02452	4;1;1;1;1	4;1;1;1;1	4;1;1;1;1	Collagen alpha-1(I) chain	COL1A1	>sp|P02452|CO1A1_HUMAN Collagen alpha-1(I) chain OS=Homo sapiens GN=COL1A1 PE=1 SV=5	5	4	4	4	23.8327	23.6105	23.826	24.6516	25.32	24.3097	0.825575	0.030321	0.20892
Q9Y5Y5;Q9Y5Y5-2;E9PMM3;E9PQW0;E9PMS3;E9PLS4;E9PP98	Q9Y5Y5;Q9Y5Y5-2;E9PMM3;E9PQW0	6;6;5;3;2;2;2	6;6;5;3;2;2;2	6;6;5;3;2;2;2	Peroxisomal membrane protein PEX16	PEX16	>sp|Q9Y5Y5|PEX16_HUMAN Peroxisomal membrane protein PEX16 OS=Homo sapiens GN=PEX16 PE=1 SV=2;>sp|Q9Y5Y5-2|PEX16_HUMAN Isoform 2 of Peroxisomal membrane protein PEX16 OS=Homo sapiens GN=PEX16;>tr|E9PMM3|E9PMM3_HUMAN Peroxisomal membrane protein PEX16 (Fragm	7	6	6	6	26.5696	26.749	26.8488	27.1269	26.9778	27.3137	0.377916	0.0303428	0.20892
C9J712;P35080;C9J2N0;C9JQ45	C9J712;P35080;C9J2N0;C9JQ45	6;6;4;3	6;6;4;3	3;3;2;0	Profilin-2;Profilin	PFN2	>tr|C9J712|C9J712_HUMAN Profilin-2 OS=Homo sapiens GN=PFN2 PE=4 SV=1;>sp|P35080|PROF2_HUMAN Profilin-2 OS=Homo sapiens GN=PFN2 PE=1 SV=3;>tr|C9J2N0|C9J2N0_HUMAN Profilin OS=Homo sapiens GN=PFN2 PE=2 SV=1;>tr|C9JQ45|C9JQ45_HUMAN Profilin OS=Homo sapiens GN=	4	6	6	3	28.4788	28.48	28.348	28.5893	28.5646	28.5937	0.110525	0.0303857	0.20892
A0MZ66;A0MZ66-3;A0MZ66-6;A0MZ66-4;A0MZ66-5;A0MZ66-8;A0MZ66-2;A0MZ66-7	A0MZ66;A0MZ66-3;A0MZ66-6;A0MZ66-4;A0MZ66-5;A0MZ66-8;A0MZ66-2	30;29;28;27;26;23;22;10	30;29;28;27;26;23;22;10	30;29;28;27;26;23;22;10	Shootin-1	KIAA1598	>sp|A0MZ66|SHOT1_HUMAN Shootin-1 OS=Homo sapiens GN=KIAA1598 PE=1 SV=4;>sp|A0MZ66-3|SHOT1_HUMAN Isoform 3 of Shootin-1 OS=Homo sapiens GN=KIAA1598;>sp|A0MZ66-6|SHOT1_HUMAN Isoform 6 of Shootin-1 OS=Homo sapiens GN=KIAA1598;>sp|A0MZ66-4|SHOT1_HUMAN Isoform	8	30	30	30	28.6685	28.7369	28.6205	28.4664	28.5396	28.57	-0.128839	0.0304129	0.20892
Q7L0Y3;C9JVB6	Q7L0Y3;C9JVB6	15;9	15;9	15;9	Mitochondrial ribonuclease P protein 1	TRMT10C	>sp|Q7L0Y3|MRRP1_HUMAN Mitochondrial ribonuclease P protein 1 OS=Homo sapiens GN=TRMT10C PE=1 SV=2;>tr|C9JVB6|C9JVB6_HUMAN Mitochondrial ribonuclease P protein 1 (Fragment) OS=Homo sapiens GN=TRMT10C PE=2 SV=1	2	15	15	15	30.1503	29.9613	30.1466	29.9098	29.8612	29.843	-0.285351	0.0305654	0.209458
B4DXE2;O95816;A2A296	B4DXE2;O95816	8;8;3	8;8;3	8;8;3	BAG family molecular chaperone regulator 2	BAG2	>tr|B4DXE2|B4DXE2_HUMAN BAG family molecular chaperone regulator 2 OS=Homo sapiens GN=BAG2 PE=2 SV=1;>sp|O95816|BAG2_HUMAN BAG family molecular chaperone regulator 2 OS=Homo sapiens GN=BAG2 PE=1 SV=1	3	8	8	8	25.2334	25.3197	24.032	26.0634	26.6291	26.2874	1.05399	0.0305733	0.209458
Q86X10-3;A2A2E9;Q86X10;Q86X10-2;A2A2F0;Q86X10-4;B4E2E8	Q86X10-3;A2A2E9;Q86X10;Q86X10-2;A2A2F0;Q86X10-4	13;13;13;11;11;9;6	13;13;13;11;11;9;6	13;13;13;11;11;9;6	Ral GTPase-activating protein subunit beta	RALGAPB	>sp|Q86X10-3|RLGPB_HUMAN Isoform 3 of Ral GTPase-activating protein subunit beta OS=Homo sapiens GN=RALGAPB;>tr|A2A2E9|A2A2E9_HUMAN Ral GTPase-activating protein subunit beta OS=Homo sapiens GN=RALGAPB PE=2 SV=1;>sp|Q86X10|RLGPB_HUMAN Ral GTPase-activating	7	13	13	13	26.372	26.5105	26.5019	26.3396	26.2057	26.2558	-0.246152	0.0307741	0.210551
O75955;B4DVY7;A2AB12;A2AB10;A2AB13;A2AB09;A2AB11;A2ABJ5	O75955;B4DVY7;A2AB12;A2AB10;A2AB13;A2AB09	14;12;9;9;7;7;6;3	14;12;9;9;7;7;6;3	14;12;9;9;7;7;6;3	Flotillin-1	FLOT1	>sp|O75955|FLOT1_HUMAN Flotillin-1 OS=Homo sapiens GN=FLOT1 PE=1 SV=3;>tr|B4DVY7|B4DVY7_HUMAN Flotillin-1 OS=Homo sapiens GN=FLOT1 PE=2 SV=1;>tr|A2AB12|A2AB12_HUMAN Flotillin-1 (Fragment) OS=Homo sapiens GN=FLOT1 PE=2 SV=1;>tr|A2AB10|A2AB10_HUMAN Flotillin	8	14	14	14	27.6428	27.6495	27.657	27.8003	27.7697	27.6934	0.120182	0.0308478	0.210692
E7EUC7;Q16851-2;Q16851;C9JNZ1;C9JUW1;C9JWG0;C9JVG3;C9JQU9;C9JTZ5;F2Z3H1;F8WDA2	E7EUC7;Q16851-2;Q16851;C9JNZ1	20;19;19;12;8;8;8;8;7;4;1	20;19;19;12;8;8;8;8;7;4;1	20;19;19;12;8;8;8;8;7;4;1	UTP--glucose-1-phosphate uridylyltransferase	UGP2	>tr|E7EUC7|E7EUC7_HUMAN UTP--glucose-1-phosphate uridylyltransferase OS=Homo sapiens GN=UGP2 PE=2 SV=1;>sp|Q16851-2|UGPA_HUMAN Isoform 2 of UTP--glucose-1-phosphate uridylyltransferase OS=Homo sapiens GN=UGP2;>sp|Q16851|UGPA_HUMAN UTP--glucose-1-phosphate	11	20	20	20	28.1831	28.0884	28.1819	28.2439	28.2652	28.2578	0.0758826	0.0308772	0.210692
P62888;E5RI99;E5RJH3	P62888;E5RI99	9;8;3	9;8;3	9;8;3	60S ribosomal protein L30	RPL30	>sp|P62888|RL30_HUMAN 60S ribosomal protein L30 OS=Homo sapiens GN=RPL30 PE=1 SV=2;>tr|E5RI99|E5RI99_HUMAN 60S ribosomal protein L30 (Fragment) OS=Homo sapiens GN=RPL30 PE=2 SV=1	3	9	9	9	31.9901	31.9821	32.0704	31.807	31.9339	31.8325	-0.15761	0.0309756	0.210697
Q8IV36-2;Q8IV36;Q8IV36-3;E9PIM7;J3KSF1;E9PMS4	Q8IV36-2;Q8IV36;Q8IV36-3	13;13;10;3;2;2	13;13;10;3;2;2	13;13;10;3;2;2	Protein HID1	HID1	>sp|Q8IV36-2|HID1_HUMAN Isoform 2 of Protein HID1 OS=Homo sapiens GN=HID1;>sp|Q8IV36|HID1_HUMAN Protein HID1 OS=Homo sapiens GN=HID1 PE=1 SV=1;>sp|Q8IV36-3|HID1_HUMAN Isoform 3 of Protein HID1 OS=Homo sapiens GN=HID1	6	13	13	13	27.2778	27.2828	27.1548	27.1144	26.9405	27.0206	-0.25715	0.0310272	0.210697
O00194;K7ES41	O00194;K7ES41	5;3	5;3	4;3	Ras-related protein Rab-27B	RAB27B	>sp|O00194|RB27B_HUMAN Ras-related protein Rab-27B OS=Homo sapiens GN=RAB27B PE=1 SV=4;>tr|K7ES41|K7ES41_HUMAN Ras-related protein Rab-27B (Fragment) OS=Homo sapiens GN=RAB27B PE=2 SV=1	2	5	5	4	25.595	25.8403	25.6912	26.3137	25.9685	26.4842	0.622519	0.0310425	0.210697
Q9NTM9;Q5TCZ7	Q9NTM9;Q5TCZ7	4;3	4;3	4;3	Copper homeostasis protein cutC homolog	CUTC	>sp|Q9NTM9|CUTC_HUMAN Copper homeostasis protein cutC homolog OS=Homo sapiens GN=CUTC PE=1 SV=1;>tr|Q5TCZ7|Q5TCZ7_HUMAN Copper homeostasis protein cutC homolog (Fragment) OS=Homo sapiens GN=CUTC PE=2 SV=1	2	4	4	4	22.4981	23.0935	23.2914	20.8724	21.0811	22.2187	-2.01248	0.0310432	0.210697
P33527-6;P33527-4;P33527-2;P33527;P33527-9;P33527-8;P33527-7;P33527-5;I3L4X2;P33527-3	P33527-6;P33527-4;P33527-2;P33527;P33527-9;P33527-8;P33527-7;P33527-5;I3L4X2;P33527-3	6;6;6;6;6;5;5;5;5;5	6;6;6;6;6;5;5;5;5;5	6;6;6;6;6;5;5;5;5;5	Multidrug resistance-associated protein 1	ABCC1	>sp|P33527-6|MRP1_HUMAN Isoform 6 of Multidrug resistance-associated protein 1 OS=Homo sapiens GN=ABCC1;>sp|P33527-4|MRP1_HUMAN Isoform 4 of Multidrug resistance-associated protein 1 OS=Homo sapiens GN=ABCC1;>sp|P33527-2|MRP1_HUMAN Isoform 2 of Multidrug r	10	6	6	6	24.8643	25.1477	25.0333	24.5722	23.5413	23.716	-1.31736	0.0311386	0.211064
P11766;H0YAG8;D6RFE4;D6RAY0;D6R9G2;P07327;P00326	P11766;H0YAG8	20;11;4;3;3;1;1	20;11;4;3;3;1;1	20;11;4;3;3;1;1	Alcohol dehydrogenase class-3	ADH5	>sp|P11766|ADHX_HUMAN Alcohol dehydrogenase class-3 OS=Homo sapiens GN=ADH5 PE=1 SV=4;>tr|H0YAG8|H0YAG8_HUMAN Alcohol dehydrogenase class-3 (Fragment) OS=Homo sapiens GN=ADH5 PE=2 SV=1	7	20	20	20	29.9837	30.0452	30.0926	30.1254	30.2324	30.2442	0.187198	0.0312541	0.211427
P05387;H0YDD8	P05387	5;2	5;2	5;2	60S acidic ribosomal protein P2	RPLP2	>sp|P05387|RLA2_HUMAN 60S acidic ribosomal protein P2 OS=Homo sapiens GN=RPLP2 PE=1 SV=1	2	5	5	5	31.6737	31.7073	31.6723	31.6095	31.4309	31.4535	-0.220152	0.0312809	0.211427
P62701;A6NH36;Q8TD47;C9JEH7;P22090	P62701	27;12;12;11;11	27;12;12;11;11	27;12;12;11;11	40S ribosomal protein S4, X isoform	RPS4X	>sp|P62701|RS4X_HUMAN 40S ribosomal protein S4, X isoform OS=Homo sapiens GN=RPS4X PE=1 SV=2	5	27	27	27	33.065	32.9181	32.9222	32.8207	32.813	32.7443	-0.109228	0.0313356	0.211427
Q5K4L6;Q5K4L6-2;Q5K4L6-3;H7BZH4;H0YDP0	Q5K4L6;Q5K4L6-2;Q5K4L6-3	15;14;10;3;1	15;14;10;3;1	15;14;10;3;1	Long-chain fatty acid transport protein 3	SLC27A3	>sp|Q5K4L6|S27A3_HUMAN Long-chain fatty acid transport protein 3 OS=Homo sapiens GN=SLC27A3 PE=2 SV=3;>sp|Q5K4L6-2|S27A3_HUMAN Isoform 2 of Long-chain fatty acid transport protein 3 OS=Homo sapiens GN=SLC27A3;>sp|Q5K4L6-3|S27A3_HUMAN Isoform 3 of Long-chai	5	15	15	15	28.3527	28.3486	28.2612	27.7132	27.6047	28.1123	-0.635333	0.0313991	0.211427
P14625;H0YIV0;Q58FF3;F8W026;F8VPC7	P14625	50;8;8;3;1	48;8;8;1;1	48;8;8;1;1	Endoplasmin	HSP90B1	>sp|P14625|ENPL_HUMAN Endoplasmin OS=Homo sapiens GN=HSP90B1 PE=1 SV=1	5	50	48	48	32.9138	32.9153	32.885	32.8746	32.8223	32.8383	-0.0754948	0.0313992	0.211427
G8JLK7;Q9H6R4-4;Q9H6R4;Q9H6R4-2;Q9H6R4-3	G8JLK7;Q9H6R4-4;Q9H6R4;Q9H6R4-2;Q9H6R4-3	21;21;21;19;12	21;21;21;19;12	21;21;21;19;12	Nucleolar protein 6	NOL6	>tr|G8JLK7|G8JLK7_HUMAN Nucleolar protein 6 OS=Homo sapiens GN=NOL6 PE=2 SV=1;>sp|Q9H6R4-4|NOL6_HUMAN Isoform 4 of Nucleolar protein 6 OS=Homo sapiens GN=NOL6;>sp|Q9H6R4|NOL6_HUMAN Nucleolar protein 6 OS=Homo sapiens GN=NOL6 PE=1 SV=2;>sp|Q9H6R4-2|NOL6_HUM	5	21	21	21	28.247	28.2652	28.2196	28.1683	27.9883	28.0176	-0.229391	0.0315978	0.212091
P51532-2;P51532-4;P51532;Q9HBD4;K7EP28	P51532-2;P51532-4;P51532;Q9HBD4	40;40;40;40;3	40;40;40;40;3	1;1;1;1;0	Transcription activator BRG1	SMARCA4	>sp|P51532-2|SMCA4_HUMAN Isoform 2 of Transcription activator BRG1 OS=Homo sapiens GN=SMARCA4;>sp|P51532-4|SMCA4_HUMAN Isoform 4 of Transcription activator BRG1 OS=Homo sapiens GN=SMARCA4;>sp|P51532|SMCA4_HUMAN Transcription activator BRG1 OS=Homo sapiens	5	40	40	1	29.476	29.4576	29.3987	29.3595	29.1863	29.1995	-0.258098	0.0316151	0.212091
Q9BS26	Q9BS26	12	12	12	Endoplasmic reticulum resident protein 44	ERP44	>sp|Q9BS26|ERP44_HUMAN Endoplasmic reticulum resident protein 44 OS=Homo sapiens GN=ERP44 PE=1 SV=1	1	12	12	12	28.4187	28.3907	28.4649	28.1801	28.3396	28.2599	-0.158736	0.0316225	0.212091
Q9NXG2;J3KQB0;H3BNW0	Q9NXG2;J3KQB0	14;13;3	14;13;3	14;13;3	THUMP domain-containing protein 1	THUMPD1	>sp|Q9NXG2|THUM1_HUMAN THUMP domain-containing protein 1 OS=Homo sapiens GN=THUMPD1 PE=1 SV=2;>tr|J3KQB0|J3KQB0_HUMAN THUMP domain-containing protein 1 OS=Homo sapiens GN=THUMPD1 PE=2 SV=1	3	14	14	14	28.228	28.1728	28.2269	27.8561	27.8774	28.1038	-0.349479	0.0316716	0.212141
P55957;P55957-2;P55957-4;P55957-3	P55957;P55957-2	5;4;2;1	5;4;2;1	5;4;2;1	BH3-interacting domain death agonist;BH3-interacting domain death agonist p15;BH3-interacting domain death agonist p13;BH3-interacting domain death agonist p11	BID	>sp|P55957|BID_HUMAN BH3-interacting domain death agonist OS=Homo sapiens GN=BID PE=1 SV=1;>sp|P55957-2|BID_HUMAN Isoform 2 of BH3-interacting domain death agonist OS=Homo sapiens GN=BID	4	5	5	5	28.1594	28.3067	28.3963	27.7409	27.7164	28.0806	-0.565797	0.0317243	0.212216
Q9NX63;C9JRZ6;F8WAR4;G3V1K1;F8WD73	Q9NX63;C9JRZ6;F8WAR4	14;13;10;6;2	14;13;10;6;2	14;13;10;6;2	Coiled-coil-helix-coiled-coil-helix domain-containing protein 3, mitochondrial	CHCHD3	>sp|Q9NX63|CHCH3_HUMAN Coiled-coil-helix-coiled-coil-helix domain-containing protein 3, mitochondrial OS=Homo sapiens GN=CHCHD3 PE=1 SV=1;>tr|C9JRZ6|C9JRZ6_HUMAN Coiled-coil-helix-coiled-coil-helix domain-containing protein 3, mitochondrial OS=Homo sapiens	5	14	14	14	28.6789	28.6946	28.6766	28.2677	28.5546	28.2286	-0.411132	0.0317858	0.212349
P78332;E9PGM9;B4E0G6;P78332-2;F8WCA5;B4DNY1;C9JII0;C9JSL1;F8WF63	P78332;E9PGM9;B4E0G6;P78332-2;F8WCA5	8;7;4;4;4;3;1;1;1	7;6;4;3;4;2;1;1;1	7;6;4;3;4;2;1;1;1	RNA-binding protein 6	RBM6	>sp|P78332|RBM6_HUMAN RNA-binding protein 6 OS=Homo sapiens GN=RBM6 PE=1 SV=5;>tr|E9PGM9|E9PGM9_HUMAN RNA-binding protein 6 OS=Homo sapiens GN=RBM6 PE=2 SV=1;>tr|B4E0G6|B4E0G6_HUMAN RNA-binding protein 6 OS=Homo sapiens GN=RBM6 PE=2 SV=1;>sp|P78332-2|RBM6_	9	8	7	7	24.8813	24.592	24.88	24.3076	23.1882	23.3975	-1.48249	0.0319061	0.212874
P42695;G3V1A9;E9PKK4;E9PQA3;E9PLE0	P42695;G3V1A9	17;11;8;4;3	17;11;8;4;3	17;11;8;4;3	Condensin-2 complex subunit D3	NCAPD3	>sp|P42695|CNDD3_HUMAN Condensin-2 complex subunit D3 OS=Homo sapiens GN=NCAPD3 PE=1 SV=2;>tr|G3V1A9|G3V1A9_HUMAN Condensin-2 complex subunit D3 OS=Homo sapiens GN=NCAPD3 PE=4 SV=1	5	17	17	17	26.9932	26.9775	27.0532	26.8901	26.6128	26.6941	-0.299133	0.0321071	0.213935
Q2TAY7	Q2TAY7	19	19	4	WD40 repeat-containing protein SMU1	SMU1	>sp|Q2TAY7|SMU1_HUMAN WD40 repeat-containing protein SMU1 OS=Homo sapiens GN=SMU1 PE=1 SV=2	1	19	19	4	28.5545	28.5292	28.5211	28.4729	28.4831	28.5082	-0.0461071	0.0321879	0.214194
H3BV80;Q15287-3;Q15287-2;H3BMM9;H3BTC0;Q15287;H3BPG5;H3BMS0	H3BV80;Q15287-3;Q15287-2;H3BMM9;H3BTC0;Q15287;H3BPG5;H3BMS0	6;6;6;6;6;6;4;4	6;6;6;6;6;6;4;4	6;6;6;6;6;6;4;4	RNA-binding protein with serine-rich domain 1	RNPS1	>tr|H3BV80|H3BV80_HUMAN RNA-binding protein with serine-rich domain 1 OS=Homo sapiens GN=RNPS1 PE=4 SV=2;>sp|Q15287-3|RNPS1_HUMAN Isoform 3 of RNA-binding protein with serine-rich domain 1 OS=Homo sapiens GN=RNPS1;>sp|Q15287-2|RNPS1_HUMAN Isoform 2 of RNA-	8	6	6	6	28.7517	28.7438	28.6745	28.2965	28.0409	28.508	-0.447275	0.0323843	0.215086
P25789;P25789-2;H0YN18;H0YL69;H0YMV3	P25789;P25789-2;H0YN18;H0YL69	10;9;9;9;2	10;9;9;9;2	3;3;3;2;0	Proteasome subunit alpha type-4;Proteasome subunit alpha type	PSMA4	>sp|P25789|PSA4_HUMAN Proteasome subunit alpha type-4 OS=Homo sapiens GN=PSMA4 PE=1 SV=1;>sp|P25789-2|PSA4_HUMAN Isoform 2 of Proteasome subunit alpha type-4 OS=Homo sapiens GN=PSMA4;>tr|H0YN18|H0YN18_HUMAN Proteasome subunit alpha type-4 OS=Homo sapiens G	5	10	10	3	29.7205	29.6337	29.5976	29.5584	29.4846	29.482	-0.149124	0.0324065	0.215086
Q9UII2	Q9UII2	4	4	4	ATPase inhibitor, mitochondrial	ATPIF1	>sp|Q9UII2|ATIF1_HUMAN ATPase inhibitor, mitochondrial OS=Homo sapiens GN=ATPIF1 PE=1 SV=1	1	4	4	4	27.0136	27.1814	26.8109	26.6217	26.323	26.6355	-0.39188	0.0324635	0.215086
B4DJV2;O75390;H0YIC4;F8VTT8;F8W4S1;H0YH82;F8VWQ5;F8VPF9;F8VPA1;F8VR34;F8W1S4;F8W642;F8W0J2;F8VZK9;F8VX07;F8VRP1;F8VX68;F8VRI6;F8VU34	B4DJV2;O75390;H0YIC4	17;17;9;4;4;4;3;3;3;3;3;2;2;2;2;2;2;2;2	17;17;9;4;4;4;3;3;3;3;3;2;2;2;2;2;2;2;2	15;15;9;2;2;3;1;3;3;1;3;2;0;2;2;2;2;2;0	Citrate synthase;Citrate synthase, mitochondrial	CS	>tr|B4DJV2|B4DJV2_HUMAN Citrate synthase OS=Homo sapiens GN=CS PE=2 SV=1;>sp|O75390|CISY_HUMAN Citrate synthase, mitochondrial OS=Homo sapiens GN=CS PE=1 SV=2;>tr|H0YIC4|H0YIC4_HUMAN Citrate synthase (Fragment) OS=Homo sapiens GN=CS PE=2 SV=1	19	17	17	15	31.9549	31.8976	31.8968	31.7859	31.7621	31.8606	-0.111732	0.0324904	0.215086
E7EQY4;Q9BTC8-2;E7EV10;Q9BTC8;D6W5A2;E9PCS8	E7EQY4;Q9BTC8-2;E7EV10;Q9BTC8;D6W5A2;E9PCS8	11;11;11;11;10;7	5;5;5;5;5;1	5;5;5;5;5;1	Metastasis-associated protein MTA3	MTA3	>tr|E7EQY4|E7EQY4_HUMAN Metastasis-associated protein MTA3 OS=Homo sapiens GN=MTA3 PE=2 SV=1;>sp|Q9BTC8-2|MTA3_HUMAN Isoform 2 of Metastasis-associated protein MTA3 OS=Homo sapiens GN=MTA3;>tr|E7EV10|E7EV10_HUMAN Metastasis-associated protein MTA3 OS=Homo	6	11	5	5	23.6427	20.1209	21.2912	25.5169	24.7027	25.0649	3.77375	0.0325628	0.215286
F5H6C7;Q96I51;F5GX55;C9JWG9	F5H6C7;Q96I51;F5GX55	6;6;5;2	6;6;5;2	6;6;5;2	Williams-Beuren syndrome chromosomal region 16 protein	WBSCR16	>tr|F5H6C7|F5H6C7_HUMAN Williams-Beuren syndrome chromosomal region 16 protein OS=Homo sapiens GN=WBSCR16 PE=2 SV=1;>sp|Q96I51|WBS16_HUMAN Williams-Beuren syndrome chromosomal region 16 protein OS=Homo sapiens GN=WBSCR16 PE=1 SV=2;>tr|F5GX55|F5GX55_HUMAN W	4	6	6	6	24.2695	24.0637	23.5422	24.5532	24.7342	24.7679	0.670508	0.0326454	0.215553
O43447;C9JQD4;A6NNE7;H0YEL5;A6NM32;C9JAN8	O43447;C9JQD4;A6NNE7;H0YEL5	7;6;5;4;1;1	7;6;5;4;1;1	7;6;5;4;1;1	Peptidyl-prolyl cis-trans isomerase H;Peptidyl-prolyl cis-trans isomerase	PPIH	>sp|O43447|PPIH_HUMAN Peptidyl-prolyl cis-trans isomerase H OS=Homo sapiens GN=PPIH PE=1 SV=1;>tr|C9JQD4|C9JQD4_HUMAN Peptidyl-prolyl cis-trans isomerase (Fragment) OS=Homo sapiens GN=PPIH PE=2 SV=1;>tr|A6NNE7|A6NNE7_HUMAN Peptidyl-prolyl cis-trans isomera	6	7	7	7	27.3009	27.5214	27.481	27.1389	27.0973	27.2617	-0.342092	0.0328395	0.216554
F2Z2V0;Q99829;B0QZ18;A6PVH9;E7ENH5;Q5JX44;Q5JX45;Q5JX58;Q5JX59;Q5JX60;Q5JX52;Q5JX55;Q5JX56;Q5JX61;Q5JX54;Q5JX57;E7EV27;H0Y524;Q5JX53	F2Z2V0;Q99829;B0QZ18;A6PVH9;E7ENH5;Q5JX44;Q5JX45;Q5JX58;Q5JX59;Q5JX60;Q5JX52	15;15;15;14;12;10;10;9;9;9;8;7;7;7;6;5;5;3;1	15;15;15;14;12;10;10;9;9;9;8;7;7;7;6;5;5;3;1	15;15;15;14;12;10;10;9;9;9;8;7;7;7;6;5;5;3;1	Copine-1	CPNE1	>tr|F2Z2V0|F2Z2V0_HUMAN Copine-1 (Fragment) OS=Homo sapiens GN=CPNE1 PE=2 SV=1;>sp|Q99829|CPNE1_HUMAN Copine-1 OS=Homo sapiens GN=CPNE1 PE=1 SV=1;>tr|B0QZ18|B0QZ18_HUMAN Copine-1 OS=Homo sapiens GN=CPNE1 PE=4 SV=1;>tr|A6PVH9|A6PVH9_HUMAN Copine-1 OS=Homo s	19	15	15	15	29.7509	29.7931	29.7138	29.8677	29.9022	30.0407	0.151223	0.0329433	0.216958
Q6DD87	Q6DD87	2	2	2	Zinc finger protein 787	ZNF787	>sp|Q6DD87|ZN787_HUMAN Zinc finger protein 787 OS=Homo sapiens GN=ZNF787 PE=1 SV=3	1	2	2	2	20.8727	20.1209	21.2912	22.1586	21.6626	22.04	1.16728	0.0331817	0.218051
P19174;P19174-2;V9GY71;V9GYH5;V9GY63	P19174;P19174-2	27;27;5;5;4	27;27;5;5;4	27;27;5;5;4	1-phosphatidylinositol 4,5-bisphosphate phosphodiesterase gamma-1	PLCG1	>sp|P19174|PLCG1_HUMAN 1-phosphatidylinositol 4,5-bisphosphate phosphodiesterase gamma-1 OS=Homo sapiens GN=PLCG1 PE=1 SV=1;>sp|P19174-2|PLCG1_HUMAN Isoform 2 of 1-phosphatidylinositol 4,5-bisphosphate phosphodiesterase gamma-1 OS=Homo sapiens GN=PLCG1	5	27	27	27	29.1482	29.2435	29.3922	29.0191	28.9818	28.765	-0.261723	0.0332125	0.218051
Q14165;F5H1S8;H0YG07;F5GX14	Q14165;F5H1S8;H0YG07	12;10;6;5	12;10;6;5	12;10;6;5	Malectin	MLEC	>sp|Q14165|MLEC_HUMAN Malectin OS=Homo sapiens GN=MLEC PE=1 SV=1;>tr|F5H1S8|F5H1S8_HUMAN Malectin (Fragment) OS=Homo sapiens GN=MLEC PE=2 SV=1;>tr|H0YG07|H0YG07_HUMAN Malectin (Fragment) OS=Homo sapiens GN=MLEC PE=4 SV=1	4	12	12	12	28.3091	28.5093	28.3883	28.1438	28.0835	28.2511	-0.244454	0.0332373	0.218051
O43175;Q5SZU1	O43175;Q5SZU1	23;19	23;19	23;19	D-3-phosphoglycerate dehydrogenase	PHGDH	>sp|O43175|SERA_HUMAN D-3-phosphoglycerate dehydrogenase OS=Homo sapiens GN=PHGDH PE=1 SV=4;>tr|Q5SZU1|Q5SZU1_HUMAN D-3-phosphoglycerate dehydrogenase OS=Homo sapiens GN=PHGDH PE=2 SV=1	2	23	23	23	31.4319	31.2942	31.3363	31.2525	31.1583	31.1454	-0.177946	0.0332858	0.218089
Q15435;Q15435-3;C9JD73;C9JRC4;C9J177;Q15435-2;H7C003;B5MBZ8;H7C118;B5MCY6;Q15435-4;H7C3Q5	Q15435;Q15435-3;C9JD73;C9JRC4;C9J177;Q15435-2;H7C003;B5MBZ8;H7C118	12;9;9;8;8;8;8;7;6;5;5;1	12;9;9;8;8;8;8;7;6;5;5;1	12;9;9;8;8;8;8;7;6;5;5;1	Protein phosphatase 1 regulatory subunit 7	PPP1R7	>sp|Q15435|PP1R7_HUMAN Protein phosphatase 1 regulatory subunit 7 OS=Homo sapiens GN=PPP1R7 PE=1 SV=1;>sp|Q15435-3|PP1R7_HUMAN Isoform 3 of Protein phosphatase 1 regulatory subunit 7 OS=Homo sapiens GN=PPP1R7;>tr|C9JD73|C9JD73_HUMAN Protein phosphatase 1 r	12	12	12	12	27.5257	27.6868	27.884	27.3715	27.3917	27.3284	-0.315307	0.0334481	0.218871
Q6ZS17-2;Q6ZS17;Q6ZS17-3;Q6ZS17-4;H3BSX9;H3BMG9;H3BSV5;H3BQI5;H3BP86;Q9Y4F9-2;F5H029;B7Z6U4;F5GX51;Q9Y4F9	Q6ZS17-2;Q6ZS17;Q6ZS17-3;Q6ZS17-4	12;12;12;12;5;5;5;2;1;1;1;1;1;1	12;12;12;12;5;5;5;2;1;1;1;1;1;1	12;12;12;12;5;5;5;2;1;1;1;1;1;1	Protein FAM65A	FAM65A	>sp|Q6ZS17-2|FA65A_HUMAN Isoform 2 of Protein FAM65A OS=Homo sapiens GN=FAM65A;>sp|Q6ZS17|FA65A_HUMAN Protein FAM65A OS=Homo sapiens GN=FAM65A PE=1 SV=1;>sp|Q6ZS17-3|FA65A_HUMAN Isoform 3 of Protein FAM65A OS=Homo sapiens GN=FAM65A;>sp|Q6ZS17-4|FA65A_HUMAN	14	12	12	12	26.6264	26.0992	26.0699	25.7262	24.7498	25.0933	-1.0059	0.0335842	0.21948
E7ET92;Q9H1P3-2;Q9H1P3	E7ET92;Q9H1P3-2;Q9H1P3	2;2;2	2;2;2	2;2;2	Oxysterol-binding protein;Oxysterol-binding protein-related protein 2	OSBPL2	>tr|E7ET92|E7ET92_HUMAN Oxysterol-binding protein OS=Homo sapiens GN=OSBPL2 PE=2 SV=1;>sp|Q9H1P3-2|OSBL2_HUMAN Isoform 2 of Oxysterol-binding protein-related protein 2 OS=Homo sapiens GN=OSBPL2;>sp|Q9H1P3|OSBL2_HUMAN Oxysterol-binding protein-related prote	3	2	2	2	24.5221	24.9102	24.0402	23.4403	21.0811	21.0605	-3.44109	0.033762	0.22036
F5GYV5;H7BZV4;Q66PJ3-7;F8WCT1;Q66PJ3-4;Q66PJ3-3;Q66PJ3-2;Q66PJ3;F5H7X4;F8WEP2;Q66PJ3-5	F5GYV5;H7BZV4;Q66PJ3-7;F8WCT1;Q66PJ3-4;Q66PJ3-3;Q66PJ3-2;Q66PJ3;F5H7X4	3;3;3;3;3;3;3;3;2;1;1	3;3;3;3;3;3;3;3;2;1;1	3;3;3;3;3;3;3;3;2;1;1	ADP-ribosylation factor-like protein 6-interacting protein 4	ARL6IP4	>tr|F5GYV5|F5GYV5_HUMAN ADP-ribosylation factor-like protein 6-interacting protein 4 (Fragment) OS=Homo sapiens GN=ARL6IP4 PE=4 SV=1;>tr|H7BZV4|H7BZV4_HUMAN ADP-ribosylation factor-like protein 6-interacting protein 4 (Fragment) OS=Homo sapiens GN=ARL6IP4	11	3	3	3	24.5516	24.5744	24.8187	24.3979	24.3069	24.3832	-0.191206	0.0338053	0.22036
Q7Z2T5;Q7Z2T5-2	Q7Z2T5	13;4	13;4	13;4	TRMT1-like protein	TRMT1L	>sp|Q7Z2T5|TRM1L_HUMAN TRMT1-like protein OS=Homo sapiens GN=TRMT1L PE=1 SV=2	2	13	13	13	26.1762	26.1352	26.1629	26.3866	26.2737	26.5308	0.223783	0.0338758	0.220399
P50454;E9PPV6;E9PR70;E9PKH2;E9PK86;E9PMI5;E9PNX1;E9PQ34;E9PIG2;E9PRS3;E9PJH8;H0YEP8;E9PLA6	P50454;E9PPV6;E9PR70;E9PKH2	19;14;13;11;9;9;8;7;6;6;4;2;2	19;14;13;11;9;9;8;7;6;6;4;2;2	19;14;13;11;9;9;8;7;6;6;4;2;2	Serpin H1	SERPINH1	>sp|P50454|SERPH_HUMAN Serpin H1 OS=Homo sapiens GN=SERPINH1 PE=1 SV=2;>tr|E9PPV6|E9PPV6_HUMAN Serpin H1 OS=Homo sapiens GN=SERPINH1 PE=2 SV=1;>tr|E9PR70|E9PR70_HUMAN Serpin H1 (Fragment) OS=Homo sapiens GN=SERPINH1 PE=2 SV=1;>tr|E9PKH2|E9PKH2_HUMAN Serpin	13	19	19	19	31.8868	31.8354	31.7767	31.7	31.5449	31.6899	-0.145519	0.0338976	0.220399
Q8N8S7-3;Q8N8S7-2;Q8N8S7	Q8N8S7-3;Q8N8S7-2;Q8N8S7	13;13;13	13;13;13	13;13;13	Protein enabled homolog	ENAH	>sp|Q8N8S7-3|ENAH_HUMAN Isoform 3 of Protein enabled homolog OS=Homo sapiens GN=ENAH;>sp|Q8N8S7-2|ENAH_HUMAN Isoform 2 of Protein enabled homolog OS=Homo sapiens GN=ENAH;>sp|Q8N8S7|ENAH_HUMAN Protein enabled homolog OS=Homo sapiens GN=ENAH PE=1 SV=2	3	13	13	13	27.3374	27.3363	27.1962	27.0658	27.0003	26.7296	-0.335991	0.0340011	0.220791
P20674;H3BNX8;H3BRM5;H3BV69	P20674;H3BNX8;H3BRM5;H3BV69	4;4;3;3	4;4;3;3	4;4;3;3	Cytochrome c oxidase subunit 5A, mitochondrial	COX5A	>sp|P20674|COX5A_HUMAN Cytochrome c oxidase subunit 5A, mitochondrial OS=Homo sapiens GN=COX5A PE=1 SV=2;>tr|H3BNX8|H3BNX8_HUMAN Cytochrome c oxidase subunit 5A, mitochondrial OS=Homo sapiens GN=COX5A PE=2 SV=1;>tr|H3BRM5|H3BRM5_HUMAN Cytochrome c oxidase	4	4	4	4	29.2719	29.2265	29.0713	29.0185	28.9417	28.8245	-0.284829	0.0342638	0.222214
P50897;P50897-2;E9PIA8;E9PMG2;Q5T0S4;E9PSE5;E9PP28;E9PK48	P50897;P50897-2;E9PIA8;E9PMG2;Q5T0S4	7;6;6;6;5;1;1;1	7;6;6;6;5;1;1;1	7;6;6;6;5;1;1;1	Palmitoyl-protein thioesterase 1	PPT1	>sp|P50897|PPT1_HUMAN Palmitoyl-protein thioesterase 1 OS=Homo sapiens GN=PPT1 PE=1 SV=1;>sp|P50897-2|PPT1_HUMAN Isoform 2 of Palmitoyl-protein thioesterase 1 OS=Homo sapiens GN=PPT1;>tr|E9PIA8|E9PIA8_HUMAN Palmitoyl-protein thioesterase 1 (Fragment) OS=Ho	8	7	7	7	27.9716	27.9637	28.0753	28.1381	28.3402	28.1952	0.223653	0.0344183	0.222537
O43291-2;K7EM91;O43291;K7ESI5;K7EKQ0;K7ES27	O43291-2;K7EM91;O43291;K7ESI5;K7EKQ0	5;5;5;3;3;1	5;5;5;3;3;1	3;3;3;1;1;1	Kunitz-type protease inhibitor 2	SPINT2	>sp|O43291-2|SPIT2_HUMAN Isoform 2 of Kunitz-type protease inhibitor 2 OS=Homo sapiens GN=SPINT2;>tr|K7EM91|K7EM91_HUMAN Kunitz-type protease inhibitor 2 OS=Homo sapiens GN=SPINT2 PE=2 SV=1;>sp|O43291|SPIT2_HUMAN Kunitz-type protease inhibitor 2 OS=Homo sa	6	5	5	3	27.5634	27.556	27.3129	27.6993	27.8774	27.774	0.21801	0.0344787	0.222537
H3BPE1;H3BQK9;Q9UPN3-5;H0Y314;H0Y4F5	H3BPE1;H3BQK9;Q9UPN3-5	52;52;37;7;5	52;52;37;7;5	0;0;0;0;0	Microtubule-actin cross-linking factor 1, isoforms 1/2/3/5	MACF1	>tr|H3BPE1|H3BPE1_HUMAN Microtubule-actin cross-linking factor 1, isoforms 1/2/3/5 OS=Homo sapiens GN=MACF1 PE=2 SV=1;>tr|H3BQK9|H3BQK9_HUMAN Microtubule-actin cross-linking factor 1, isoforms 1/2/3/5 OS=Homo sapiens GN=MACF1 PE=2 SV=1;>sp|Q9UPN3-5|MACF1_H	5	52	52	0	27.4923	27.7205	27.6676	26.5536	27.1173	27.1936	-0.550312	0.0344984	0.222537
P04155	P04155	2	2	2	Trefoil factor 1	TFF1	>sp|P04155|TFF1_HUMAN Trefoil factor 1 OS=Homo sapiens GN=TFF1 PE=1 SV=1	1	2	2	2	25.0156	24.9587	25.0795	22.9425	24.2404	22.1815	-2.07306	0.0345138	0.222537
P30042;H7C1F6;H7C2G3;P30042-2;F2Z2Q0;H7BYH1	P30042;H7C1F6;H7C2G3;P30042-2;F2Z2Q0;H7BYH1	8;7;6;6;4;4	8;7;6;6;4;4	8;7;6;6;4;4	ES1 protein homolog, mitochondrial	C21orf33	>sp|P30042|ES1_HUMAN ES1 protein homolog, mitochondrial OS=Homo sapiens GN=C21orf33 PE=1 SV=3;>tr|H7C1F6|H7C1F6_HUMAN ES1 protein homolog, mitochondrial (Fragment) OS=Homo sapiens GN=C21orf33 PE=4 SV=1;>tr|H7C2G3|H7C2G3_HUMAN ES1 protein homolog, mitochond	6	8	8	8	28.5418	28.4839	28.4138	28.3182	28.3604	28.3756	-0.123541	0.0345699	0.222537
Q9BXW9-2;Q9BXW9;Q9BXW9-3;H7BZJ7;Q9BXW9-4	Q9BXW9-2;Q9BXW9;Q9BXW9-3	13;13;9;5;2	13;13;9;5;2	13;13;9;5;2	Fanconi anemia group D2 protein	FANCD2	>sp|Q9BXW9-2|FACD2_HUMAN Isoform 2 of Fanconi anemia group D2 protein OS=Homo sapiens GN=FANCD2;>sp|Q9BXW9|FACD2_HUMAN Fanconi anemia group D2 protein OS=Homo sapiens GN=FANCD2 PE=1 SV=1;>sp|Q9BXW9-3|FACD2_HUMAN Isoform 3 of Fanconi anemia group D2 protein	5	13	13	13	26.4279	26.5785	26.5232	26.2082	26.3165	26.3783	-0.206691	0.0346047	0.222537
Q9NZM1-6;Q9NZM1;F8W8J4;Q9NZM1-3;C9JCN0;Q9NZM1-2;Q9NZM1-5;H0YD14;Q9NZM1-7;Q9NZM1-8;Q9NZM1-4;O75923-15;O75923-3;O75923-9;O75923;O75923-14;O75923-6;O75923-12;O75923-5;O75923-11;O75923-4;O75923-10;O75923-2;O75923-8;O75923-7;O75923-13	Q9NZM1-6;Q9NZM1;F8W8J4;Q9NZM1-3;C9JCN0;Q9NZM1-2;Q9NZM1-5	79;79;79;76;76;75;63;39;22;20;6;2;2;2;2;2;2;2;2;2;2;2;2;2;2;2	79;79;79;76;76;75;63;39;22;20;6;2;2;2;2;2;2;2;2;2;2;2;2;2;2;2	79;79;79;76;76;75;63;39;22;20;6;2;2;2;2;2;2;2;2;2;2;2;2;2;2;2	Myoferlin	MYOF	>sp|Q9NZM1-6|MYOF_HUMAN Isoform 6 of Myoferlin OS=Homo sapiens GN=MYOF;>sp|Q9NZM1|MYOF_HUMAN Myoferlin OS=Homo sapiens GN=MYOF PE=1 SV=1;>tr|F8W8J4|F8W8J4_HUMAN Myoferlin OS=Homo sapiens GN=MYOF PE=2 SV=1;>sp|Q9NZM1-3|MYOF_HUMAN Isoform 3 of Myoferlin OS=H	26	79	79	79	30.3998	30.3024	30.4135	30.4711	30.4852	30.4973	0.0854126	0.0346188	0.222537
Q86WR0;Q0P663;G3V121;B7Z2L8;Q0VGD4	Q86WR0;Q0P663	10;7;3;3;1	10;7;3;3;1	10;7;3;3;1	Coiled-coil domain-containing protein 25	CCDC25	>sp|Q86WR0|CCD25_HUMAN Coiled-coil domain-containing protein 25 OS=Homo sapiens GN=CCDC25 PE=1 SV=2;>tr|Q0P663|Q0P663_HUMAN CCDC25 protein OS=Homo sapiens GN=CCDC25 PE=2 SV=1	5	10	10	10	26.621	26.5039	26.5937	26.3507	26.1841	25.9008	-0.40959	0.0347151	0.222575
Q15542-2;Q15542	Q15542-2;Q15542	6;6	6;6	6;6	Transcription initiation factor TFIID subunit 5	TAF5	>sp|Q15542-2|TAF5_HUMAN Isoform Short of Transcription initiation factor TFIID subunit 5 OS=Homo sapiens GN=TAF5;>sp|Q15542|TAF5_HUMAN Transcription initiation factor TFIID subunit 5 OS=Homo sapiens GN=TAF5 PE=1 SV=3	2	6	6	6	26.1219	26.048	25.832	25.4062	25.6	25.7498	-0.448052	0.0347252	0.222575
H0YEB6;O60232;G3V1B8;H0YEK1;E9PN57;E9PK41	H0YEB6;O60232;G3V1B8	7;7;6;3;2;1	7;7;6;3;2;1	7;7;6;3;2;1	Sjoegren syndrome/scleroderma autoantigen 1	SSSCA1	>tr|H0YEB6|H0YEB6_HUMAN Sjoegren syndrome/scleroderma autoantigen 1 (Fragment) OS=Homo sapiens GN=SSSCA1 PE=2 SV=1;>sp|O60232|SSA27_HUMAN Sjoegren syndrome/scleroderma autoantigen 1 OS=Homo sapiens GN=SSSCA1 PE=1 SV=1;>tr|G3V1B8|G3V1B8_HUMAN Sjoegren syndr	6	7	7	7	28.3801	28.4386	28.2608	28.1931	28.2052	28.1046	-0.187063	0.0347555	0.222575
P00403	P00403	7	7	7	Cytochrome c oxidase subunit 2	MT-CO2	>sp|P00403|COX2_HUMAN Cytochrome c oxidase subunit 2 OS=Homo sapiens GN=MT-CO2 PE=1 SV=1	1	7	7	7	31.4998	31.5712	31.4984	31.0539	31.297	31.3433	-0.202821	0.0348526	0.222917
P27707;D6RFG8;D6RCP9	P27707;D6RFG8;D6RCP9	10;10;5	10;10;5	9;9;4	Deoxycytidine kinase	DCK	>sp|P27707|DCK_HUMAN Deoxycytidine kinase OS=Homo sapiens GN=DCK PE=1 SV=1;>tr|D6RFG8|D6RFG8_HUMAN Deoxycytidine kinase OS=Homo sapiens GN=DCK PE=2 SV=1;>tr|D6RCP9|D6RCP9_HUMAN Deoxycytidine kinase OS=Homo sapiens GN=DCK PE=2 SV=1	3	10	10	9	27.1065	27.0268	26.9989	26.8162	26.6908	26.9236	-0.21058	0.0350125	0.223053
P61254;J3QRI7;J3QQQ9;J3QQV1;J3QRC4;J3KTJ8;J3KS10;J3KSS0;H7C1F9;Q2PPJ7-3;Q2PPJ7-2;Q2PPJ7	P61254;J3QRI7;J3QQQ9;J3QQV1;J3QRC4;J3KTJ8	19;17;17;17;17;16;7;7;1;1;1;1	19;17;17;17;17;16;7;7;1;1;1;1	4;3;3;3;3;3;0;3;0;0;0;0	60S ribosomal protein L26	RPL26;KRBA2	>sp|P61254|RL26_HUMAN 60S ribosomal protein L26 OS=Homo sapiens GN=RPL26 PE=1 SV=1;>tr|J3QRI7|J3QRI7_HUMAN 60S ribosomal protein L26 (Fragment) OS=Homo sapiens GN=RPL26 PE=4 SV=1;>tr|J3QQQ9|J3QQQ9_HUMAN KRAB-A domain-containing protein 2 OS=Homo sapiens GN	12	19	19	4	31.9468	31.8602	31.8486	31.6155	31.5265	31.7738	-0.244754	0.0350175	0.223053
P04080	P04080	7	7	7	Cystatin-B	CSTB	>sp|P04080|CYTB_HUMAN Cystatin-B OS=Homo sapiens GN=CSTB PE=1 SV=2	1	7	7	7	29.9183	29.9296	29.6112	29.534	29.4755	29.4249	-0.442765	0.0350178	0.223053
Q14166;V9GY16	Q14166	18;1	18;1	18;1	Tubulin--tyrosine ligase-like protein 12	TTLL12	>sp|Q14166|TTL12_HUMAN Tubulin--tyrosine ligase-like protein 12 OS=Homo sapiens GN=TTLL12 PE=1 SV=2	2	18	18	18	29.605	29.7199	29.7138	29.4865	29.5266	29.5844	-0.187171	0.0350674	0.223053
Q9H0E3;H7BXF5;Q9H0E3-3;Q9H0E3-2;C9J683	Q9H0E3;H7BXF5;Q9H0E3-3	6;6;6;2;1	6;6;6;2;1	6;6;6;2;1	Histone deacetylase complex subunit SAP130	SAP130	>sp|Q9H0E3|SP130_HUMAN Histone deacetylase complex subunit SAP130 OS=Homo sapiens GN=SAP130 PE=1 SV=1;>tr|H7BXF5|H7BXF5_HUMAN Histone deacetylase complex subunit SAP130 OS=Homo sapiens GN=SAP130 PE=2 SV=1;>sp|Q9H0E3-3|SP130_HUMAN Isoform 3 of Histone deace	5	6	6	6	23.2125	23.316	23.1864	23.621	24.6702	24.4238	1.21136	0.0350924	0.223053
O75865;O75865-2	O75865;O75865-2	2;2	2;2	2;2	Trafficking protein particle complex subunit 6A	TRAPPC6A	>sp|O75865|TPC6A_HUMAN Trafficking protein particle complex subunit 6A OS=Homo sapiens GN=TRAPPC6A PE=1 SV=2;>sp|O75865-2|TPC6A_HUMAN Isoform 2 of Trafficking protein particle complex subunit 6A OS=Homo sapiens GN=TRAPPC6A	2	2	2	2	26.0406	26.2316	25.929	24.7664	23.3868	25.0853	-1.27421	0.03521	0.223194
O43464;O43464-2;O43464-3;O43464-4	O43464;O43464-2;O43464-3	3;2;2;1	3;2;2;1	3;2;2;1	Serine protease HTRA2, mitochondrial	HTRA2	>sp|O43464|HTRA2_HUMAN Serine protease HTRA2, mitochondrial OS=Homo sapiens GN=HTRA2 PE=1 SV=2;>sp|O43464-2|HTRA2_HUMAN Isoform 2 of Serine protease HTRA2, mitochondrial OS=Homo sapiens GN=HTRA2;>sp|O43464-3|HTRA2_HUMAN Isoform 3 of Serine protease HTRA2,	4	3	3	3	24.4468	24.3982	24.5859	23.5416	21.0811	21.0605	-3.36571	0.0352395	0.223194
Q5VZL5-4;Q5VZL5;H7C1I7;Q5VZL5-3;Q5VZL5-2	Q5VZL5-4;Q5VZL5;H7C1I7;Q5VZL5-3;Q5VZL5-2	11;11;10;10;10	9;9;8;8;8	9;9;8;8;8	Zinc finger MYM-type protein 4	ZMYM4	>sp|Q5VZL5-4|ZMYM4_HUMAN Isoform 4 of Zinc finger MYM-type protein 4 OS=Homo sapiens GN=ZMYM4;>sp|Q5VZL5|ZMYM4_HUMAN Zinc finger MYM-type protein 4 OS=Homo sapiens GN=ZMYM4 PE=1 SV=1;>tr|H7C1I7|H7C1I7_HUMAN Zinc finger MYM-type protein 4 (Fragment) OS=Homo	5	11	9	9	25.3076	25.4033	25.3319	24.1563	24.0577	25.0024	-1.17559	0.0352458	0.223194
Q6JHV3;H0YMI4;Q9Y6I4;H0YKU8;Q9Y6I4-2;H0YL81;H0YLG0;B4DV65;B4DWJ6;H0YMP6	Q6JHV3;H0YMI4;Q9Y6I4;H0YKU8;Q9Y6I4-2	5;5;5;4;4;2;2;2;2;1	5;5;5;4;4;2;2;2;2;1	1;1;1;0;0;1;0;1;0;1	Ubiquitin carboxyl-terminal hydrolase;Ubiquitin carboxyl-terminal hydrolase 3	USP3	>tr|Q6JHV3|Q6JHV3_HUMAN Ubiquitin carboxyl-terminal hydrolase OS=Homo sapiens GN=USP3 PE=2 SV=1;>tr|H0YMI4|H0YMI4_HUMAN Ubiquitin carboxyl-terminal hydrolase OS=Homo sapiens GN=USP3 PE=2 SV=1;>sp|Q9Y6I4|UBP3_HUMAN Ubiquitin carboxyl-terminal hydrolase 3 OS	10	5	5	1	25.444	25.642	25.3847	25.7945	25.685	25.7994	0.350518	0.0354729	0.224354
Q9H9C1-2;Q9H9C1;G3V4K3	Q9H9C1-2;Q9H9C1;G3V4K3	5;5;5	5;5;5	5;5;5	Spermatogenesis-defective protein 39 homolog	VIPAS39	>sp|Q9H9C1-2|SPE39_HUMAN Isoform 2 of Spermatogenesis-defective protein 39 homolog OS=Homo sapiens GN=VIPAS39;>sp|Q9H9C1|SPE39_HUMAN Spermatogenesis-defective protein 39 homolog OS=Homo sapiens GN=VIPAS39 PE=1 SV=1;>tr|G3V4K3|G3V4K3_HUMAN Spermatogenesis-d	3	5	5	5	25.7279	24.5789	25.3793	24.4073	23.7388	23.6552	-1.64049	0.0355482	0.224483
Q9BU89;K7ERU8;K7EIV2	Q9BU89	7;3;3	7;3;3	7;3;3	Deoxyhypusine hydroxylase	DOHH	>sp|Q9BU89|DOHH_HUMAN Deoxyhypusine hydroxylase OS=Homo sapiens GN=DOHH PE=1 SV=1	3	7	7	7	27.2951	27.2545	27.2392	27.5406	27.3496	27.4381	0.183601	0.0355812	0.224483
O76003	O76003	14	14	14	Glutaredoxin-3	GLRX3	>sp|O76003|GLRX3_HUMAN Glutaredoxin-3 OS=Homo sapiens GN=GLRX3 PE=1 SV=2	1	14	14	14	28.9409	29.0288	28.9839	28.8331	28.913	28.7838	-0.150778	0.0357809	0.225326
O43805	O43805	6	3	3	Sjoegren syndrome nuclear autoantigen 1	SSNA1	>sp|O43805|SSNA1_HUMAN Sjoegren syndrome nuclear autoantigen 1 OS=Homo sapiens GN=SSNA1 PE=1 SV=2	1	6	3	3	24.5654	25.0576	25.0319	20.8724	21.0811	23.7931	-3.95088	0.0358031	0.225326
Q06546	Q06546	8	8	8	GA-binding protein alpha chain	GABPA	>sp|Q06546|GABPA_HUMAN GA-binding protein alpha chain OS=Homo sapiens GN=GABPA PE=1 SV=1	1	8	8	8	25.5174	25.2983	25.31	25.668	25.8096	26.1569	0.499572	0.0358872	0.225366
Q70UQ0-4;Q70UQ0;Q70UQ0-3	Q70UQ0-4	8;3;1	8;3;1	8;3;1	Inhibitor of nuclear factor kappa-B kinase-interacting protein	IKBIP	>sp|Q70UQ0-4|IKIP_HUMAN Isoform 4 of Inhibitor of nuclear factor kappa-B kinase-interacting protein OS=Homo sapiens GN=IKBIP	3	8	8	8	26.0806	26.0477	26.0338	25.8675	25.3408	25.4271	-0.620653	0.0358978	0.225366
Q92485;Q92485-2;F8VWW8;Q5T0Y8	Q92485;Q92485-2;F8VWW8	5;4;3;2	5;4;3;2	5;4;3;2	Acid sphingomyelinase-like phosphodiesterase 3b	SMPDL3B	>sp|Q92485|ASM3B_HUMAN Acid sphingomyelinase-like phosphodiesterase 3b OS=Homo sapiens GN=SMPDL3B PE=2 SV=2;>sp|Q92485-2|ASM3B_HUMAN Isoform 2 of Acid sphingomyelinase-like phosphodiesterase 3b OS=Homo sapiens GN=SMPDL3B;>tr|F8VWW8|F8VWW8_HUMAN Acid sphing	4	5	5	5	24.5566	20.1209	21.2912	26.2428	26.1332	25.9819	4.84206	0.0359947	0.225521
I3L505;O14561	I3L505;O14561	1;1	1;1	1;1	Acyl carrier protein;Acyl carrier protein, mitochondrial	NDUFAB1	>tr|I3L505|I3L505_HUMAN Acyl carrier protein (Fragment) OS=Homo sapiens GN=NDUFAB1 PE=2 SV=1;>sp|O14561|ACPM_HUMAN Acyl carrier protein, mitochondrial OS=Homo sapiens GN=NDUFAB1 PE=1 SV=3	2	1	1	1	28.441	28.3901	28.2982	27.1499	27.9765	26.8584	-1.24024	0.0360109	0.225521
O94915;F5GX82;F2Z2S2;H0Y9X0;D6RJI4	O94915;F5GX82;F2Z2S2;H0Y9X0	10;10;6;5;4	10;10;6;5;4	9;9;5;5;3	Protein furry homolog-like	FRYL	>sp|O94915|FRYL_HUMAN Protein furry homolog-like OS=Homo sapiens GN=FRYL PE=1 SV=2;>tr|F5GX82|F5GX82_HUMAN Protein furry homolog-like OS=Homo sapiens GN=FRYL PE=2 SV=1;>tr|F2Z2S2|F2Z2S2_HUMAN Protein furry homolog-like OS=Homo sapiens GN=FRYL PE=2 SV=1;>tr	5	10	10	9	25.0198	24.9347	24.8947	25.1868	25.0634	25.0893	0.154581	0.0360875	0.225723
P31749;B7Z5R1;G3V4I6;G3V3K5;G3V3X1;G3V2I6;Q9Y243-2;Q9Y243;J3KTC6;F8VS91	P31749;B7Z5R1	17;15;4;4;4;4;4;4;1;1	17;15;4;4;4;4;4;4;1;1	13;12;2;3;4;4;2;2;0;0	RAC-alpha serine/threonine-protein kinase	AKT1	>sp|P31749|AKT1_HUMAN RAC-alpha serine/threonine-protein kinase OS=Homo sapiens GN=AKT1 PE=1 SV=2;>tr|B7Z5R1|B7Z5R1_HUMAN RAC-alpha serine/threonine-protein kinase OS=Homo sapiens GN=AKT1 PE=2 SV=1	10	17	17	13	27.4469	27.5068	27.5571	27.6033	27.6385	27.5923	0.0964459	0.0362989	0.226768
Q96A72;F5H6N1;P61326;A6NEC0;F5H6P7;B1ARP8;F5H3U9;F5H124	Q96A72;F5H6N1;P61326;A6NEC0;F5H6P7;B1ARP8	10;9;9;6;5;5;4;1	10;9;9;6;5;5;4;1	10;9;9;6;5;5;4;1	Protein mago nashi homolog 2;Protein mago nashi homolog	MAGOHB;MAGOH	>sp|Q96A72|MGN2_HUMAN Protein mago nashi homolog 2 OS=Homo sapiens GN=MAGOHB PE=1 SV=1;>tr|F5H6N1|F5H6N1_HUMAN Protein mago nashi homolog 2 OS=Homo sapiens GN=MAGOHB PE=2 SV=1;>sp|P61326|MGN_HUMAN Protein mago nashi homolog OS=Homo sapiens GN=MAGOH PE=1 SV	8	10	10	10	29.0739	29.1136	28.9555	28.6357	28.9061	28.7505	-0.323413	0.0364265	0.227194
O15551	O15551	3	3	3	Claudin-3	CLDN3	>sp|O15551|CLD3_HUMAN Claudin-3 OS=Homo sapiens GN=CLDN3 PE=1 SV=1	1	3	3	3	26.7805	26.6112	27.6257	28.0434	27.9067	28.0027	1.22215	0.0364825	0.227194
O75419-2;O75419;O75419-3;C9K087;H7BZ91;C9J911	O75419-2;O75419;O75419-3	9;9;9;2;1;1	9;9;9;2;1;1	9;9;9;2;1;1	Cell division control protein 45 homolog	CDC45	>sp|O75419-2|CDC45_HUMAN Isoform 2 of Cell division control protein 45 homolog OS=Homo sapiens GN=CDC45;>sp|O75419|CDC45_HUMAN Cell division control protein 45 homolog OS=Homo sapiens GN=CDC45 PE=1 SV=1;>sp|O75419-3|CDC45_HUMAN Isoform 3 of Cell division c	6	9	9	9	26.7271	26.8329	26.7576	26.6837	26.6486	26.6772	-0.080406	0.0365186	0.227194
P25788-2;P25788;G3V3W4;G3V5N4;H0YJ03	P25788-2;P25788	14;14;1;1;1	14;14;1;1;1	8;8;1;1;0	Proteasome subunit alpha type-3	PSMA3	>sp|P25788-2|PSA3_HUMAN Isoform 2 of Proteasome subunit alpha type-3 OS=Homo sapiens GN=PSMA3;>sp|P25788|PSA3_HUMAN Proteasome subunit alpha type-3 OS=Homo sapiens GN=PSMA3 PE=1 SV=2	5	14	14	8	30.9741	30.8224	30.6804	30.5776	30.4811	30.5774	-0.245003	0.0365451	0.227194
Q0VGL1;C9JXA7	Q0VGL1;C9JXA7	3;2	3;2	3;2	Ragulator complex protein LAMTOR4	LAMTOR4	>sp|Q0VGL1|LTOR4_HUMAN Ragulator complex protein LAMTOR4 OS=Homo sapiens GN=LAMTOR4 PE=1 SV=1;>tr|C9JXA7|C9JXA7_HUMAN Ragulator complex protein LAMTOR4 OS=Homo sapiens GN=LAMTOR4 PE=2 SV=1	2	3	3	3	27.2843	27.5606	27.5465	27.1129	27.1526	27.2322	-0.39396	0.0366379	0.227494
Q8WWH5	Q8WWH5	7	7	7	Probable tRNA pseudouridine synthase 1	TRUB1	>sp|Q8WWH5|TRUB1_HUMAN Probable tRNA pseudouridine synthase 1 OS=Homo sapiens GN=TRUB1 PE=1 SV=1	1	7	7	7	25.4244	25.4721	25.7247	25.2961	25.2065	25.2167	-0.255365	0.0366948	0.22757
P55854;A8MUA9;P55854-2;A8MU27;Q6EEV6	P55854;A8MUA9;P55854-2;A8MU27	3;3;3;3;1	1;1;1;1;0	1;1;1;1;0	Small ubiquitin-related modifier 3	SUMO3	>sp|P55854|SUMO3_HUMAN Small ubiquitin-related modifier 3 OS=Homo sapiens GN=SUMO3 PE=1 SV=2;>tr|A8MUA9|A8MUA9_HUMAN SMT3 suppressor of mif two 3 homolog 3 (Yeast), isoform CRA_d OS=Homo sapiens GN=SUMO3 PE=4 SV=1;>sp|P55854-2|SUMO3_HUMAN Isoform 2 of Smal	5	3	1	1	25.0052	25.1318	24.5071	25.4567	25.7018	25.4254	0.45149	0.0368387	0.228185
Q96Q11-2;Q96Q11;C9JRS7	Q96Q11-2;Q96Q11	14;14;1	14;14;1	14;14;1	CCA tRNA nucleotidyltransferase 1, mitochondrial	TRNT1	>sp|Q96Q11-2|TRNT1_HUMAN Isoform 2 of CCA tRNA nucleotidyltransferase 1, mitochondrial OS=Homo sapiens GN=TRNT1;>sp|Q96Q11|TRNT1_HUMAN CCA tRNA nucleotidyltransferase 1, mitochondrial OS=Homo sapiens GN=TRNT1 PE=1 SV=2	3	14	14	14	27.9632	28.1923	28.1035	27.816	27.8059	27.9258	-0.287482	0.0369152	0.228382
E9PPW7;O00217;E9PN51;F8W9K7;E9PKH6;H0YDT4	E9PPW7;O00217;E9PN51;F8W9K7;E9PKH6	6;6;5;5;5;2	6;6;5;5;5;2	6;6;5;5;5;2	NADH dehydrogenase [ubiquinone] iron-sulfur protein 8, mitochondrial	NDUFS8	>tr|E9PPW7|E9PPW7_HUMAN NADH dehydrogenase [ubiquinone] iron-sulfur protein 8, mitochondrial (Fragment) OS=Homo sapiens GN=NDUFS8 PE=2 SV=1;>sp|O00217|NDUS8_HUMAN NADH dehydrogenase [ubiquinone] iron-sulfur protein 8, mitochondrial OS=Homo sapiens GN=NDUFS	6	6	6	6	27.5143	27.8301	27.7449	27.2957	27.4534	27.3743	-0.370555	0.0371377	0.228903
E9PL10;Q96K17;Q96K17-3;Q96K17-2;E9PPC3	E9PL10;Q96K17;Q96K17-3;Q96K17-2	6;6;3;3;1	3;3;0;3;0	3;3;0;3;0	Transcription factor BTF3 homolog 4	BTF3L4	>tr|E9PL10|E9PL10_HUMAN Transcription factor BTF3 homolog 4 OS=Homo sapiens GN=BTF3L4 PE=2 SV=1;>sp|Q96K17|BT3L4_HUMAN Transcription factor BTF3 homolog 4 OS=Homo sapiens GN=BTF3L4 PE=1 SV=1;>sp|Q96K17-3|BT3L4_HUMAN Isoform 3 of Transcription factor BTF3 h	5	6	3	3	27.0648	26.856	27.0199	26.6126	26.7693	26.3918	-0.407379	0.0371426	0.228903
P51809;P51809-3;P51809-2	P51809;P51809-3;P51809-2	7;6;4	7;6;4	7;6;4	Vesicle-associated membrane protein 7	VAMP7	>sp|P51809|VAMP7_HUMAN Vesicle-associated membrane protein 7 OS=Homo sapiens GN=VAMP7 PE=1 SV=3;>sp|P51809-3|VAMP7_HUMAN Isoform 3 of Vesicle-associated membrane protein 7 OS=Homo sapiens GN=VAMP7;>sp|P51809-2|VAMP7_HUMAN Isoform 2 of Vesicle-associated me	3	7	7	7	27.204	27.3539	27.4071	27.1717	27.0818	27.093	-0.260883	0.037177	0.228903
Q9NR56-7;Q9NR56-6;C9JP00;Q9NR56-2;Q9NR56-5;Q9NR56;Q9NR56-3;Q9NR56-4;H7C4T5;Q86VM6;C9J4T8;C9JCX1;H7C4Y1;Q9NUK0-4;Q9NUK0-3;Q9NUK0-2;B1AKI6;Q9NUK0	Q9NR56-7;Q9NR56-6;C9JP00;Q9NR56-2;Q9NR56-5;Q9NR56;Q9NR56-3;Q9NR56-4;H7C4T5;Q86VM6	7;7;7;7;7;7;6;6;6;4;2;2;2;2;2;2;2;2	7;7;7;7;7;7;6;6;6;4;2;2;2;2;2;2;2;2	4;4;4;4;4;4;3;3;3;2;1;1;1;1;1;1;1;1	Muscleblind-like protein 1	MBNL1	>sp|Q9NR56-7|MBNL1_HUMAN Isoform 7 of Muscleblind-like protein 1 OS=Homo sapiens GN=MBNL1;>sp|Q9NR56-6|MBNL1_HUMAN Isoform 6 of Muscleblind-like protein 1 OS=Homo sapiens GN=MBNL1;>tr|C9JP00|C9JP00_HUMAN Muscleblind-like protein 1 OS=Homo sapiens GN=MBNL1	18	7	7	4	26.6937	26.6518	26.4288	26.8915	26.7994	26.8935	0.239654	0.0371789	0.228903
F8VVT7;Q9HD42;F8VUA2	F8VVT7;Q9HD42;F8VUA2	6;6;5	6;6;5	2;2;2	Charged multivesicular body protein 1a	CHMP1A	>tr|F8VVT7|F8VVT7_HUMAN Charged multivesicular body protein 1a OS=Homo sapiens GN=CHMP1A PE=2 SV=1;>sp|Q9HD42|CHM1A_HUMAN Charged multivesicular body protein 1a OS=Homo sapiens GN=CHMP1A PE=1 SV=1;>tr|F8VUA2|F8VUA2_HUMAN Charged multivesicular body protein	3	6	6	2	27.221	27.2638	27.2989	27.3875	27.6109	27.4401	0.176332	0.0372861	0.229052
Q9ULA0;E7ETB3;E7EMB6;C9JBE1;B9ZVU2;F8WAN0;E7EPX3;C9JRG3;C9J1E2;E5RJ35	Q9ULA0;E7ETB3;E7EMB6;C9JBE1	17;17;14;9;8;8;7;4;4;3	17;17;14;9;8;8;7;4;4;3	17;17;14;9;8;8;7;4;4;3	Aspartyl aminopeptidase	DNPEP	>sp|Q9ULA0|DNPEP_HUMAN Aspartyl aminopeptidase OS=Homo sapiens GN=DNPEP PE=1 SV=1;>tr|E7ETB3|E7ETB3_HUMAN Aspartyl aminopeptidase OS=Homo sapiens GN=DNPEP PE=2 SV=1;>tr|E7EMB6|E7EMB6_HUMAN Aspartyl aminopeptidase OS=Homo sapiens GN=DNPEP PE=2 SV=1;>tr|C9JB	10	17	17	17	29.5791	29.5659	29.559	29.5023	29.3505	29.4415	-0.124405	0.0372927	0.229052
P10599;P10599-2	P10599;P10599-2	5;4	5;4	5;4	Thioredoxin	TXN	>sp|P10599|THIO_HUMAN Thioredoxin OS=Homo sapiens GN=TXN PE=1 SV=3;>sp|P10599-2|THIO_HUMAN Isoform 2 of Thioredoxin OS=Homo sapiens GN=TXN	2	5	5	5	30.5751	30.6637	30.6282	30.4649	30.0725	30.2639	-0.364347	0.0377626	0.231659
E9PL57;F8VSA6;E9PS38;S4R3E9;Q86V88-3;Q86V88-2	E9PL57;F8VSA6;E9PS38;S4R3E9	4;2;2;2;1;1	4;2;2;2;1;1	0;0;0;0;0;0		NEDD8-MDP1;NEDD8	>tr|E9PL57|E9PL57_HUMAN Protein NEDD8-MDP1 (Fragment) OS=Homo sapiens GN=NEDD8-MDP1 PE=4 SV=1;>tr|F8VSA6|F8VSA6_HUMAN NEDD8 OS=Homo sapiens GN=NEDD8 PE=4 SV=1;>tr|E9PS38|E9PS38_HUMAN Protein NEDD8-MDP1 OS=Homo sapiens GN=NEDD8-MDP1 PE=4 SV=2;>tr|S4R3E9|S4R	6	4	4	0	25.4329	25.5371	25.6543	26.3025	25.8396	25.9175	0.380386	0.0379352	0.232299
Q6I9Y2;H7C5E3	Q6I9Y2	10;1	10;1	10;1	THO complex subunit 7 homolog	THOC7	>sp|Q6I9Y2|THOC7_HUMAN THO complex subunit 7 homolog OS=Homo sapiens GN=THOC7 PE=1 SV=3	2	10	10	10	26.7235	26.6818	26.6903	26.3492	26.4423	26.6063	-0.247984	0.037958	0.232299
C9JFR7;P99999;CON__P62894	C9JFR7;P99999	6;6;2	6;6;2	6;6;2	Cytochrome c	CYCS	>tr|C9JFR7|C9JFR7_HUMAN Cytochrome c (Fragment) OS=Homo sapiens GN=CYCS PE=2 SV=1;>sp|P99999|CYC_HUMAN Cytochrome c OS=Homo sapiens GN=CYCS PE=1 SV=2	3	6	6	6	28.5991	28.2531	28.3754	28.1059	27.8398	28.0766	-0.298773	0.0380529	0.232601
Q9H0B6;Q9H0B6-2;A8MZ87;A8MX29;C9JHT2;E9PM83;E9PP09;E9PQ02;E9PI24	Q9H0B6;Q9H0B6-2;A8MZ87	29;22;18;13;11;11;10;6;4	29;22;18;13;11;11;10;6;4	25;18;14;11;11;11;10;4;4	Kinesin light chain 2	KLC2	>sp|Q9H0B6|KLC2_HUMAN Kinesin light chain 2 OS=Homo sapiens GN=KLC2 PE=1 SV=1;>sp|Q9H0B6-2|KLC2_HUMAN Isoform 2 of Kinesin light chain 2 OS=Homo sapiens GN=KLC2;>tr|A8MZ87|A8MZ87_HUMAN Kinesin light chain 2 OS=Homo sapiens GN=KLC2 PE=2 SV=1	9	29	29	25	28.8359	28.8936	28.953	28.6909	28.8138	28.6847	-0.202721	0.0381145	0.232699
B3KVH8;Q9BUL5;B4DLK6;Q9BUL5-2;I3L0Y2;I3L4Q4;I3L1N0;I3L0X3;I3L2W6;I3L410	B3KVH8;Q9BUL5;B4DLK6;Q9BUL5-2;I3L0Y2;I3L4Q4;I3L1N0	5;5;4;3;3;3;3;1;1;1	5;5;4;3;3;3;3;1;1;1	5;5;4;3;3;3;3;1;1;1	PHD finger protein 23	PHF23	>tr|B3KVH8|B3KVH8_HUMAN PHD finger protein 23 OS=Homo sapiens GN=PHF23 PE=2 SV=1;>sp|Q9BUL5|PHF23_HUMAN PHD finger protein 23 OS=Homo sapiens GN=PHF23 PE=1 SV=1;>tr|B4DLK6|B4DLK6_HUMAN PHD finger protein 23 OS=Homo sapiens GN=PHF23 PE=2 SV=1;>sp|Q9BUL5-2|P	10	5	5	5	23.2037	21.5754	22.6269	20.8724	21.0811	21.0605	-1.56637	0.0383242	0.233428
Q06323;H0YNE3;Q06323-2;H0YLU2;H0YKK6	Q06323;H0YNE3;Q06323-2	18;17;17;8;6	18;17;17;8;6	18;17;17;8;6	Proteasome activator complex subunit 1	PSME1	>sp|Q06323|PSME1_HUMAN Proteasome activator complex subunit 1 OS=Homo sapiens GN=PSME1 PE=1 SV=1;>tr|H0YNE3|H0YNE3_HUMAN Proteasome activator complex subunit 1 OS=Homo sapiens GN=PSME1 PE=2 SV=1;>sp|Q06323-2|PSME1_HUMAN Isoform 2 of Proteasome activator co	5	18	18	18	31.2506	31.2568	31.159	31.1379	31.0264	31.09	-0.160574	0.0384079	0.233428
Q9BUJ2-2;Q9BUJ2;B7Z4B8;M0R3F1;Q9BUJ2-3;M0QYI8;Q9BUJ2-5;M0QYM5;M0R247	Q9BUJ2-2;Q9BUJ2;B7Z4B8;M0R3F1;Q9BUJ2-3	23;23;22;20;20;4;3;2;1	1;1;0;0;1;0;0;0;1	1;1;0;0;1;0;0;0;1	Heterogeneous nuclear ribonucleoprotein U-like protein 1	HNRNPUL1	>sp|Q9BUJ2-2|HNRL1_HUMAN Isoform 2 of Heterogeneous nuclear ribonucleoprotein U-like protein 1 OS=Homo sapiens GN=HNRNPUL1;>sp|Q9BUJ2|HNRL1_HUMAN Heterogeneous nuclear ribonucleoprotein U-like protein 1 OS=Homo sapiens GN=HNRNPUL1 PE=1 SV=2;>tr|B7Z4B8|B7Z4	9	23	1	1	24.7692	24.8045	24.9144	23.8597	21.0811	21.0605	-3.72342	0.0384157	0.233428
Q9UI26;Q9UI26-2;F8WDV0;D6RJB1;D6RCN7;E7EMB7;H0Y8M5	Q9UI26;Q9UI26-2;F8WDV0	14;14;13;3;2;1;1	14;14;13;3;2;1;1	14;14;13;3;2;1;1	Importin-11	IPO11	>sp|Q9UI26|IPO11_HUMAN Importin-11 OS=Homo sapiens GN=IPO11 PE=1 SV=1;>sp|Q9UI26-2|IPO11_HUMAN Isoform 2 of Importin-11 OS=Homo sapiens GN=IPO11;>tr|F8WDV0|F8WDV0_HUMAN Importin-11 OS=Homo sapiens GN=IPO11 PE=2 SV=1	7	14	14	14	27.5732	27.5511	27.487	27.4043	27.4569	27.3224	-0.146828	0.0384458	0.233428
Q96B58;F8W8I6;P31483;E5RGV5;C9JTN7;P31483-2;H7BY49;E5RG67	Q96B58;F8W8I6;P31483;E5RGV5;C9JTN7;P31483-2;H7BY49;E5RG67	5;5;5;4;4;4;3;3	3;3;3;2;2;2;2;1	3;3;3;2;2;2;2;1	Nucleolysin TIA-1 isoform p40	TIA1	>tr|Q96B58|Q96B58_HUMAN Nucleolysin TIA-1 isoform p40 OS=Homo sapiens GN=TIA1 PE=2 SV=1;>tr|F8W8I6|F8W8I6_HUMAN Nucleolysin TIA-1 isoform p40 OS=Homo sapiens GN=TIA1 PE=2 SV=1;>sp|P31483|TIA1_HUMAN Nucleolysin TIA-1 isoform p40 OS=Homo sapiens GN=TIA1 PE=1	8	5	3	3	25.5264	25.4861	25.5411	25.7635	25.5888	25.7823	0.237141	0.0384626	0.233428
P29034;R4GN49;Q5RHS7	P29034;R4GN49	3;2;1	3;2;1	3;2;1	Protein S100-A2	S100A2	>sp|P29034|S10A2_HUMAN Protein S100-A2 OS=Homo sapiens GN=S100A2 PE=1 SV=3;>tr|R4GN49|R4GN49_HUMAN Protein S100-A2 OS=Homo sapiens GN=S100A2 PE=4 SV=1	3	3	3	3	21.4138	21.8868	22.8937	25.0273	25.1183	23.1403	3.14051	0.038534	0.233584
Q9H6S3;Q9H6S3-3;E9PN68;E9PLN2;E9PNT0;E9PLH1;Q9H6S3-2	Q9H6S3;Q9H6S3-3	10;10;3;3;3;3;3	10;10;3;3;3;3;3	10;10;3;3;3;3;3	Epidermal growth factor receptor kinase substrate 8-like protein 2	EPS8L2	>sp|Q9H6S3|ES8L2_HUMAN Epidermal growth factor receptor kinase substrate 8-like protein 2 OS=Homo sapiens GN=EPS8L2 PE=1 SV=2;>sp|Q9H6S3-3|ES8L2_HUMAN Isoform 3 of Epidermal growth factor receptor kinase substrate 8-like protein 2 OS=Homo sapiens GN=EPS8L2	7	10	10	10	29.3707	29.247	29.2872	29.2076	29.0777	29.144	-0.143259	0.0386569	0.233781
P13797;B4DGB4;B7Z6M1;F8W8D8;U3KQI3;B4DI60;H7C4N2;F2Z2Z9	P13797;B4DGB4;B7Z6M1;F8W8D8	36;34;33;33;12;11;9;2	36;34;33;33;12;11;9;2	28;26;25;25;9;9;7;2	Plastin-3	PLS3	>sp|P13797|PLST_HUMAN Plastin-3 OS=Homo sapiens GN=PLS3 PE=1 SV=4;>tr|B4DGB4|B4DGB4_HUMAN Plastin-3 OS=Homo sapiens GN=PLS3 PE=2 SV=1;>tr|B7Z6M1|B7Z6M1_HUMAN Plastin-3 OS=Homo sapiens GN=PLS3 PE=2 SV=1;>tr|F8W8D8|F8W8D8_HUMAN Plastin-3 OS=Homo sapiens GN=P	8	36	36	28	31.175	31.1534	31.1813	31.0277	31.1121	30.9584	-0.147323	0.0387071	0.233781
P49407-2;P49407;J3KPP7;E9PM35;H0YET9;I3L0V6;K7EL17;Q68DZ5;P36575-2;P36575	P49407-2;P49407;J3KPP7;E9PM35	9;9;9;6;3;1;1;1;1;1	9;9;9;6;3;1;1;1;1;1	6;6;6;4;2;0;0;0;0;0	Beta-arrestin-1	ARRB1	>sp|P49407-2|ARRB1_HUMAN Isoform 1B of Beta-arrestin-1 OS=Homo sapiens GN=ARRB1;>sp|P49407|ARRB1_HUMAN Beta-arrestin-1 OS=Homo sapiens GN=ARRB1 PE=1 SV=2;>tr|J3KPP7|J3KPP7_HUMAN Beta-arrestin-1 OS=Homo sapiens GN=ARRB1 PE=2 SV=1;>tr|E9PM35|E9PM35_HUMAN Bet	10	9	9	6	26.0241	25.6746	25.6281	26.2767	26.1371	26.1297	0.462429	0.0387487	0.233781
P04035;P04035-3;P04035-2	P04035;P04035-3;P04035-2	8;8;7	8;8;7	8;8;7	3-hydroxy-3-methylglutaryl-coenzyme A reductase	HMGCR	>sp|P04035|HMDH_HUMAN 3-hydroxy-3-methylglutaryl-coenzyme A reductase OS=Homo sapiens GN=HMGCR PE=1 SV=1;>sp|P04035-3|HMDH_HUMAN Isoform 3 of 3-hydroxy-3-methylglutaryl-coenzyme A reductase OS=Homo sapiens GN=HMGCR;>sp|P04035-2|HMDH_HUMAN Isoform 2 of 3-hy	3	8	8	8	25.2849	25.2846	24.4511	25.7914	25.9416	25.8458	0.561135	0.0387497	0.233781
Q15397;S4R3K8	Q15397	21;1	21;1	21;1	Pumilio domain-containing protein KIAA0020	KIAA0020	>sp|Q15397|K0020_HUMAN Pumilio domain-containing protein KIAA0020 OS=Homo sapiens GN=KIAA0020 PE=1 SV=3	2	21	21	21	28.4625	28.4637	28.3333	28.2222	28.3085	28.2744	-0.188122	0.0388566	0.234149
Q6UXH1-4;Q6UXH1;Q6UXH1-6;Q6UXH1-5;A6PWM2;Q6UXH1-3;Q6UXH1-2	Q6UXH1-4;Q6UXH1;Q6UXH1-6;Q6UXH1-5;A6PWM2;Q6UXH1-3;Q6UXH1-2	5;5;5;5;4;4;4	5;5;5;5;4;4;4	5;5;5;5;4;4;4	Cysteine-rich with EGF-like domain protein 2	CRELD2	>sp|Q6UXH1-4|CREL2_HUMAN Isoform 4 of Cysteine-rich with EGF-like domain protein 2 OS=Homo sapiens GN=CRELD2;>sp|Q6UXH1|CREL2_HUMAN Cysteine-rich with EGF-like domain protein 2 OS=Homo sapiens GN=CRELD2 PE=1 SV=1;>sp|Q6UXH1-6|CREL2_HUMAN Isoform 6 of Cyste	7	5	5	5	25.3952	25.2327	25.3248	24.7175	24.1033	24.9019	-0.607241	0.0390804	0.23522
Q8IZL8;I3L3A8;C9JFV4;Q8IZL8-2;E7EV54;F8WDZ1;I3L445;I3L4P1;I3L1P4;I3L4M7	Q8IZL8;I3L3A8;C9JFV4;Q8IZL8-2;E7EV54;F8WDZ1	19;19;18;18;16;15;6;3;2;2	19;19;18;18;16;15;6;3;2;2	19;19;18;18;16;15;6;3;2;2	Proline-, glutamic acid- and leucine-rich protein 1	PELP1	>sp|Q8IZL8|PELP1_HUMAN Proline-, glutamic acid- and leucine-rich protein 1 OS=Homo sapiens GN=PELP1 PE=1 SV=2;>tr|I3L3A8|I3L3A8_HUMAN Proline-, glutamic acid- and leucine-rich protein 1 OS=Homo sapiens GN=PELP1 PE=2 SV=1;>tr|C9JFV4|C9JFV4_HUMAN Proline-, g	10	19	19	19	29.9371	29.9225	29.9316	29.8001	29.5587	29.7578	-0.173745	0.0393175	0.236368
P49368;P49368-2;B4DUR8;E9PRC8;Q5SZX6;Q5SZX9;E9PQ35;E9PM09;Q5SZW8	P49368;P49368-2;B4DUR8	41;39;37;13;13;7;6;6;6	41;39;37;13;13;7;6;6;6	41;39;37;13;13;7;6;6;6	T-complex protein 1 subunit gamma	CCT3	>sp|P49368|TCPG_HUMAN T-complex protein 1 subunit gamma OS=Homo sapiens GN=CCT3 PE=1 SV=4;>sp|P49368-2|TCPG_HUMAN Isoform 2 of T-complex protein 1 subunit gamma OS=Homo sapiens GN=CCT3;>tr|B4DUR8|B4DUR8_HUMAN T-complex protein 1 subunit gamma OS=Homo sapie	9	41	41	41	32.3679	32.4357	32.474	32.3442	32.282	32.3255	-0.110236	0.0394779	0.237053
O43719;Q5H919;Q5H918	O43719	15;7;7	15;7;7	15;7;7	HIV Tat-specific factor 1	HTATSF1	>sp|O43719|HTSF1_HUMAN HIV Tat-specific factor 1 OS=Homo sapiens GN=HTATSF1 PE=1 SV=1	3	15	15	15	27.8741	27.9894	27.924	27.7748	27.8532	27.7858	-0.138181	0.0396282	0.237473
P06493;P06493-2;E5RIU6;K7ELV5	P06493;P06493-2;E5RIU6	17;12;11;2	17;12;11;2	15;11;9;0	Cyclin-dependent kinase 1	CDK1	>sp|P06493|CDK1_HUMAN Cyclin-dependent kinase 1 OS=Homo sapiens GN=CDK1 PE=1 SV=3;>sp|P06493-2|CDK1_HUMAN Isoform 2 of Cyclin-dependent kinase 1 OS=Homo sapiens GN=CDK1;>tr|E5RIU6|E5RIU6_HUMAN Cyclin-dependent kinase 1 (Fragment) OS=Homo sapiens GN=CDK1 PE	4	17	17	15	30.803	30.7664	30.7159	30.8518	30.9003	31.0082	0.133948	0.0397021	0.237473
P46013;P46013-2	P46013;P46013-2	113;101	113;101	113;101	Antigen KI-67	MKI67	>sp|P46013|KI67_HUMAN Antigen KI-67 OS=Homo sapiens GN=MKI67 PE=1 SV=2;>sp|P46013-2|KI67_HUMAN Isoform Short of Antigen KI-67 OS=Homo sapiens GN=MKI67	2	113	113	113	29.9924	29.9553	30.0066	30.0633	30.1231	30.0366	0.0708974	0.0397289	0.237473
P80217;P80217-2	P80217;P80217-2	5;5	5;5	5;5	Interferon-induced 35 kDa protein	IFI35	>sp|P80217|IN35_HUMAN Interferon-induced 35 kDa protein OS=Homo sapiens GN=IFI35 PE=1 SV=5;>sp|P80217-2|IN35_HUMAN Isoform 2 of Interferon-induced 35 kDa protein OS=Homo sapiens GN=IFI35	2	5	5	5	24.6184	24.9982	24.7013	25.1472	25.8152	25.3968	0.695564	0.0397339	0.237473
A6NFI3	A6NFI3	11	11	11	Zinc finger protein 316	ZNF316	>sp|A6NFI3|ZN316_HUMAN Zinc finger protein 316 OS=Homo sapiens GN=ZNF316 PE=1 SV=1	1	11	11	11	26.5204	26.3955	26.5962	26.3265	25.9201	25.8856	-0.600331	0.0398172	0.237589
Q5JR08;P08134;E9PQH6	Q5JR08;P08134;E9PQH6	8;8;6	8;8;6	2;2;1	Rho-related GTP-binding protein RhoC	RHOC	>tr|Q5JR08|Q5JR08_HUMAN Rho-related GTP-binding protein RhoC (Fragment) OS=Homo sapiens GN=RHOC PE=2 SV=2;>sp|P08134|RHOC_HUMAN Rho-related GTP-binding protein RhoC OS=Homo sapiens GN=RHOC PE=1 SV=1;>tr|E9PQH6|E9PQH6_HUMAN Rho-related GTP-binding protein R	3	8	8	2	28.9102	29.0856	28.8696	28.4657	28.7108	28.7245	-0.199391	0.0398464	0.237589
H3BTB7;Q5JPH6;H3BRF5	H3BTB7;Q5JPH6;H3BRF5	12;12;12	12;12;12	12;12;12	Probable glutamate--tRNA ligase, mitochondrial	EARS2	>tr|H3BTB7|H3BTB7_HUMAN Probable glutamate--tRNA ligase, mitochondrial OS=Homo sapiens GN=EARS2 PE=2 SV=1;>sp|Q5JPH6|SYEM_HUMAN Probable glutamate--tRNA ligase, mitochondrial OS=Homo sapiens GN=EARS2 PE=1 SV=2;>tr|H3BRF5|H3BRF5_HUMAN KIAA1970 protein, isof	3	12	12	12	27.7257	27.6986	27.9172	27.3506	27.6101	27.4637	-0.261969	0.0399196	0.237747
B4DXZ6;P51114;P51114-3;P51114-2;E9PFF5;E7EU85;C9JZE0;C9JY20;H7C4S4;C9JAJ4;C9J5B4;C9IZ22	B4DXZ6;P51114;P51114-3;P51114-2;E9PFF5;E7EU85	19;19;17;16;15;14;6;6;6;4;3;3	19;19;17;16;15;14;6;6;6;4;3;3	17;17;15;14;13;12;6;6;6;4;3;3	Fragile X mental retardation syndrome-related protein 1	FXR1	>tr|B4DXZ6|B4DXZ6_HUMAN Fragile X mental retardation syndrome-related protein 1 OS=Homo sapiens GN=FXR1 PE=2 SV=1;>sp|P51114|FXR1_HUMAN Fragile X mental retardation syndrome-related protein 1 OS=Homo sapiens GN=FXR1 PE=1 SV=3;>sp|P51114-3|FXR1_HUMAN Isofor	12	19	19	17	28.9804	28.8728	28.9107	28.8235	28.7024	28.8001	-0.110535	0.0400146	0.238036
P55081	P55081	8	8	8	Microfibrillar-associated protein 1	MFAP1	>sp|P55081|MFAP1_HUMAN Microfibrillar-associated protein 1 OS=Homo sapiens GN=MFAP1 PE=1 SV=2	1	8	8	8	26.1758	26.4952	26.1712	25.8414	25.9906	25.9623	-0.213499	0.0401054	0.238298
Q8IY26	Q8IY26	2	2	2	Presqualene diphosphate phosphatase	PPAPDC2	>sp|Q8IY26|PPAC2_HUMAN Presqualene diphosphate phosphatase OS=Homo sapiens GN=PPAPDC2 PE=1 SV=3	1	2	2	2	22.2419	22.1593	22.5333	23.2079	22.7619	22.7102	0.520031	0.0402671	0.238735
Q9UMS0-3;Q9UMS0;C9J8Q1;F8W9P7;Q9UMS0-2;H7C537	Q9UMS0-3;Q9UMS0;C9J8Q1;F8W9P7;Q9UMS0-2;H7C537	3;3;2;2;2;2	3;3;2;2;2;2	3;3;2;2;2;2	NFU1 iron-sulfur cluster scaffold homolog, mitochondrial	NFU1	>sp|Q9UMS0-3|NFU1_HUMAN Isoform 3 of NFU1 iron-sulfur cluster scaffold homolog, mitochondrial OS=Homo sapiens GN=NFU1;>sp|Q9UMS0|NFU1_HUMAN NFU1 iron-sulfur cluster scaffold homolog, mitochondrial OS=Homo sapiens GN=NFU1 PE=1 SV=2;>tr|C9J8Q1|C9J8Q1_HUMAN N	6	3	3	3	25.2571	24.8594	24.81	23.9823	21.0811	21.0605	-3.77836	0.0402725	0.238735
Q8N6C5-2;Q8N6C5;Q8N6C5-4	Q8N6C5-2;Q8N6C5;Q8N6C5-4	4;4;4	4;4;4	4;4;4	Immunoglobulin superfamily member 1	IGSF1	>sp|Q8N6C5-2|IGSF1_HUMAN Isoform 2 of Immunoglobulin superfamily member 1 OS=Homo sapiens GN=IGSF1;>sp|Q8N6C5|IGSF1_HUMAN Immunoglobulin superfamily member 1 OS=Homo sapiens GN=IGSF1 PE=1 SV=3;>sp|Q8N6C5-4|IGSF1_HUMAN Isoform 4 of Immunoglobulin superfamil	3	4	4	4	24.0175	24.304	24.4343	20.8724	22.7429	23.0098	-1.56106	0.0403561	0.238953
P20340-2;P20340;P20340-4;H0YGL6;P20340-3;H7BYW1;F5H3K7;F5GX61;Q9NRW1;J3KR73;B7Z337;C9JB90;C9JU14;C9J0I2;Q14964	P20340-2;P20340;P20340-4;H0YGL6;P20340-3;H7BYW1	9;9;6;6;5;5;4;4;4;3;3;2;2;1;1	9;9;6;6;5;5;4;4;4;3;3;2;2;1;1	9;9;6;6;5;5;4;4;4;3;3;2;2;1;1	Ras-related protein Rab-6A	RAB6A	>sp|P20340-2|RAB6A_HUMAN Isoform 2 of Ras-related protein Rab-6A OS=Homo sapiens GN=RAB6A;>sp|P20340|RAB6A_HUMAN Ras-related protein Rab-6A OS=Homo sapiens GN=RAB6A PE=1 SV=3;>sp|P20340-4|RAB6A_HUMAN Isoform 4 of Ras-related protein Rab-6A OS=Homo sapiens	15	9	9	9	31.4344	31.6104	31.3879	31.2756	31.2295	31.2956	-0.158708	0.0404632	0.238965
Q15904;A6QRJ1;A6NLC6;H7C2Y8;H7C0T7;F2Z3L8	Q15904	10;4;3;1;1;1	10;4;3;1;1;1	10;4;3;1;1;1	V-type proton ATPase subunit S1	ATP6AP1	>sp|Q15904|VAS1_HUMAN V-type proton ATPase subunit S1 OS=Homo sapiens GN=ATP6AP1 PE=1 SV=2	6	10	10	10	28.6702	28.7955	28.4837	28.4166	27.8973	27.9532	-0.71702	0.0405372	0.238965
Q9H467	Q9H467	7	7	7	CUE domain-containing protein 2	CUEDC2	>sp|Q9H467|CUED2_HUMAN CUE domain-containing protein 2 OS=Homo sapiens GN=CUEDC2 PE=1 SV=1	1	7	7	7	25.5012	25.5708	25.4855	25.3835	25.186	25.3705	-0.130656	0.0405668	0.238965
Q96EY4;H0Y9X1;D6RA57;D6RE67;D6RC31	Q96EY4;H0Y9X1;D6RA57;D6RE67;D6RC31	8;8;6;5;5	8;8;6;5;5	8;8;6;5;5	Translation machinery-associated protein 16	TMA16	>sp|Q96EY4|TMA16_HUMAN Translation machinery-associated protein 16 OS=Homo sapiens GN=TMA16 PE=1 SV=2;>tr|H0Y9X1|H0Y9X1_HUMAN Translation machinery-associated protein 16 (Fragment) OS=Homo sapiens GN=TMA16 PE=4 SV=1;>tr|D6RA57|D6RA57_HUMAN Translation mach	5	8	8	8	27.4462	27.4567	27.2646	27.1792	27.1737	27.2321	-0.266953	0.0405875	0.238965
Q6P4Q7;Q6P4Q7-2;Q9H8M5-3	Q6P4Q7	14;4;3	14;4;3	10;4;0	Metal transporter CNNM4	CNNM4	>sp|Q6P4Q7|CNNM4_HUMAN Metal transporter CNNM4 OS=Homo sapiens GN=CNNM4 PE=1 SV=3	3	14	14	10	25.2436	25.1908	25.4474	25.4809	25.6865	25.7939	0.442921	0.0406227	0.238965
O75251;F5H5N1;B3KRI2;F5GXJ1	O75251;F5H5N1;B3KRI2;F5GXJ1	4;3;3;3	4;3;3;3	4;3;3;3	NADH dehydrogenase [ubiquinone] iron-sulfur protein 7, mitochondrial	NDUFS7	>sp|O75251|NDUS7_HUMAN NADH dehydrogenase [ubiquinone] iron-sulfur protein 7, mitochondrial OS=Homo sapiens GN=NDUFS7 PE=1 SV=3;>tr|F5H5N1|F5H5N1_HUMAN NADH dehydrogenase [ubiquinone] iron-sulfur protein 7, mitochondrial OS=Homo sapiens GN=NDUFS7 PE=2 SV=1	4	4	4	4	28.1718	28.0783	28.0067	27.8256	27.6532	27.9329	-0.252712	0.0406576	0.238965
Q9Y5J6;F2Z2B0	Q9Y5J6	5;1	5;1	5;1	Mitochondrial import inner membrane translocase subunit Tim10 B	TIMM10B	>sp|Q9Y5J6|T10B_HUMAN Mitochondrial import inner membrane translocase subunit Tim10 B OS=Homo sapiens GN=TIMM10B PE=1 SV=1	2	5	5	5	25.8285	25.9593	26.0712	25.7557	25.5244	25.6967	-0.262656	0.0407177	0.238965
Q9P0J0;J3KN00;B4DF76;B4DEZ3;K7EJE1;E7ENQ6;U3KQP3;K7EP87	Q9P0J0;J3KN00;B4DF76;B4DEZ3;K7EJE1;E7ENQ6	7;7;6;5;5;5;3;1	7;7;6;5;5;5;3;1	7;7;6;5;5;5;3;1	NADH dehydrogenase [ubiquinone] 1 alpha subcomplex subunit 13	NDUFA13;YJEFN3	>sp|Q9P0J0|NDUAD_HUMAN NADH dehydrogenase [ubiquinone] 1 alpha subcomplex subunit 13 OS=Homo sapiens GN=NDUFA13 PE=1 SV=3;>tr|J3KN00|J3KN00_HUMAN NADH dehydrogenase (Ubiquinone) 1 alpha subcomplex, 13 OS=Homo sapiens GN=NDUFA13 PE=4 SV=1;>tr|B4DF76|B4DF76_	8	7	7	7	29.4772	29.384	29.1214	28.873	28.9078	29.0843	-0.476223	0.0407326	0.238965
Q9BRT6	Q9BRT6	2	2	2	Protein LLP homolog	LLPH	>sp|Q9BRT6|LLPH_HUMAN Protein LLP homolog OS=Homo sapiens GN=LLPH PE=2 SV=1	1	2	2	2	25.1149	25.1538	24.7009	24.1543	24.6491	24.3378	-0.777063	0.0407916	0.239036
O95857;F8VS78;F8VWE0;Q12999;F8VNT7;F8VP43	O95857;F8VS78;F8VWE0;Q12999	5;3;3;3;2;2	5;3;3;3;2;2	5;3;3;3;2;2	Tetraspanin-13;Tetraspanin-31	TSPAN13;TSPAN31	>sp|O95857|TSN13_HUMAN Tetraspanin-13 OS=Homo sapiens GN=TSPAN13 PE=2 SV=1;>tr|F8VS78|F8VS78_HUMAN Tetraspanin-31 OS=Homo sapiens GN=TSPAN31 PE=2 SV=1;>tr|F8VWE0|F8VWE0_HUMAN Tetraspanin-31 OS=Homo sapiens GN=TSPAN31 PE=2 SV=1;>sp|Q12999|TSN31_HUMAN Tetras	6	5	5	5	27.0833	27.3426	27.4674	27.0386	26.8476	26.8486	-0.493971	0.0408647	0.239132
O95067;H0YMP3	O95067;H0YMP3	7;4	6;3	6;3	G2/mitotic-specific cyclin-B2	CCNB2	>sp|O95067|CCNB2_HUMAN G2/mitotic-specific cyclin-B2 OS=Homo sapiens GN=CCNB2 PE=1 SV=1;>tr|H0YMP3|H0YMP3_HUMAN G2/mitotic-specific cyclin-B2 OS=Homo sapiens GN=CCNB2 PE=2 SV=1	2	7	6	6	24.3091	24.022	24.2267	25.5872	24.5521	25.2377	1.01104	0.0409017	0.239132
Q9P0W2-3;Q9P0W2-2;Q9P0W2;C9J8X5;C9JQA7;C9K049	Q9P0W2-3;Q9P0W2-2;Q9P0W2	8;7;7;2;1;1	8;7;7;2;1;1	3;2;2;1;1;1	SWI/SNF-related matrix-associated actin-dependent regulator of chromatin subfamily E member 1-related	HMG20B	>sp|Q9P0W2-3|HM20B_HUMAN Isoform 3 of SWI/SNF-related matrix-associated actin-dependent regulator of chromatin subfamily E member 1-related OS=Homo sapiens GN=HMG20B;>sp|Q9P0W2-2|HM20B_HUMAN Isoform 2 of SWI/SNF-related matrix-associated actin-dependent re	6	8	8	3	26.7761	26.6926	26.6418	26.5392	26.2639	26.4818	-0.210757	0.0410074	0.239476
Q92499	Q92499	37	37	37	ATP-dependent RNA helicase DDX1	DDX1	>sp|Q92499|DDX1_HUMAN ATP-dependent RNA helicase DDX1 OS=Homo sapiens GN=DDX1 PE=1 SV=2	1	37	37	37	29.5975	29.5576	29.5038	29.6696	29.6206	29.7194	0.11202	0.0411904	0.240253
Q9BVJ7	Q9BVJ7	11	11	11	Dual specificity protein phosphatase 23	DUSP23	>sp|Q9BVJ7|DUS23_HUMAN Dual specificity protein phosphatase 23 OS=Homo sapiens GN=DUSP23 PE=1 SV=1	1	11	11	11	28.4961	28.6415	28.7835	28.24	28.3071	28.4509	-0.334433	0.0412737	0.240253
Q8WXF1;Q8WXF1-2;REV__Q8IVF4	Q8WXF1;Q8WXF1-2	22;18;1	21;17;1	21;17;1	Paraspeckle component 1	PSPC1	>sp|Q8WXF1|PSPC1_HUMAN Paraspeckle component 1 OS=Homo sapiens GN=PSPC1 PE=1 SV=1;>sp|Q8WXF1-2|PSPC1_HUMAN Isoform 2 of Paraspeckle component 1 OS=Homo sapiens GN=PSPC1	3	22	21	21	29.592	29.5611	29.5249	29.5078	29.4147	29.4607	-0.100344	0.0412817	0.240253
Q9NPJ6;Q9NPJ6-2;Q5T911	Q9NPJ6;Q9NPJ6-2;Q5T911	3;2;2	3;2;2	3;2;2	Mediator of RNA polymerase II transcription subunit 4	MED4	>sp|Q9NPJ6|MED4_HUMAN Mediator of RNA polymerase II transcription subunit 4 OS=Homo sapiens GN=MED4 PE=1 SV=1;>sp|Q9NPJ6-2|MED4_HUMAN Isoform 2 of Mediator of RNA polymerase II transcription subunit 4 OS=Homo sapiens GN=MED4;>tr|Q5T911|Q5T911_HUMAN Mediato	3	3	3	3	24.4735	23.815	24.686	23.439	21.0811	21.0605	-3.39243	0.041432	0.240853
Q86U86-5;Q86U86-4;Q86U86-7;Q86U86-3;Q86U86-9;Q86U86-2;Q86U86-8;Q86U86;E7EVG2;H0Y5B5;Q86U86-6;C9JPI5;C9JQF1	Q86U86-5;Q86U86-4;Q86U86-7;Q86U86-3;Q86U86-9;Q86U86-2;Q86U86-8;Q86U86;E7EVG2;H0Y5B5;Q86U86-6	27;27;27;27;27;27;27;27;23;20;15;3;1	27;27;27;27;27;27;27;27;23;20;15;3;1	27;27;27;27;27;27;27;27;23;20;15;3;1	Protein polybromo-1	PBRM1	>sp|Q86U86-5|PB1_HUMAN Isoform 5 of Protein polybromo-1 OS=Homo sapiens GN=PBRM1;>sp|Q86U86-4|PB1_HUMAN Isoform 4 of Protein polybromo-1 OS=Homo sapiens GN=PBRM1;>sp|Q86U86-7|PB1_HUMAN Isoform 7 of Protein polybromo-1 OS=Homo sapiens GN=PBRM1;>sp|Q86U86-3|	13	27	27	27	27.0363	26.9313	26.9458	27.3801	27.1244	27.168	0.222257	0.0415993	0.241292
Q9P021	Q9P021	2	2	2	Cysteine-rich PDZ-binding protein	CRIPT	>sp|Q9P021|CRIPT_HUMAN Cysteine-rich PDZ-binding protein OS=Homo sapiens GN=CRIPT PE=1 SV=1	1	2	2	2	24.5844	24.3023	24.1476	23.1796	24.0016	23.2077	-1.09456	0.0416927	0.241292
P21796;C9JI87	P21796;C9JI87	19;12	19;12	19;12	Voltage-dependent anion-selective channel protein 1	VDAC1	>sp|P21796|VDAC1_HUMAN Voltage-dependent anion-selective channel protein 1 OS=Homo sapiens GN=VDAC1 PE=1 SV=2;>tr|C9JI87|C9JI87_HUMAN Voltage-dependent anion-selective channel protein 1 (Fragment) OS=Homo sapiens GN=VDAC1 PE=2 SV=1	2	19	19	19	31.4029	31.3767	31.3994	31.6184	31.4474	31.6031	0.203732	0.0417508	0.241292
Q9BYT8;E9PCB6;H0YAK4;H0YAF7	Q9BYT8;E9PCB6;H0YAK4	16;13;10;5	16;13;10;5	16;13;10;5	Neurolysin, mitochondrial	NLN	>sp|Q9BYT8|NEUL_HUMAN Neurolysin, mitochondrial OS=Homo sapiens GN=NLN PE=1 SV=1;>tr|E9PCB6|E9PCB6_HUMAN Neurolysin, mitochondrial OS=Homo sapiens GN=NLN PE=2 SV=1;>tr|H0YAK4|H0YAK4_HUMAN Neurolysin, mitochondrial (Fragment) OS=Homo sapiens GN=NLN PE=2 SV=	4	16	16	16	28.4275	28.4091	28.4151	28.5165	28.4977	28.642	0.101313	0.0417873	0.241292
Q92542-2;Q92542;E7ENA9;F6Y097;Q5T205;H0Y3Z4;Q5T209;H0Y6T7;Q5T210	Q92542-2;Q92542;E7ENA9;F6Y097;Q5T205;H0Y3Z4	8;8;6;6;4;4;3;3;2	8;8;6;6;4;4;3;3;2	8;8;6;6;4;4;3;3;2	Nicastrin	NCSTN	>sp|Q92542-2|NICA_HUMAN Isoform 2 of Nicastrin OS=Homo sapiens GN=NCSTN;>sp|Q92542|NICA_HUMAN Nicastrin OS=Homo sapiens GN=NCSTN PE=1 SV=2;>tr|E7ENA9|E7ENA9_HUMAN Nicastrin OS=Homo sapiens GN=NCSTN PE=2 SV=2;>tr|F6Y097|F6Y097_HUMAN Nicastrin OS=Homo sapien	9	8	8	8	27.4492	27.4536	27.5184	27.5649	27.6297	27.5382	0.111287	0.0418325	0.241292
R4GMU8;E9PLX3;O43504	R4GMU8;E9PLX3;O43504	2;2;2	2;2;2	2;2;2	Ragulator complex protein LAMTOR5	LAMTOR5	>tr|R4GMU8|R4GMU8_HUMAN Ragulator complex protein LAMTOR5 OS=Homo sapiens GN=LAMTOR5 PE=4 SV=1;>tr|E9PLX3|E9PLX3_HUMAN Ragulator complex protein LAMTOR5 OS=Homo sapiens GN=LAMTOR5 PE=4 SV=1;>sp|O43504|LTOR5_HUMAN Ragulator complex protein LAMTOR5 OS=Homo s	3	2	2	2	26.1809	25.3224	26.119	25.1493	25.0306	24.6403	-1.08836	0.0418566	0.241292
P11216;H0Y4Z6	P11216	37;11	37;11	27;8	Glycogen phosphorylase, brain form	PYGB	>sp|P11216|PYGB_HUMAN Glycogen phosphorylase, brain form OS=Homo sapiens GN=PYGB PE=1 SV=5	2	37	37	27	30.1792	30.2582	30.0814	30.0521	29.904	29.9722	-0.206999	0.0418856	0.241292
P11586;F5H2F4;V9GYY3	P11586;F5H2F4	44;42;5	44;42;5	44;42;5	C-1-tetrahydrofolate synthase, cytoplasmic;Methylenetetrahydrofolate dehydrogenase;Methenyltetrahydrofolate cyclohydrolase;Formyltetrahydrofolate synthetase;C-1-tetrahydrofolate synthase, cytoplasmic, N-terminally processed	MTHFD1	>sp|P11586|C1TC_HUMAN C-1-tetrahydrofolate synthase, cytoplasmic OS=Homo sapiens GN=MTHFD1 PE=1 SV=3;>tr|F5H2F4|F5H2F4_HUMAN C-1-tetrahydrofolate synthase, cytoplasmic OS=Homo sapiens GN=MTHFD1 PE=2 SV=1	3	44	44	44	31.3601	31.3064	31.3744	31.4188	31.4005	31.4573	0.0586927	0.0419062	0.241292
Q16630;Q16630-2;Q16630-3;F8WJN3;F8W084	Q16630;Q16630-2;Q16630-3;F8WJN3	17;17;16;16;2	17;17;16;16;2	17;17;16;16;2	Cleavage and polyadenylation specificity factor subunit 6	CPSF6	>sp|Q16630|CPSF6_HUMAN Cleavage and polyadenylation specificity factor subunit 6 OS=Homo sapiens GN=CPSF6 PE=1 SV=2;>sp|Q16630-2|CPSF6_HUMAN Isoform 2 of Cleavage and polyadenylation specificity factor subunit 6 OS=Homo sapiens GN=CPSF6;>sp|Q16630-3|CPSF6_	5	17	17	17	28.9373	28.9835	28.9525	28.8259	28.7582	28.9022	-0.126618	0.0421141	0.241292
Q14126	Q14126	9	9	9	Desmoglein-2	DSG2	>sp|Q14126|DSG2_HUMAN Desmoglein-2 OS=Homo sapiens GN=DSG2 PE=1 SV=2	1	9	9	9	25.5387	25.6156	25.7544	26.2858	25.8972	25.9436	0.328044	0.0421332	0.241292
O00418;H3BRH4	O00418;H3BRH4	7;4	7;4	7;4	Eukaryotic elongation factor 2 kinase	EEF2K	>sp|O00418|EF2K_HUMAN Eukaryotic elongation factor 2 kinase OS=Homo sapiens GN=EEF2K PE=1 SV=2;>tr|H3BRH4|H3BRH4_HUMAN Eukaryotic elongation factor 2 kinase OS=Homo sapiens GN=EEF2K PE=2 SV=1	2	7	7	7	25.205	25.2642	25.5664	24.9007	23.6837	24.1759	-1.08832	0.0421844	0.241292
P55809;E9PDW2;B7Z528	P55809;E9PDW2;B7Z528	6;5;3	6;5;3	6;5;3	Succinyl-CoA:3-ketoacid coenzyme A transferase 1, mitochondrial	OXCT1	>sp|P55809|SCOT1_HUMAN Succinyl-CoA:3-ketoacid coenzyme A transferase 1, mitochondrial OS=Homo sapiens GN=OXCT1 PE=1 SV=1;>tr|E9PDW2|E9PDW2_HUMAN Succinyl-CoA:3-ketoacid coenzyme A transferase 1, mitochondrial OS=Homo sapiens GN=OXCT1 PE=2 SV=1;>tr|B7Z528|	3	6	6	6	25.141	24.9019	25.2297	25.4863	26.1942	25.6611	0.520086	0.0422586	0.241292
O95478;H0YAI9	O95478	13;4	13;4	13;4	Ribosome biogenesis protein NSA2 homolog	NSA2	>sp|O95478|NSA2_HUMAN Ribosome biogenesis protein NSA2 homolog OS=Homo sapiens GN=NSA2 PE=1 SV=1	2	13	13	13	27.2405	27.3302	27.3881	27.0742	27.2251	27.1	-0.230144	0.0422752	0.241292
F5GX09;Q5HYJ3;Q5HYJ3-2;B2R9C2;Q8TAV0-5;Q8TAV0-2;E9PQL1;Q8TAV0;Q8TAV0-4;Q8TAV0-3	F5GX09;Q5HYJ3;Q5HYJ3-2;B2R9C2	3;3;2;2;1;1;1;1;1;1	3;3;2;2;1;1;1;1;1;1	3;3;2;2;1;1;1;1;1;1	Protein FAM76B	FAM76B	>tr|F5GX09|F5GX09_HUMAN Protein FAM76B OS=Homo sapiens GN=FAM76B PE=2 SV=1;>sp|Q5HYJ3|FA76B_HUMAN Protein FAM76B OS=Homo sapiens GN=FAM76B PE=1 SV=3;>sp|Q5HYJ3-2|FA76B_HUMAN Isoform 2 of Protein FAM76B OS=Homo sapiens GN=FAM76B;>tr|B2R9C2|B2R9C2_HUMAN Fami	10	3	3	3	27.0634	27.3221	27.0407	26.7608	26.1093	26.6288	-0.434611	0.0423143	0.241292
Q6NT55	Q6NT55	5	5	4	Cytochrome P450 4F22	CYP4F22	>sp|Q6NT55|CP4FN_HUMAN Cytochrome P450 4F22 OS=Homo sapiens GN=CYP4F22 PE=2 SV=1	1	5	5	4	23.9849	23.083	24.0558	24.6998	24.483	24.9589	0.714865	0.0423288	0.241292
Q14651;C9JAM8;C9J359;C9J0F3;C9JAM3;C9JVY2;C9JU08	Q14651;C9JAM8	18;10;2;2;1;1;1	15;8;2;2;1;1;1	15;8;2;2;1;1;1	Plastin-1	PLS1	>sp|Q14651|PLSI_HUMAN Plastin-1 OS=Homo sapiens GN=PLS1 PE=1 SV=2;>tr|C9JAM8|C9JAM8_HUMAN Plastin-1 (Fragment) OS=Homo sapiens GN=PLS1 PE=2 SV=1	7	18	15	15	27.7767	27.4502	27.6517	27.3858	27.258	27.3341	-0.317599	0.0423738	0.241292
P30038;P30038-2;P30038-3;Q5TF55	P30038;P30038-2;P30038-3	11;10;10;3	11;10;10;3	11;10;10;3	Delta-1-pyrroline-5-carboxylate dehydrogenase, mitochondrial	ALDH4A1	>sp|P30038|AL4A1_HUMAN Delta-1-pyrroline-5-carboxylate dehydrogenase, mitochondrial OS=Homo sapiens GN=ALDH4A1 PE=1 SV=3;>sp|P30038-2|AL4A1_HUMAN Isoform 2 of Delta-1-pyrroline-5-carboxylate dehydrogenase, mitochondrial OS=Homo sapiens GN=ALDH4A1;>sp|P3003	4	11	11	11	26.2365	26.0325	26.1323	26.3718	26.591	26.3264	0.239552	0.0424262	0.241292
Q9NQW6;Q9NQW6-2;H7C3S1;H7C1C2;H7C1K5;C9JJT6;H7C0Y6;H7C167	Q9NQW6;Q9NQW6-2	25;24;6;4;4;2;1;1	25;24;6;4;4;2;1;1	25;24;6;4;4;2;1;1	Actin-binding protein anillin	ANLN	>sp|Q9NQW6|ANLN_HUMAN Actin-binding protein anillin OS=Homo sapiens GN=ANLN PE=1 SV=2;>sp|Q9NQW6-2|ANLN_HUMAN Isoform 2 of Actin-binding protein anillin OS=Homo sapiens GN=ANLN	8	25	25	25	26.9641	26.9219	26.7956	26.5822	26.7695	26.677	-0.244872	0.0424979	0.241292
P16949;P16949-2;A2A2D0	P16949;P16949-2;A2A2D0	14;12;10	14;12;10	10;8;6	Stathmin	STMN1	>sp|P16949|STMN1_HUMAN Stathmin OS=Homo sapiens GN=STMN1 PE=1 SV=3;>sp|P16949-2|STMN1_HUMAN Isoform 2 of Stathmin OS=Homo sapiens GN=STMN1;>tr|A2A2D0|A2A2D0_HUMAN Stathmin (Fragment) OS=Homo sapiens GN=STMN1 PE=2 SV=2	3	14	14	10	30.2869	30.4187	30.2184	30.1793	30.0216	30.0539	-0.232986	0.0425068	0.241292
P62333;H0YJC0;H0YJS8;H0YJX2;H0YJE9;H0YJT1;H0YJD2;H0YJY8	P62333;H0YJC0	26;13;11;6;3;3;2;2	26;13;11;6;3;3;2;2	26;13;11;6;3;3;2;2	26S protease regulatory subunit 10B	PSMC6	>sp|P62333|PRS10_HUMAN 26S protease regulatory subunit 10B OS=Homo sapiens GN=PSMC6 PE=1 SV=1;>tr|H0YJC0|H0YJC0_HUMAN 26S protease regulatory subunit 10B (Fragment) OS=Homo sapiens GN=PSMC6 PE=4 SV=1	8	26	26	26	29.9166	29.9003	29.8365	29.4453	29.7622	29.6113	-0.289041	0.0425078	0.241292
Q5T447;Q5T447-2	Q5T447	8;2	8;2	8;2	E3 ubiquitin-protein ligase HECTD3	HECTD3	>sp|Q5T447|HECD3_HUMAN E3 ubiquitin-protein ligase HECTD3 OS=Homo sapiens GN=HECTD3 PE=1 SV=1	2	8	8	8	25.4663	25.8567	25.8273	26.0749	26.0698	26.304	0.247601	0.0425472	0.241292
Q9P289;B4E0Y9;Q8NBY1;Q9P289-2;Q9P289-3;C9JDH9;C9JJV0	Q9P289;B4E0Y9;Q8NBY1;Q9P289-2;Q9P289-3	13;13;12;11;9;3;2	13;13;12;11;9;3;2	7;7;6;6;4;0;0	Serine/threonine-protein kinase MST4	MST4	>sp|Q9P289|MST4_HUMAN Serine/threonine-protein kinase MST4 OS=Homo sapiens GN=MST4 PE=1 SV=2;>tr|B4E0Y9|B4E0Y9_HUMAN Serine/threonine-protein kinase MST4 OS=Homo sapiens GN=MST4 PE=2 SV=1;>tr|Q8NBY1|Q8NBY1_HUMAN Serine/threonine-protein kinase MST4 OS=Homo	7	13	13	7	27.6235	27.7336	27.6541	27.5866	27.5683	27.5587	-0.0857647	0.0426246	0.241292
Q69YU5	Q69YU5	2	2	2	Uncharacterized protein C12orf73	C12orf73	>sp|Q69YU5|CL073_HUMAN Uncharacterized protein C12orf73 OS=Homo sapiens GN=C12orf73 PE=2 SV=2	1	2	2	2	24.5512	24.6496	24.4917	20.8724	23.0618	23.165	-1.4894	0.0426308	0.241292
P49006	P49006	4	4	4	MARCKS-related protein	MARCKSL1	>sp|P49006|MRP_HUMAN MARCKS-related protein OS=Homo sapiens GN=MARCKSL1 PE=1 SV=2	1	4	4	4	25.4368	25.2447	25.2563	25.8203	25.7061	25.4701	0.449709	0.0427558	0.241292
Q4G0F5	Q4G0F5	6	4	4	Vacuolar protein sorting-associated protein 26B	VPS26B	>sp|Q4G0F5|VP26B_HUMAN Vacuolar protein sorting-associated protein 26B OS=Homo sapiens GN=VPS26B PE=1 SV=2	1	6	4	4	23.4263	23.6573	23.8649	22.499	21.0811	22.7194	-1.15832	0.0427758	0.241292
Q9H6R3;Q9H6R3-2;F8VZB4;REV__Q9NYC9-2;REV__E7EP17;REV__Q9NYC9	Q9H6R3;Q9H6R3-2	6;4;1;1;1;1	6;4;1;1;1;1	6;4;1;1;1;1	Acyl-CoA synthetase short-chain family member 3, mitochondrial	ACSS3	>sp|Q9H6R3|ACSS3_HUMAN Acyl-CoA synthetase short-chain family member 3, mitochondrial OS=Homo sapiens GN=ACSS3 PE=1 SV=1;>sp|Q9H6R3-2|ACSS3_HUMAN Isoform 2 of Acyl-CoA synthetase short-chain family member 3, mitochondrial OS=Homo sapiens GN=ACSS3	6	6	6	6	23.7083	23.7347	24.0611	24.9748	24.9957	24.1572	1.2401	0.0428214	0.241292
O43181;H0Y9M8	O43181;H0Y9M8	6;3	6;3	6;3	NADH dehydrogenase [ubiquinone] iron-sulfur protein 4, mitochondrial	NDUFS4	>sp|O43181|NDUS4_HUMAN NADH dehydrogenase [ubiquinone] iron-sulfur protein 4, mitochondrial OS=Homo sapiens GN=NDUFS4 PE=1 SV=1;>tr|H0Y9M8|H0Y9M8_HUMAN NADH dehydrogenase [ubiquinone] iron-sulfur protein 4, mitochondrial (Fragment) OS=Homo sapiens GN=NDUFS	2	6	6	6	26.1654	26.1287	25.9907	25.8667	25.9385	25.955	-0.190187	0.0428415	0.241292
Q9Y605	Q9Y605	3	3	3	MORF4 family-associated protein 1	MRFAP1	>sp|Q9Y605|MOFA1_HUMAN MORF4 family-associated protein 1 OS=Homo sapiens GN=MRFAP1 PE=1 SV=1	1	3	3	3	26.3043	26.4345	26.5693	26.0448	25.3325	24.8814	-1.10201	0.0429097	0.241292
P98175-2;P98175;P98175-4;P98175-3	P98175-2;P98175;P98175-4;P98175-3	14;14;13;13	14;14;13;13	12;12;11;11	RNA-binding protein 10	RBM10	>sp|P98175-2|RBM10_HUMAN Isoform 2 of RNA-binding protein 10 OS=Homo sapiens GN=RBM10;>sp|P98175|RBM10_HUMAN RNA-binding protein 10 OS=Homo sapiens GN=RBM10 PE=1 SV=3;>sp|P98175-4|RBM10_HUMAN Isoform 4 of RNA-binding protein 10 OS=Homo sapiens GN=RBM10;>sp	4	14	14	12	26.7787	26.8489	26.7039	26.5166	26.5092	26.684	-0.262045	0.0429135	0.241292
Q99598;C4P0D6;C4P0D8;Q5VVQ1;C4P0D4;Q9NRI2	Q99598;C4P0D6;C4P0D8;Q5VVQ1;C4P0D4	13;10;10;9;7;2	13;10;10;9;7;2	13;10;10;9;7;2	Translin-associated protein X	TSNAX;DISC1	>sp|Q99598|TSNAX_HUMAN Translin-associated protein X OS=Homo sapiens GN=TSNAX PE=1 SV=1;>tr|C4P0D6|C4P0D6_HUMAN Disrupted in schizophrenia 1 isoform 49 OS=Homo sapiens GN=DISC1 PE=2 SV=1;>tr|C4P0D8|C4P0D8_HUMAN Disrupted in schizophrenia 1 isoform 51 OS=Ho	6	13	13	13	27.6352	27.5725	27.5163	27.2189	27.4226	27.419	-0.153458	0.042955	0.241292
Q08J23;Q08J23-2;Q08J23-3	Q08J23;Q08J23-2;Q08J23-3	31;30;22	31;30;22	31;30;22	tRNA (cytosine(34)-C(5))-methyltransferase	NSUN2	>sp|Q08J23|NSUN2_HUMAN tRNA (cytosine(34)-C(5))-methyltransferase OS=Homo sapiens GN=NSUN2 PE=1 SV=2;>sp|Q08J23-2|NSUN2_HUMAN Isoform 2 of tRNA (cytosine(34)-C(5))-methyltransferase OS=Homo sapiens GN=NSUN2;>sp|Q08J23-3|NSUN2_HUMAN Isoform 3 of tRNA (cytos	3	31	31	31	29.3987	29.3747	29.2891	29.2705	29.2528	29.2262	-0.121913	0.0429731	0.241292
I3L0N3;P46459;B4DFA2;I3L0L3;I3L2G1;K7EQD6;I3L4Q9;I3L338	I3L0N3;P46459;B4DFA2	34;34;30;7;6;5;2;1	34;34;30;7;6;5;2;1	33;33;29;7;6;5;2;1	Vesicle-fusing ATPase	NSF	>tr|I3L0N3|I3L0N3_HUMAN Vesicle-fusing ATPase OS=Homo sapiens GN=NSF PE=2 SV=1;>sp|P46459|NSF_HUMAN Vesicle-fusing ATPase OS=Homo sapiens GN=NSF PE=1 SV=3;>tr|B4DFA2|B4DFA2_HUMAN Vesicle-fusing ATPase OS=Homo sapiens GN=NSF PE=2 SV=1	8	34	34	33	29.2476	29.2916	29.2401	29.1648	29.076	29.195	-0.0828443	0.0430625	0.241529
Q9NVI7-2;Q9NVI7;Q9NVI7-3;H0Y2W2;Q5T9A4;Q5T9A4-3;Q5SV16;Q5T9A4-2;Q5T2N8;A6NFL3	Q9NVI7-2;Q9NVI7;Q9NVI7-3;H0Y2W2;Q5T9A4;Q5T9A4-3	26;25;24;24;18;15;6;5;5;3	26;25;24;24;18;15;6;5;5;3	26;25;24;24;18;15;6;5;5;3	ATPase family AAA domain-containing protein 3A;ATPase family AAA domain-containing protein 3B	ATAD3A;ATAD3B	>sp|Q9NVI7-2|ATD3A_HUMAN Isoform 2 of ATPase family AAA domain-containing protein 3A OS=Homo sapiens GN=ATAD3A;>sp|Q9NVI7|ATD3A_HUMAN ATPase family AAA domain-containing protein 3A OS=Homo sapiens GN=ATAD3A PE=1 SV=2;>sp|Q9NVI7-3|ATD3A_HUMAN Isoform 3 of A	10	26	26	26	29.3729	29.3674	29.3033	29.2929	29.2286	29.1853	-0.138803	0.0432181	0.242135
Q9Y613;H3BVE7;J3KTH7	Q9Y613	15;2;1	15;2;1	15;2;1	FH1/FH2 domain-containing protein 1	FHOD1	>sp|Q9Y613|FHOD1_HUMAN FH1/FH2 domain-containing protein 1 OS=Homo sapiens GN=FHOD1 PE=1 SV=3	3	15	15	15	27.2018	27.1401	27.1455	26.7958	26.985	27.0387	-0.160445	0.0433006	0.242327
Q9UNQ2;D6RCL3	Q9UNQ2	15;7	15;7	15;7	Probable dimethyladenosine transferase	DIMT1	>sp|Q9UNQ2|DIM1_HUMAN Probable dimethyladenosine transferase OS=Homo sapiens GN=DIMT1 PE=1 SV=1	2	15	15	15	27.9583	27.8584	27.8691	27.7261	27.6239	27.8033	-0.143008	0.0433474	0.242327
[truncated: 4,191 more rows]

## Sheet: Table S3 - Raw Proteomics
Protein IDs	Majority protein IDs	Peptide counts (all)	Peptide counts (razor+unique)	Peptide counts (unique)	Protein names	Gene names	Fasta headers	Number of proteins	Peptides	Razor + unique peptides	Unique peptides	Peptides MCF7_Null_1a	Peptides MCF7_Null_1b	Peptides MCF7_Null_2a	Peptides MCF7_Null_2b	Peptides MCF7_Null_3a	Peptides MCF7_Null_3b	Peptides MCF7_WT_1a	Peptides MCF7_WT_1b	Peptides MCF7_WT_2a	Peptides MCF7_WT_2b	Peptides MCF7_WT_3a	Peptides MCF7_WT_3b	Razor + unique peptides MCF7_Null_1a	Razor + unique peptides MCF7_Null_1b	Razor + unique peptides MCF7_Null_2a	Razor + unique peptides MCF7_Null_2b	Razor + unique peptides MCF7_Null_3a	Razor + unique peptides MCF7_Null_3b	Razor + unique peptides MCF7_WT_1a	Razor + unique peptides MCF7_WT_1b	Razor + unique peptides MCF7_WT_2a	Razor + unique peptides MCF7_WT_2b	Razor + unique peptides MCF7_WT_3a	Razor + unique peptides MCF7_WT_3b	Unique peptides MCF7_Null_1a	Unique peptides MCF7_Null_1b	Unique peptides MCF7_Null_2a	Unique peptides MCF7_Null_2b	Unique peptides MCF7_Null_3a	Unique peptides MCF7_Null_3b	Unique peptides MCF7_WT_1a	Unique peptides MCF7_WT_1b	Unique peptides MCF7_WT_2a	Unique peptides MCF7_WT_2b	Unique peptides MCF7_WT_3a	Unique peptides MCF7_WT_3b	Sequence coverage [%]	Unique + razor sequence coverage [%]
[truncated: 6,527 more rows]
[truncated: 94 more columns]
